# Supplementary material for: Mutations in the Receptor Binding Domain of Severe Acute Respiratory Coronavirus-2 Omicron Variant Spike Protein Significantly Stabilizes Its Conformation
Source: Viruses. 2024 Jun 4;16(6):912. doi: 10.3390/v16060912 (PMC11209484; doi:10.3390/v16060912)
Supplement: Supplementary file 1 [file viruses-16-00912-s001.zip]

Archive with 9 entries (9 files):
- 6Z97IntraLoop-finedata.txt
- 6Z97LoopRBD-finedata.txt
- 6Z97RBD.mp4
- 7THKIntraLoop-finedata.txt
- 7THKLoopRBD-finedata.txt
- 7THKRBD.mp4
- Figure S1.pdf
- rmsdnmrv2.f
- Tumbling Corrections.pdf
