# Supplementary material for: Mutations in the Receptor Binding Domain of Severe Acute Respiratory Coronavirus-2 Omicron Variant Spike Protein Significantly Stabilizes Its Conformation
Source: Viruses. 2024 Jun 4;16(6):912. doi: 10.3390/v16060912 (PMC11209484; doi:10.3390/v16060912)
Supplement: Supplementary file 1 [file viruses-16-00912-s001.zip › 6Z97IntraLoop-finedata.txt]

GLU   484 CD   2306 TYR   449 OH   1734   0.824E+00  -0.337E+00  -0.318E-02
GLU   484 CD   2306 THR   470 O    2120   0.883E+00  -0.394E+00  -0.191E-02
GLU   484 CD   2306 GLU   471 O    2135   0.939E+00  -0.383E+00  -0.131E-02
GLU   484 CD   2306 ILE   472 N    2136   0.867E+00  -0.332E+00  -0.249E-02
GLU   484 CD   2306 ILE   472 O    2154   0.969E+00  -0.382E+00  -0.109E-02
GLU   484 CD   2306 TYR   473 N    2155   0.836E+00  -0.381E+00  -0.309E-02
GLU   484 CD   2306 TYR   473 O    2175   0.851E+00  -0.400E+00  -0.237E-02
GLU   484 OE1  2307 TYR   449 HH   1735   0.720E+00  -0.364E+00   0.000E+00
GLU   484 OE1  2307 THR   470 C    2119   0.103E+01  -0.342E+00  -0.776E-03
GLU   484 OE1  2307 GLU   471 C    2134   0.986E+00  -0.304E+00  -0.981E-03
GLU   484 OE1  2307 ILE   472 C    2153   0.920E+00  -0.409E+00  -0.148E-02
GLU   484 OE1  2307 TYR   473 C    2174   0.995E+00  -0.397E+00  -0.931E-03
GLU   484 OE2  2308 TYR   449 HH   1735   0.746E+00  -0.340E+00   0.000E+00
GLU   484 OE2  2308 THR   470 C    2119   0.100E+01  -0.354E+00  -0.891E-03
GLU   484 OE2  2308 GLU   471 C    2134   0.955E+00  -0.319E+00  -0.119E-02
GLU   484 OE2  2308 ILE   472 C    2153   0.886E+00  -0.435E+00  -0.186E-02
GLU   484 OE2  2308 TYR   473 C    2174   0.965E+00  -0.416E+00  -0.112E-02
GLY   485 C    2316 TYR   473 O    2175   0.787E+00  -0.347E+00  -0.378E-02
GLY   485 C    2316 THR   478 O    2234   0.873E+00  -0.305E+00  -0.203E-02
GLY   485 O    2317 TYR   473 C    2174   0.815E+00  -0.338E+00  -0.307E-02
PHE   486 C    2336 TYR   473 O    2175   0.753E+00  -0.355E+00  -0.493E-02
PHE   486 C    2336 GLN   474 NE2  2188   0.951E+00  -0.401E+00  -0.143E-02
PHE   486 C    2336 ALA   475 N    2193   0.676E+00  -0.335E+00  -0.109E-01
PHE   486 C    2336 ALA   475 O    2202   0.729E+00  -0.397E+00  -0.596E-02
PHE   486 C    2336 GLY   476 N    2203   0.609E+00  -0.383E+00  -0.203E-01
PHE   486 C    2336 GLY   476 O    2209   0.810E+00  -0.301E+00  -0.319E-02
PHE   486 C    2336 SER   477 N    2210   0.763E+00  -0.356E+00  -0.535E-02
PHE   486 C    2336 THR   478 OG1  2227   0.740E+00  -0.418E+00  -0.602E-02
PHE   486 C    2336 THR   478 O    2234   0.697E+00  -0.430E+00  -0.777E-02
PHE   486 O    2337 TYR   473 C    2174   0.840E+00  -0.320E+00  -0.256E-02
PHE   486 O    2337 GLN   474 CD   2186   0.874E+00  -0.321E+00  -0.202E-02
PHE   486 O    2337 ALA   475 HN   2194   0.567E+00  -0.325E+00  -0.749E-03
PHE   486 O    2337 ALA   475 C    2201   0.635E+00  -0.496E+00  -0.136E-01
PHE   486 O    2337 GLY   476 HN   2204   0.527E+00  -0.332E+00  -0.116E-02
PHE   486 O    2337 GLY   476 C    2208   0.648E+00  -0.484E+00  -0.120E-01
PHE   486 O    2337 SER   477 HN   2211   0.622E+00  -0.313E+00  -0.428E-03
PHE   486 O    2337 THR   478 HG1  2228   0.604E+00  -0.391E+00  -0.512E-03
PHE   486 O    2337 THR   478 C    2233   0.684E+00  -0.419E+00  -0.872E-02
ASN   487 N    2338 TYR   473 C    2174   0.782E+00  -0.307E+00  -0.462E-02
ASN   487 N    2338 ALA   475 HN   2194   0.518E+00  -0.338E+00  -0.174E-02
ASN   487 N    2338 ALA   475 C    2201   0.615E+00  -0.449E+00  -0.192E-01
ASN   487 N    2338 GLY   476 C    2208   0.726E+00  -0.328E+00  -0.717E-02
ASN   487 CA   2340 ALA   475 CB   2197   0.454E+00  -0.380E-01  -0.103E+00
ASN   487 CA   2340 GLY   476 N    2203   0.454E+00  -0.619E-01  -0.115E+00
ASN   487 CB   2342 ALA   475 N    2193   0.447E+00   0.145E+00  -0.124E+00
ASN   487 CB   2342 ALA   475 CA   2195   0.446E+00   0.101E-01  -0.112E+00
ASN   487 CB   2342 ALA   475 CB   2197   0.421E+00   0.962E-01  -0.142E+00
ASN   487 CB   2342 ALA   475 C    2201   0.394E+00  -0.282E+00  -0.152E+00
ASN   487 CB   2342 ALA   475 O    2202   0.439E+00   0.209E+00  -0.122E+00
ASN   487 CB   2342 GLY   476 N    2203   0.356E+00   0.244E+00  -0.197E+00
ASN   487 CB   2342 GLY   476 CA   2205   0.388E+00   0.666E-01  -0.176E+00
ASN   487 CG   2345 TYR   473 O    2175   0.782E+00  -0.353E+00  -0.393E-02
ASN   487 CG   2345 GLN   474 NE2  2188   0.917E+00  -0.452E+00  -0.178E-02
ASN   487 CG   2345 GLN   474 O    2192   0.768E+00  -0.391E+00  -0.436E-02
ASN   487 CG   2345 ALA   475 N    2193   0.562E+00  -0.527E+00  -0.322E-01
ASN   487 CG   2345 ALA   475 CB   2197   0.489E+00  -0.412E+00  -0.630E-01
ASN   487 CG   2345 ALA   475 O    2202   0.472E+00  -0.108E+01  -0.737E-01
ASN   487 CG   2345 GLY   476 N    2203   0.441E+00  -0.862E+00  -0.117E+00
ASN   487 CG   2345 GLY   476 O    2209   0.671E+00  -0.455E+00  -0.974E-02
ASN   487 CG   2345 SER   477 N    2210   0.625E+00  -0.559E+00  -0.173E-01
ASN   487 CG   2345 SER   477 OG   2217   0.865E+00  -0.360E+00  -0.237E-02
ASN   487 CG   2345 SER   477 O    2220   0.912E+00  -0.300E+00  -0.157E-02
ASN   487 CG   2345 THR   478 OG1  2227   0.779E+00  -0.406E+00  -0.443E-02
ASN   487 CG   2345 THR   478 O    2234   0.749E+00  -0.400E+00  -0.510E-02
ASN   487 OD1  2346 ALA   475 HN   2194   0.550E+00  -0.361E+00  -0.894E-03
ASN   487 OD1  2346 ALA   475 C    2201   0.494E+00  -0.901E+00  -0.578E-01
ASN   487 OD1  2346 GLY   476 HN   2204   0.528E+00  -0.344E+00  -0.115E-02
ASN   487 OD1  2346 GLY   476 C    2208   0.646E+00  -0.507E+00  -0.123E-01
ASN   487 OD1  2346 SER   477 HN   2211   0.644E+00  -0.303E+00  -0.349E-03
ASN   487 ND2  2347 TYR   473 C    2174   0.941E+00  -0.410E+00  -0.153E-02
ASN   487 ND2  2347 GLN   474 CD   2186   0.966E+00  -0.423E+00  -0.130E-02
ASN   487 ND2  2347 GLN   474 C    2191   0.754E+00  -0.402E+00  -0.573E-02
ASN   487 ND2  2347 ALA   475 HN   2194   0.584E+00  -0.471E+00  -0.858E-03
ASN   487 ND2  2347 ALA   475 C    2201   0.517E+00  -0.120E+01  -0.518E-01
ASN   487 ND2  2347 GLY   476 HN   2204   0.516E+00  -0.538E+00  -0.180E-02
ASN   487 ND2  2347 GLY   476 CA   2205   0.461E+00   0.358E+00  -0.107E+00
ASN   487 ND2  2347 GLY   476 HA1  2206   0.419E+00  -0.314E+00  -0.306E-01
ASN   487 ND2  2347 GLY   476 C    2208   0.588E+00  -0.915E+00  -0.248E-01
ASN   487 ND2  2347 SER   477 HN   2211   0.550E+00  -0.629E+00  -0.122E-02
ASN   487 ND2  2347 SER   477 C    2219   0.793E+00  -0.422E+00  -0.423E-02
ASN   487 ND2  2347 THR   478 HN   2222   0.650E+00  -0.326E+00  -0.450E-03
ASN   487 ND2  2347 THR   478 HG1  2228   0.707E+00  -0.438E+00  -0.273E-03
ASN   487 ND2  2347 THR   478 C    2233   0.831E+00  -0.452E+00  -0.321E-02
ASN   487HD21  2348 ALA   475 O    2202   0.562E+00  -0.438E+00  -0.788E-03
ASN   487HD21  2348 GLY   476 N    2203   0.555E+00  -0.304E+00  -0.116E-02
ASN   487HD21  2348 SER   477 N    2210   0.663E+00  -0.301E+00  -0.400E-03
ASN   487HD22  2349 ALA   475 O    2202   0.519E+00  -0.525E+00  -0.127E-02
ASN   487HD22  2349 GLY   476 N    2203   0.458E+00  -0.478E+00  -0.364E-02
ASN   487HD22  2349 SER   477 N    2210   0.568E+00  -0.418E+00  -0.101E-02
ASN   487HD22  2349 THR   478 OG1  2227   0.668E+00  -0.331E+00  -0.329E-03
ASN   487 C    2350 ILE   472 O    2154   0.813E+00  -0.410E+00  -0.311E-02
ASN   487 C    2350 TYR   473 N    2155   0.711E+00  -0.412E+00  -0.813E-02
ASN   487 C    2350 TYR   473 O    2175   0.448E+00  -0.124E+01  -0.971E-01
ASN   487 C    2350 GLN   474 N    2176   0.564E+00  -0.527E+00  -0.316E-01
ASN   487 C    2350 GLN   474 OE1  2187   0.798E+00  -0.429E+00  -0.349E-02
ASN   487 C    2350 GLN   474 NE2  2188   0.753E+00  -0.669E+00  -0.577E-02
ASN   487 C    2350 GLN   474 O    2192   0.603E+00  -0.666E+00  -0.184E-01
ASN   487 C    2350 ALA   475 N    2193   0.395E+00  -0.131E+01  -0.180E+00
ASN   487 C    2350 ALA   475 CB   2197   0.433E+00  -0.587E+00  -0.113E+00
ASN   487 C    2350 ALA   475 O    2202   0.562E+00  -0.762E+00  -0.276E-01
ASN   487 C    2350 GLY   476 N    2203   0.435E+00  -0.947E+00  -0.126E+00
ASN   487 C    2350 GLY   476 O    2209   0.667E+00  -0.487E+00  -0.101E-01
ASN   487 C    2350 SER   477 N    2210   0.707E+00  -0.462E+00  -0.841E-02
ASN   487 C    2350 SER   477 OG   2217   0.987E+00  -0.310E+00  -0.108E-02
ASN   487 C    2350 SER   477 O    2220   0.913E+00  -0.317E+00  -0.156E-02
ASN   487 C    2350 THR   478 OG1  2227   0.819E+00  -0.393E+00  -0.329E-02
ASN   487 C    2350 THR   478 O    2234   0.632E+00  -0.590E+00  -0.140E-01
ASN   487 O    2351 ILE   472 C    2153   0.721E+00  -0.397E+00  -0.635E-02
ASN   487 O    2351 TYR   473 C    2174   0.459E+00  -0.117E+01  -0.858E-01
ASN   487 O    2351 TYR   473 O    2175   0.375E+00   0.167E+01  -0.250E+00
ASN   487 O    2351 GLN   474 N    2176   0.462E+00   0.715E+00  -0.103E+00
ASN   487 O    2351 GLN   474 HN   2177   0.552E+00  -0.365E+00  -0.878E-03
ASN   487 O    2351 GLN   474 CA   2178   0.373E+00  -0.119E+00  -0.233E+00
ASN   487 O    2351 GLN   474 HA   2179   0.285E+00  -0.103E+01  -0.714E-01
ASN   487 O    2351 GLN   474 CD   2186   0.632E+00  -0.605E+00  -0.139E-01
ASN   487 O    2351 GLN   474HE22  2190   0.611E+00  -0.397E+00  -0.478E-03
ASN   487 O    2351 GLN   474 C    2191   0.372E+00  -0.135E+01  -0.208E+00
ASN   487 O    2351 ALA   475 CA   2195   0.358E+00   0.998E-01  -0.246E+00
ASN   487 O    2351 ALA   475 CB   2197   0.358E+00   0.820E+00  -0.246E+00
ASN   487 O    2351 ALA   475 C    2201   0.390E+00  -0.162E+01  -0.181E+00
ASN   487 O    2351 GLY   476 N    2203   0.353E+00   0.139E+01  -0.305E+00
ASN   487 O    2351 GLY   476 HN   2204   0.292E+00  -0.160E+01  -0.358E-01
ASN   487 O    2351 GLY   476 CA   2205   0.452E+00   0.251E+00  -0.105E+00
ASN   487 O    2351 GLY   476 C    2208   0.556E+00  -0.696E+00  -0.296E-01
ASN   487 O    2351 THR   478 C    2233   0.696E+00  -0.418E+00  -0.784E-02
CYS   488 N    2352 TYR   473 C    2174   0.544E+00  -0.591E+00  -0.390E-01
CYS   488 N    2352 TYR   473 O    2175   0.435E+00   0.854E+00  -0.140E+00
CYS   488 N    2352 GLN   474 CD   2186   0.771E+00  -0.311E+00  -0.501E-02
CYS   488 N    2352 GLN   474 C    2191   0.557E+00  -0.377E+00  -0.339E-01
CYS   488 N    2352 ALA   475 HN   2194   0.386E+00  -0.651E+00  -0.100E-01
CYS   488 N    2352 ALA   475 C    2201   0.593E+00  -0.447E+00  -0.236E-01
CYS   488 N    2352 GLY   476 HN   2204   0.485E+00  -0.314E+00  -0.258E-02
CYS   488 N    2352 GLY   476 C    2208   0.727E+00  -0.301E+00  -0.709E-02
CYS   488 HN   2353 TYR   473 O    2175   0.521E+00  -0.412E+00  -0.125E-02
CYS   488 CA   2354 TYR   473 O    2175   0.338E+00   0.310E+00  -0.211E+00
CYS   488 CB   2356 ILE   472 CG2  2142   0.429E+00   0.122E+00  -0.133E+00
CYS   488 CB   2356 TYR   473 C    2174   0.519E+00  -0.367E+00  -0.460E-01
CYS   488 CB   2356 TYR   473 O    2175   0.423E+00   0.511E+00  -0.145E+00
CYS   488 HB1  2357 TYR   473 O    2175   0.398E+00  -0.399E+00  -0.339E-01
CYS   488 SG   2359 TYR   473 C    2174   0.565E+00  -0.389E+00  -0.491E-01
CYS   488 SG   2359 TYR   473 O    2175   0.491E+00   0.456E+00  -0.116E+00
CYS   488 SG   2359 GLN   474 CD   2186   0.642E+00  -0.319E+00  -0.237E-01
CYS   488 SG   2359 THR   478 C    2233   0.577E+00  -0.335E+00  -0.435E-01
CYS   488 SG   2359 THR   478 O    2234   0.481E+00   0.501E+00  -0.130E+00
CYS   488 C    2360 GLU   471 O    2135   0.818E+00  -0.404E+00  -0.300E-02
CYS   488 C    2360 ILE   472 N    2136   0.751E+00  -0.358E+00  -0.588E-02
CYS   488 C    2360 ILE   472 CG2  2142   0.457E+00  -0.302E+00  -0.884E-01
CYS   488 C    2360 ILE   472 O    2154   0.657E+00  -0.638E+00  -0.111E-01
CYS   488 C    2360 TYR   473 N    2155   0.521E+00  -0.830E+00  -0.495E-01
CYS   488 C    2360 TYR   473 O    2175   0.356E+00  -0.236E+01  -0.218E+00
CYS   488 C    2360 GLN   474 N    2176   0.557E+00  -0.564E+00  -0.338E-01
CYS   488 C    2360 GLN   474 OE1  2187   0.878E+00  -0.380E+00  -0.196E-02
CYS   488 C    2360 GLN   474 NE2  2188   0.887E+00  -0.525E+00  -0.217E-02
CYS   488 C    2360 GLN   474 O    2192   0.724E+00  -0.480E+00  -0.622E-02
CYS   488 C    2360 ALA   475 N    2193   0.570E+00  -0.561E+00  -0.296E-01
CYS   488 C    2360 ALA   475 O    2202   0.839E+00  -0.362E+00  -0.257E-02
CYS   488 C    2360 GLY   476 N    2203   0.715E+00  -0.325E+00  -0.784E-02
CYS   488 C    2360 THR   478 O    2234   0.823E+00  -0.373E+00  -0.290E-02
CYS   488 O    2361 ILE   472 C    2153   0.679E+00  -0.498E+00  -0.910E-02
CYS   488 O    2361 TYR   473 HN   2156   0.564E+00  -0.341E+00  -0.773E-03
CYS   488 O    2361 TYR   473 C    2174   0.589E+00  -0.731E+00  -0.211E-01
CYS   488 O    2361 GLN   474 CD   2186   0.952E+00  -0.324E+00  -0.121E-02
CYS   488 O    2361 GLN   474 C    2191   0.728E+00  -0.321E+00  -0.603E-02
CYS   488 O    2361 ALA   475 HN   2194   0.587E+00  -0.348E+00  -0.608E-03
CYS   488 O    2361 ALA   475 C    2201   0.827E+00  -0.347E+00  -0.282E-02
TYR   489 N    2362 ILE   472 CG2  2142   0.421E+00   0.283E+00  -0.163E+00
TYR   489 N    2362 ILE   472 C    2153   0.499E+00  -0.812E+00  -0.625E-01
TYR   489 N    2362 TYR   473 N    2155   0.418E+00   0.108E+01  -0.191E+00
TYR   489 N    2362 TYR   473 HN   2156   0.363E+00  -0.846E+00  -0.142E-01
TYR   489 N    2362 TYR   473 CA   2157   0.448E+00  -0.186E-01  -0.123E+00
TYR   489 N    2362 TYR   473 C    2174   0.392E+00  -0.163E+01  -0.184E+00
TYR   489 N    2362 GLN   474 HN   2177   0.579E+00  -0.307E+00  -0.904E-03
TYR   489 N    2362 GLN   474 CD   2186   0.827E+00  -0.339E+00  -0.331E-02
TYR   489 N    2362 GLN   474 C    2191   0.581E+00  -0.424E+00  -0.267E-01
TYR   489 N    2362 ALA   475 HN   2194   0.483E+00  -0.454E+00  -0.267E-02
TYR   489 N    2362 ALA   475 C    2201   0.746E+00  -0.348E+00  -0.610E-02
TYR   489 HN   2363 ILE   472 O    2154   0.503E+00  -0.469E+00  -0.152E-02
TYR   489 HN   2363 TYR   473 N    2155   0.343E+00  -0.990E+00  -0.197E-01
TYR   489 HN   2363 GLN   474 N    2176   0.401E+00  -0.516E+00  -0.798E-02
TYR   489 HN   2363 ALA   475 N    2193   0.486E+00  -0.333E+00  -0.256E-02
TYR   489 CA   2364 TYR   473 N    2155   0.452E+00  -0.182E-01  -0.119E+00
TYR   489 CA   2364 TYR   473 O    2175   0.378E+00  -0.310E-01  -0.224E+00
TYR   489 CB   2366 PHE   456 CD1  1868   0.412E+00   0.203E-01  -0.136E+00
TYR   489 CB   2366 PHE   456 CE1  1870   0.393E+00   0.433E-01  -0.153E+00
TYR   489 CB   2366 TYR   473 CB   2159   0.449E+00   0.102E-01  -0.109E+00
TYR   489 CB   2366 TYR   473 O    2175   0.403E+00   0.136E+00  -0.180E+00
TYR   489 CG   2369 PHE   456 CE1  1870   0.406E+00  -0.869E-01  -0.126E+00
TYR   489 CG   2369 PHE   456 CZ   1872   0.431E+00  -0.475E-01  -0.103E+00
TYR   489 CD1  2370 PHE   456 CE1  1870   0.432E+00   0.120E+00  -0.101E+00
TYR   489 OH   2375 ALA   475 C    2201   0.690E+00  -0.348E+00  -0.911E-02
TYR   489 CD2  2377 PHE   456 CE1  1870   0.417E+00   0.131E+00  -0.116E+00
TYR   489 CD2  2377 PHE   456 CZ   1872   0.420E+00   0.822E-01  -0.113E+00
TYR   489 C    2381 ARG   454 NH1  1833   0.905E+00  -0.382E+00  -0.192E-02
TYR   489 C    2381 PHE   456 O    1879   0.811E+00  -0.340E+00  -0.317E-02
TYR   489 C    2381 THR   470 O    2120   0.693E+00  -0.493E+00  -0.804E-02
TYR   489 C    2381 GLU   471 O    2135   0.572E+00  -0.790E+00  -0.250E-01
TYR   489 C    2381 ILE   472 N    2136   0.571E+00  -0.603E+00  -0.294E-01
TYR   489 C    2381 ILE   472 CG2  2142   0.425E+00  -0.351E+00  -0.122E+00
TYR   489 C    2381 ILE   472 O    2154   0.569E+00  -0.835E+00  -0.257E-01
TYR   489 C    2381 TYR   473 N    2155   0.379E+00  -0.177E+01  -0.195E+00
TYR   489 C    2381 TYR   473 CB   2159   0.440E+00  -0.129E+00  -0.106E+00
TYR   489 C    2381 TYR   473 O    2175   0.406E+00  -0.160E+01  -0.155E+00
TYR   489 C    2381 GLN   474 N    2176   0.603E+00  -0.460E+00  -0.215E-01
TYR   489 C    2381 GLN   474 OE1  2187   0.994E+00  -0.303E+00  -0.932E-03
TYR   489 C    2381 GLN   474 NE2  2188   0.103E+01  -0.402E+00  -0.869E-03
TYR   489 C    2381 GLN   474 O    2192   0.812E+00  -0.378E+00  -0.314E-02
TYR   489 C    2381 ALA   475 N    2193   0.732E+00  -0.327E+00  -0.686E-02
TYR   489 O    2382 PHE   456 C    1878   0.767E+00  -0.343E+00  -0.441E-02
TYR   489 O    2382 ARG   457 C    1902   0.966E+00  -0.311E+00  -0.111E-02
TYR   489 O    2382 THR   470 C    2119   0.701E+00  -0.415E+00  -0.753E-02
TYR   489 O    2382 GLU   471 CD   2131   0.949E+00  -0.335E+00  -0.123E-02
TYR   489 O    2382 GLU   471 C    2134   0.519E+00  -0.662E+00  -0.439E-01
TYR   489 O    2382 ILE   472 HN   2137   0.551E+00  -0.403E+00  -0.885E-03
TYR   489 O    2382 ILE   472 CA   2138   0.355E+00   0.376E+00  -0.246E+00
TYR   489 O    2382 ILE   472 HA   2139   0.277E+00  -0.129E+01  -0.348E-01
TYR   489 O    2382 ILE   472 CB   2140   0.401E+00  -0.165E+00  -0.184E+00
TYR   489 O    2382 ILE   472 CG2  2142   0.373E+00   0.417E+00  -0.232E+00
TYR   489 O    2382 ILE   472 CG1  2146   0.448E+00  -0.440E-01  -0.109E+00
TYR   489 O    2382 ILE   472 C    2153   0.352E+00  -0.214E+01  -0.217E+00
TYR   489 O    2382 TYR   473 CA   2157   0.348E+00  -0.389E-01  -0.239E+00
TYR   489 O    2382 TYR   473 CB   2159   0.345E+00   0.206E+00  -0.234E+00
TYR   489 O    2382 TYR   473 C    2174   0.396E+00  -0.171E+01  -0.172E+00
TYR   489 O    2382 TYR   473 O    2175   0.352E+00   0.199E+01  -0.312E+00
TYR   489 O    2382 GLN   474 HN   2177   0.573E+00  -0.338E+00  -0.701E-03
TYR   489 O    2382 GLN   474 CD   2186   0.899E+00  -0.319E+00  -0.171E-02
TYR   489 O    2382 GLN   474 C    2191   0.684E+00  -0.325E+00  -0.868E-02
PHE   490 N    2383 ILE   472 HA   2139   0.402E+00  -0.324E+00  -0.378E-01
PHE   490 N    2383 ILE   472 C    2153   0.539E+00  -0.517E+00  -0.409E-01
PHE   490 N    2383 TYR   473 N    2155   0.475E+00   0.597E+00  -0.102E+00
PHE   490 N    2383 TYR   473 HN   2156   0.382E+00  -0.562E+00  -0.106E-01
PHE   490 N    2383 TYR   473 C    2174   0.599E+00  -0.448E+00  -0.224E-01
PHE   490 CE1  2393 TYR   449 OH   1734   0.439E+00   0.265E+00  -0.117E+00
PHE   490 HE1  2394 TYR   449 OH   1734   0.379E+00  -0.306E+00  -0.527E-01
PHE   490 CZ   2395 THR   470 CG2  2115   0.439E+00   0.705E-01  -0.107E+00
PHE   490 CD2  2397 THR   470 O    2120   0.376E+00   0.274E+00  -0.203E+00
PHE   490 HD2  2398 THR   470 O    2120   0.329E+00  -0.467E+00  -0.846E-01
PHE   490 CE2  2399 THR   470 CA   2109   0.440E+00   0.170E+00  -0.106E+00
PHE   490 CE2  2399 THR   470 CB   2111   0.399E+00  -0.191E+00  -0.149E+00
PHE   490 CE2  2399 THR   470 CG2  2115   0.426E+00   0.120E+00  -0.121E+00
PHE   490 CE2  2399 THR   470 C    2119   0.443E+00  -0.344E+00  -0.909E-01
PHE   490 CE2  2399 THR   470 O    2120   0.363E+00   0.570E+00  -0.216E+00
PHE   490 HE2  2400 THR   470 OG1  2113   0.412E+00  -0.351E+00  -0.344E-01
PHE   490 HE2  2400 THR   470 O    2120   0.303E+00  -0.746E+00  -0.874E-01
PHE   490 C    2401 TYR   453 O    1816   0.758E+00  -0.350E+00  -0.472E-02
PHE   490 C    2401 ARG   454 NH1  1833   0.693E+00  -0.541E+00  -0.949E-02
PHE   490 C    2401 ARG   454 NH2  1836   0.850E+00  -0.373E+00  -0.279E-02
PHE   490 C    2401 LEU   455 O    1859   0.814E+00  -0.327E+00  -0.310E-02
PHE   490 C    2401 PHE   456 N    1860   0.654E+00  -0.328E+00  -0.133E-01
PHE   490 C    2401 PHE   456 O    1879   0.672E+00  -0.425E+00  -0.970E-02
PHE   490 C    2401 SER   469 O    2106   0.756E+00  -0.388E+00  -0.480E-02
PHE   490 C    2401 THR   470 OG1  2113   0.870E+00  -0.315E+00  -0.229E-02
PHE   490 C    2401 THR   470 O    2120   0.576E+00  -0.639E+00  -0.241E-01
PHE   490 C    2401 GLU   471 N    2121   0.712E+00  -0.317E+00  -0.809E-02
PHE   490 C    2401 GLU   471 OE2  2133   0.104E+01  -0.327E+00  -0.707E-03
PHE   490 C    2401 GLU   471 O    2135   0.534E+00  -0.812E+00  -0.371E-01
PHE   490 C    2401 ILE   472 N    2136   0.617E+00  -0.449E+00  -0.187E-01
PHE   490 C    2401 ILE   472 O    2154   0.703E+00  -0.475E+00  -0.739E-02
PHE   490 C    2401 TYR   473 N    2155   0.524E+00  -0.699E+00  -0.481E-01
PHE   490 C    2401 TYR   473 O    2175   0.653E+00  -0.467E+00  -0.114E-01
PHE   490 O    2402 TYR   453 C    1815   0.818E+00  -0.334E+00  -0.299E-02
PHE   490 O    2402 ARG   454 C    1839   0.741E+00  -0.468E+00  -0.541E-02
PHE   490 O    2402 LEU   455 HN   1842   0.545E+00  -0.317E+00  -0.952E-03
PHE   490 O    2402 LEU   455 C    1858   0.664E+00  -0.454E+00  -0.104E-01
PHE   490 O    2402 PHE   456 CD1  1868   0.424E+00   0.184E+00  -0.128E+00
PHE   490 O    2402 PHE   456 HD1  1869   0.338E+00  -0.396E+00  -0.777E-01
PHE   490 O    2402 PHE   456 HE1  1871   0.392E+00  -0.338E+00  -0.407E-01
PHE   490 O    2402 PHE   456 C    1878   0.713E+00  -0.378E+00  -0.683E-02
PHE   490 O    2402 THR   470 C    2119   0.760E+00  -0.343E+00  -0.465E-02
PHE   490 O    2402 GLU   471 C    2134   0.721E+00  -0.317E+00  -0.638E-02
PHE   490 O    2402 ILE   472 C    2153   0.681E+00  -0.429E+00  -0.895E-02
PHE   490 O    2402 TYR   473 HN   2156   0.510E+00  -0.371E+00  -0.140E-02
PHE   490 O    2402 TYR   473 C    2174   0.727E+00  -0.414E+00  -0.607E-02
PRO   491 N    2403 GLU   471 O    2135   0.454E+00   0.192E+00  -0.113E+00
PRO   491 CD   2404 THR   470 C    2119   0.428E+00  -0.287E-01  -0.119E+00
PRO   491 CD   2404 THR   470 O    2120   0.383E+00   0.378E-01  -0.217E+00
PRO   491 CD   2404 GLU   471 C    2134   0.409E+00  -0.270E-01  -0.139E+00
PRO   491 CD   2404 GLU   471 O    2135   0.326E+00   0.628E-01  -0.119E+00
PRO   491 CD   2404 ILE   472 N    2136   0.460E+00   0.192E-01  -0.108E+00
PRO   491 CD   2404 ILE   472 CA   2138   0.445E+00   0.472E-02  -0.113E+00
PRO   491 CD   2404 TYR   473 N    2155   0.457E+00   0.212E-01  -0.112E+00
PRO   491 CA   2407 PHE   456 N    1860   0.458E+00   0.468E-01  -0.111E+00
PRO   491 CA   2407 PHE   456 CB   1864   0.444E+00   0.135E-01  -0.115E+00
PRO   491 CA   2407 PHE   456 CD1  1868   0.421E+00   0.129E-01  -0.126E+00
PRO   491 CA   2407 PHE   456 O    1879   0.447E+00   0.677E-01  -0.111E+00
PRO   491 CB   2409 ARG   454 CG   1824   0.442E+00  -0.142E-03  -0.117E+00
PRO   491 CB   2409 ARG   454 NH1  1833   0.370E+00   0.128E-01  -0.221E+00
PRO   491 CB   2409 PHE   456 CB   1864   0.452E+00   0.110E-02  -0.105E+00
PRO   491 CB   2409 PHE   456 O    1879   0.374E+00   0.923E-02  -0.231E+00
PRO   491 CB   2409 GLU   471 O    2135   0.423E+00   0.784E-02  -0.146E+00
PRO   491 CG   2412 ARG   454 NH1  1833   0.361E+00  -0.594E-01  -0.211E+00
PRO   491 CG   2412 SER   469 O    2106   0.435E+00  -0.310E-01  -0.127E+00
PRO   491 CG   2412 THR   470 CA   2109   0.454E+00  -0.130E-01  -0.103E+00
PRO   491 CG   2412 THR   470 C    2119   0.425E+00   0.316E-01  -0.122E+00
PRO   491 CG   2412 THR   470 O    2120   0.420E+00  -0.321E-01  -0.150E+00
PRO   491 CG   2412 GLU   471 N    2121   0.463E+00  -0.193E-01  -0.105E+00
PRO   491 CG   2412 GLU   471 C    2134   0.431E+00   0.257E-01  -0.116E+00
PRO   491 CG   2412 GLU   471 O    2135   0.329E+00  -0.666E-01  -0.145E+00
PRO   491 C    2415 TYR   453 O    1816   0.477E+00  -0.575E+00  -0.701E-01
PRO   491 C    2415 ARG   454 CG   1824   0.443E+00   0.157E-01  -0.103E+00
PRO   491 C    2415 ARG   454 NH1  1833   0.505E+00  -0.653E+00  -0.590E-01
PRO   491 C    2415 ARG   454 NH2  1836   0.635E+00  -0.392E+00  -0.158E-01
PRO   491 C    2415 ARG   454 O    1840   0.591E+00  -0.384E+00  -0.206E-01
PRO   491 C    2415 LEU   455 N    1841   0.395E+00  -0.623E+00  -0.180E+00
PRO   491 C    2415 LEU   455 O    1859   0.616E+00  -0.340E+00  -0.162E-01
PRO   491 C    2415 PHE   456 N    1860   0.442E+00  -0.488E+00  -0.117E+00
PRO   491 C    2415 PHE   456 O    1879   0.478E+00  -0.549E+00  -0.690E-01
PRO   491 C    2415 SER   469 O    2106   0.644E+00  -0.323E+00  -0.125E-01
PRO   491 C    2415 GLU   471 O    2135   0.636E+00  -0.338E+00  -0.134E-01
PRO   491 O    2416 LEU   452 C    1794   0.755E+00  -0.305E+00  -0.485E-02
PRO   491 O    2416 TYR   453 C    1815   0.486E+00  -0.842E+00  -0.630E-01
PRO   491 O    2416 TYR   453 O    1816   0.413E+00   0.107E+01  -0.160E+00
PRO   491 O    2416 ARG   454 CA   1819   0.356E+00   0.396E+00  -0.246E+00
PRO   491 O    2416 ARG   454 CB   1821   0.420E+00   0.722E-01  -0.151E+00
PRO   491 O    2416 ARG   454 CG   1824   0.369E+00  -0.328E-01  -0.238E+00
PRO   491 O    2416 ARG   454 NE   1830   0.555E+00  -0.463E+00  -0.364E-01
PRO   491 O    2416 ARG   454 CZ   1832   0.554E+00  -0.566E+00  -0.301E-01
PRO   491 O    2416 ARG   454HH11  1834   0.497E+00  -0.502E+00  -0.164E-02
PRO   491 O    2416 ARG   454HH12  1835   0.562E+00  -0.379E+00  -0.789E-03
PRO   491 O    2416 ARG   454 C    1839   0.361E+00  -0.212E+01  -0.217E+00
PRO   491 O    2416 LEU   455 CA   1843   0.361E+00   0.294E+00  -0.245E+00
PRO   491 O    2416 LEU   455 CB   1845   0.367E+00   0.401E+00  -0.240E+00
PRO   491 O    2416 LEU   455 C    1858   0.400E+00  -0.126E+01  -0.164E+00
PRO   491 O    2416 PHE   456 N    1860   0.348E+00   0.119E+01  -0.307E+00
PRO   491 O    2416 PHE   456 HN   1861   0.263E+00  -0.167E+01  -0.604E-01
PRO   491 O    2416 PHE   456 CA   1862   0.448E+00   0.498E-01  -0.110E+00
PRO   491 O    2416 PHE   456 CD1  1868   0.436E+00   0.147E+00  -0.112E+00
PRO   491 O    2416 PHE   456 C    1878   0.481E+00  -0.761E+00  -0.667E-01
PRO   491 O    2416 PHE   456 O    1879   0.421E+00   0.979E+00  -0.144E+00
PRO   491 O    2416 ARG   457 C    1902   0.828E+00  -0.330E+00  -0.280E-02
LEU   492 N    2417 TYR   453 C    1815   0.540E+00  -0.538E+00  -0.404E-01
LEU   492 N    2417 TYR   453 O    1816   0.448E+00   0.711E+00  -0.121E+00
LEU   492 N    2417 ARG   454 CZ   1832   0.598E+00  -0.390E+00  -0.225E-01
LEU   492 N    2417 ARG   454HH11  1834   0.562E+00  -0.309E+00  -0.108E-02
LEU   492 N    2417 ARG   454HH12  1835   0.565E+00  -0.306E+00  -0.105E-02
LEU   492 N    2417 ARG   454 C    1839   0.531E+00  -0.656E+00  -0.444E-01
LEU   492 N    2417 LEU   455 N    1841   0.467E+00   0.432E+00  -0.111E+00
LEU   492 N    2417 LEU   455 HN   1842   0.373E+00  -0.568E+00  -0.121E-01
LEU   492 N    2417 LEU   455 C    1858   0.611E+00  -0.377E+00  -0.198E-01
LEU   492 HN   2418 TYR   453 O    1816   0.530E+00  -0.350E+00  -0.112E-02
LEU   492 HN   2418 ARG   454 NH1  1833   0.575E+00  -0.380E+00  -0.935E-03
LEU   492 CA   2419 TYR   453 C    1815   0.427E+00  -0.269E+00  -0.119E+00
LEU   492 CA   2419 TYR   453 O    1816   0.330E+00   0.454E+00  -0.158E+00
LEU   492 CA   2419 ARG   454 N    1817   0.465E+00   0.105E+00  -0.102E+00
LEU   492 CA   2419 ARG   454 CA   1819   0.425E+00   0.573E-01  -0.137E+00
LEU   492 CA   2419 LEU   455 N    1841   0.451E+00   0.134E+00  -0.120E+00
LEU   492 HA   2420 LEU   455 N    1841   0.362E+00  -0.323E+00  -0.621E-01
LEU   492 CB   2421 LEU   452 CB   1781   0.394E+00   0.109E+00  -0.172E+00
LEU   492 CB   2421 LEU   452 CG   1784   0.444E+00  -0.107E+00  -0.114E+00
LEU   492 CB   2421 LEU   452 CD2  1790   0.436E+00   0.720E-01  -0.123E+00
LEU   492 CB   2421 TYR   453 C    1815   0.459E+00  -0.321E+00  -0.867E-01
LEU   492 CB   2421 TYR   453 O    1816   0.384E+00   0.430E+00  -0.215E+00
LEU   492 CG   2424 TYR   453 O    1816   0.471E+00  -0.340E+00  -0.842E-01
LEU   492 CG   2424 ARG   454 NH1  1833   0.495E+00  -0.392E+00  -0.736E-01
LEU   492 CG   2424 ARG   454 NH2  1836   0.492E+00  -0.398E+00  -0.759E-01
LEU   492 CG   2424 SER   469 O    2106   0.484E+00  -0.351E+00  -0.726E-01
LEU   492 CD1  2426 LEU   452 CB   1781   0.443E+00   0.693E-01  -0.116E+00
LEU   492 CD1  2426 LEU   452 CD1  1786   0.432E+00   0.631E-01  -0.129E+00
LEU   492 CD1  2426 THR   470 CG2  2115   0.423E+00   0.954E-01  -0.140E+00
LEU   492 CD2  2430 TYR   453 O    1816   0.435E+00   0.266E+00  -0.128E+00
LEU   492 CD2  2430 ARG   454 N    1817   0.428E+00   0.158E+00  -0.151E+00
LEU   492 CD2  2430 ARG   454 CA   1819   0.393E+00   0.860E-01  -0.173E+00
LEU   492 CD2  2430 ARG   454 CB   1821   0.390E+00   0.248E-01  -0.175E+00
LEU   492 CD2  2430 ARG   454 CG   1824   0.413E+00  -0.688E-02  -0.152E+00
LEU   492 CD2  2430 ARG   454 NE   1830   0.425E+00  -0.249E+00  -0.157E+00
LEU   492 CD2  2430 ARG   454 CZ   1832   0.376E+00  -0.415E+00  -0.156E+00
LEU   492 CD2  2430 ARG   454 NH1  1833   0.394E+00   0.445E+00  -0.204E+00
LEU   492 CD2  2430 ARG   454 NH2  1836   0.374E+00   0.513E+00  -0.221E+00
LEU   492 CD2  2430 SER   469 O    2106   0.442E+00   0.282E+00  -0.118E+00
LEU   492 C    2434 TYR   449 OH   1734   0.653E+00  -0.391E+00  -0.127E-01
LEU   492 C    2434 TYR   449 O    1741   0.817E+00  -0.321E+00  -0.303E-02
LEU   492 C    2434 TYR   451 O    1776   0.786E+00  -0.343E+00  -0.381E-02
LEU   492 C    2434 LEU   452 O    1795   0.681E+00  -0.476E+00  -0.895E-02
LEU   492 C    2434 TYR   453 N    1796   0.515E+00  -0.760E+00  -0.528E-01
LEU   492 C    2434 TYR   453 OH   1809   0.740E+00  -0.306E+00  -0.605E-02
LEU   492 C    2434 TYR   453 O    1816   0.347E+00  -0.225E+01  -0.210E+00
LEU   492 C    2434 ARG   454 N    1817   0.532E+00  -0.434E+00  -0.439E-01
LEU   492 C    2434 ARG   454 NH1  1833   0.751E+00  -0.486E+00  -0.589E-02
LEU   492 C    2434 ARG   454 NH2  1836   0.809E+00  -0.425E+00  -0.378E-02
LEU   492 C    2434 ARG   454 O    1840   0.654E+00  -0.534E+00  -0.114E-01
LEU   492 C    2434 LEU   455 N    1841   0.494E+00  -0.610E+00  -0.662E-01
LEU   492 C    2434 LEU   455 O    1859   0.767E+00  -0.379E+00  -0.439E-02
LEU   492 C    2434 PHE   456 N    1860   0.661E+00  -0.335E+00  -0.125E-01
LEU   492 C    2434 PHE   456 O    1879   0.770E+00  -0.343E+00  -0.430E-02
LEU   492 C    2434 SER   469 O    2106   0.829E+00  -0.345E+00  -0.276E-02
LEU   492 C    2434 THR   470 O    2120   0.856E+00  -0.310E+00  -0.228E-02
LEU   492 C    2434 GLU   471 O    2135   0.907E+00  -0.303E+00  -0.162E-02
LEU   492 O    2435 TYR   449 HH   1735   0.545E+00  -0.439E+00   0.000E+00
LEU   492 O    2435 TYR   451 C    1775   0.867E+00  -0.334E+00  -0.212E-02
LEU   492 O    2435 LEU   452 C    1794   0.681E+00  -0.476E+00  -0.896E-02
LEU   492 O    2435 TYR   453 HN   1797   0.546E+00  -0.351E+00  -0.942E-03
LEU   492 O    2435 TYR   453 C    1815   0.583E+00  -0.714E+00  -0.225E-01
LEU   492 O    2435 ARG   454 CZ   1832   0.851E+00  -0.313E+00  -0.237E-02
LEU   492 O    2435 ARG   454 C    1839   0.654E+00  -0.656E+00  -0.113E-01
LEU   492 O    2435 LEU   455 HN   1842   0.506E+00  -0.415E+00  -0.148E-02
LEU   492 O    2435 LEU   455 C    1858   0.728E+00  -0.418E+00  -0.600E-02
GLN   493 N    2436 TYR   451 C    1775   0.720E+00  -0.322E+00  -0.757E-02
GLN   493 N    2436 LEU   452 CB   1781   0.449E+00   0.210E+00  -0.122E+00
GLN   493 N    2436 LEU   452 CD2  1790   0.460E+00   0.170E+00  -0.108E+00
GLN   493 N    2436 LEU   452 C    1794   0.508E+00  -0.621E+00  -0.567E-01
GLN   493 N    2436 TYR   453 N    1796   0.425E+00   0.822E+00  -0.177E+00
GLN   493 N    2436 TYR   453 HN   1797   0.346E+00  -0.768E+00  -0.188E-01
GLN   493 N    2436 TYR   453 C    1815   0.394E+00  -0.127E+01  -0.181E+00
GLN   493 N    2436 ARG   454 C    1839   0.518E+00  -0.757E+00  -0.510E-01
GLN   493 N    2436 LEU   455 N    1841   0.475E+00   0.452E+00  -0.101E+00
GLN   493 N    2436 LEU   455 HN   1842   0.422E+00  -0.450E+00  -0.595E-02
GLN   493 N    2436 LEU   455 CB   1845   0.466E+00   0.192E+00  -0.101E+00
GLN   493 N    2436 LEU   455 C    1858   0.659E+00  -0.352E+00  -0.127E-01
GLN   493 HN   2437 LEU   452 O    1795   0.542E+00  -0.405E+00  -0.979E-03
GLN   493 HN   2437 TYR   453 N    1796   0.349E+00  -0.108E+01  -0.178E-01
GLN   493 HN   2437 ARG   454 N    1817   0.394E+00  -0.480E+00  -0.891E-02
GLN   493 HN   2437 ARG   454 O    1840   0.529E+00  -0.444E+00  -0.113E-02
GLN   493 HN   2437 LEU   455 N    1841   0.421E+00  -0.477E+00  -0.603E-02
GLN   493 CA   2438 TYR   453 O    1816   0.369E+00  -0.123E+00  -0.238E+00
GLN   493 CB   2440 TYR   453 CD1  1804   0.437E+00   0.237E-01  -0.108E+00
GLN   493 CB   2440 TYR   453 CE1  1806   0.393E+00   0.310E-01  -0.153E+00
GLN   493 CB   2440 TYR   453 CZ   1808   0.389E+00  -0.360E-01  -0.155E+00
GLN   493 CB   2440 TYR   453 OH   1809   0.422E+00   0.594E-01  -0.158E+00
GLN   493 CB   2440 TYR   453 CE2  1813   0.429E+00   0.247E-01  -0.117E+00
GLN   493 CB   2440 TYR   453 O    1816   0.397E+00   0.872E-01  -0.191E+00
GLN   493 CB   2440 LEU   455 CB   1845   0.411E+00   0.218E-01  -0.155E+00
GLN   493 CB   2440 LEU   455 CD2  1854   0.410E+00   0.188E-01  -0.156E+00
GLN   493 CG   2443 TYR   453 CE1  1806   0.413E+00   0.170E-01  -0.135E+00
GLN   493 CG   2443 TYR   453 CZ   1808   0.394E+00  -0.218E-01  -0.153E+00
GLN   493 CG   2443 TYR   453 OH   1809   0.391E+00   0.455E-01  -0.215E+00
GLN   493 CG   2443 LEU   455 CB   1845   0.449E+00   0.109E-01  -0.109E+00
GLN   493 CG   2443 LEU   455 CD2  1854   0.384E+00   0.139E-01  -0.177E+00
GLN   493 CD   2446 TYR   449 OH   1734   0.805E+00  -0.307E+00  -0.365E-02
GLN   493 CD   2446 TYR   449 O    1741   0.883E+00  -0.328E+00  -0.190E-02
GLN   493 CD   2446 TYR   451 O    1776   0.879E+00  -0.330E+00  -0.195E-02
GLN   493 CD   2446 LEU   452 O    1795   0.931E+00  -0.320E+00  -0.139E-02
GLN   493 CD   2446 TYR   453 N    1796   0.725E+00  -0.430E+00  -0.724E-02
GLN   493 CD   2446 TYR   453 OH   1809   0.509E+00  -0.784E+00  -0.533E-01
GLN   493 CD   2446 TYR   453 O    1816   0.613E+00  -0.650E+00  -0.167E-01
GLN   493 CD   2446 ARG   454 O    1840   0.842E+00  -0.389E+00  -0.252E-02
GLN   493 CD   2446 LEU   455 N    1841   0.703E+00  -0.331E+00  -0.868E-02
GLN   493 CD   2446 LEU   455 CD2  1854   0.436E+00  -0.335E+00  -0.110E+00
GLN   493 CD   2446 LEU   455 O    1859   0.838E+00  -0.379E+00  -0.260E-02
GLN   493 OE1  2447 TYR   449 C    1740   0.947E+00  -0.326E+00  -0.125E-02
GLN   493 OE1  2447 TYR   451 C    1775   0.957E+00  -0.321E+00  -0.117E-02
GLN   493 OE1  2447 LEU   452 C    1794   0.854E+00  -0.355E+00  -0.232E-02
GLN   493 OE1  2447 TYR   453 HH   1810   0.574E+00  -0.441E+00   0.000E+00
GLN   493 OE1  2447 TYR   453 C    1815   0.781E+00  -0.449E+00  -0.396E-02
GLN   493 OE1  2447 ARG   454 C    1839   0.851E+00  -0.455E+00  -0.237E-02
GLN   493 OE1  2447 LEU   455 C    1858   0.854E+00  -0.355E+00  -0.232E-02
GLN   493 NE2  2448 TYR   449 HH   1735   0.775E+00  -0.340E+00   0.000E+00
GLN   493 NE2  2448 TYR   449 C    1740   0.100E+01  -0.421E+00  -0.104E-02
GLN   493 NE2  2448 TYR   451 C    1775   0.988E+00  -0.430E+00  -0.114E-02
GLN   493 NE2  2448 LEU   452 C    1794   0.866E+00  -0.487E+00  -0.251E-02
GLN   493 NE2  2448 TYR   453 HN   1797   0.680E+00  -0.348E+00  -0.343E-03
GLN   493 NE2  2448 TYR   453 CZ   1808   0.578E+00  -0.381E+00  -0.274E-01
GLN   493 NE2  2448 TYR   453 HH   1810   0.555E+00  -0.666E+00   0.000E+00
GLN   493 NE2  2448 TYR   453 C    1815   0.767E+00  -0.653E+00  -0.519E-02
GLN   493 NE2  2448 ARG   454 C    1839   0.814E+00  -0.689E+00  -0.362E-02
GLN   493 NE2  2448 LEU   455 HN   1842   0.694E+00  -0.331E+00  -0.303E-03
GLN   493 NE2  2448 LEU   455 CG   1848   0.554E+00  -0.390E+00  -0.396E-01
GLN   493 NE2  2448 LEU   455 CD2  1854   0.434E+00   0.447E+00  -0.143E+00
GLN   493 NE2  2448 LEU   455 C    1858   0.800E+00  -0.558E+00  -0.404E-02
GLN   493HE21  2449 TYR   453 OH   1809   0.499E+00  -0.504E+00  -0.189E-02
GLN   493HE21  2449 TYR   453 O    1816   0.613E+00  -0.397E+00  -0.470E-03
GLN   493 C    2451 TYR   449 O    1741   0.609E+00  -0.412E+00  -0.173E-01
GLN   493 C    2451 TYR   451 O    1776   0.534E+00  -0.551E+00  -0.370E-01
GLN   493 C    2451 LEU   452 N    1777   0.535E+00  -0.370E+00  -0.427E-01
GLN   493 C    2451 LEU   452 CA   1779   0.420E+00  -0.189E+00  -0.127E+00
GLN   493 C    2451 LEU   452 CB   1781   0.416E+00  -0.276E+00  -0.131E+00
GLN   493 C    2451 LEU   452 CD2  1790   0.394E+00  -0.273E+00  -0.153E+00
GLN   493 C    2451 LEU   452 O    1795   0.583E+00  -0.480E+00  -0.224E-01
GLN   493 C    2451 TYR   453 N    1796   0.398E+00  -0.105E+01  -0.176E+00
GLN   493 C    2451 TYR   453 CD1  1804   0.399E+00  -0.392E+00  -0.132E+00
GLN   493 C    2451 TYR   453 CE1  1806   0.399E+00  -0.390E+00  -0.132E+00
GLN   493 C    2451 TYR   453 OH   1809   0.538E+00  -0.434E+00  -0.393E-01
GLN   493 C    2451 TYR   453 O    1816   0.390E+00  -0.120E+01  -0.180E+00
GLN   493 C    2451 ARG   454 O    1840   0.744E+00  -0.304E+00  -0.529E-02
GLN   493 O    2452 ASN   448 C    1719   0.892E+00  -0.319E+00  -0.178E-02
GLN   493 O    2452 TYR   449 C    1740   0.715E+00  -0.476E+00  -0.672E-02
GLN   493 O    2452 ASN   450 C    1754   0.697E+00  -0.495E+00  -0.777E-02
GLN   493 O    2452 TYR   451 C    1775   0.491E+00  -0.107E+01  -0.599E-01
GLN   493 O    2452 TYR   451 O    1776   0.441E+00   0.118E+01  -0.114E+00
GLN   493 O    2452 LEU   452 N    1777   0.446E+00   0.771E+00  -0.124E+00
GLN   493 O    2452 LEU   452 HN   1778   0.519E+00  -0.395E+00  -0.127E-02
GLN   493 O    2452 LEU   452 CA   1779   0.326E+00   0.503E+00  -0.119E+00
GLN   493 O    2452 LEU   452 CB   1781   0.351E+00   0.586E+00  -0.243E+00
GLN   493 O    2452 LEU   452 HB1  1782   0.295E+00  -0.351E+00  -0.717E-01
GLN   493 O    2452 LEU   452 CG   1784   0.416E+00  -0.498E+00  -0.157E+00
GLN   493 O    2452 LEU   452 CD2  1790   0.394E+00   0.368E+00  -0.198E+00
GLN   493 O    2452 LEU   452 C    1794   0.352E+00  -0.231E+01  -0.217E+00
GLN   493 O    2452 TYR   453 CA   1798   0.385E+00  -0.317E-01  -0.213E+00
GLN   493 O    2452 TYR   453 CB   1800   0.433E+00   0.122E+00  -0.131E+00
GLN   493 O    2452 TYR   453 CG   1803   0.384E+00  -0.360E+00  -0.190E+00
GLN   493 O    2452 TYR   453 HD1  1805   0.291E+00  -0.915E+00  -0.723E-01
GLN   493 O    2452 TYR   453 CE1  1806   0.354E+00   0.726E+00  -0.217E+00
GLN   493 O    2452 TYR   453 HE1  1807   0.360E+00  -0.522E+00  -0.611E-01
GLN   493 O    2452 TYR   453 CZ   1808   0.446E+00  -0.448E+00  -0.999E-01
GLN   493 O    2452 TYR   453 HH   1810   0.554E+00  -0.429E+00   0.000E+00
GLN   493 O    2452 TYR   453 C    1815   0.401E+00  -0.178E+01  -0.164E+00
GLN   493 O    2452 TYR   453 O    1816   0.330E+00   0.254E+01  -0.340E+00
GLN   493 O    2452 ARG   454 C    1839   0.637E+00  -0.701E+00  -0.132E-01
GLN   493 O    2452 LEU   455 C    1858   0.840E+00  -0.328E+00  -0.256E-02
SER   494 N    2453 ASN   448 C    1719   0.776E+00  -0.389E+00  -0.484E-02
SER   494 N    2453 TYR   449 HH   1735   0.624E+00  -0.317E+00   0.000E+00
SER   494 N    2453 TYR   449 C    1740   0.628E+00  -0.590E+00  -0.169E-01
SER   494 N    2453 ASN   450 C    1754   0.700E+00  -0.470E+00  -0.891E-02
SER   494 N    2453 TYR   451 C    1775   0.586E+00  -0.683E+00  -0.253E-01
SER   494 N    2453 LEU   452 CA   1779   0.464E+00   0.190E+00  -0.103E+00
SER   494 N    2453 LEU   452 HA   1780   0.377E+00  -0.441E+00  -0.520E-01
SER   494 N    2453 LEU   452 CB   1781   0.463E+00   0.273E+00  -0.105E+00
SER   494 N    2453 LEU   452 CG   1784   0.458E+00  -0.375E+00  -0.111E+00
SER   494 N    2453 LEU   452 CD2  1790   0.384E+00   0.377E+00  -0.216E+00
SER   494 N    2453 LEU   452 C    1794   0.538E+00  -0.761E+00  -0.413E-01
SER   494 N    2453 TYR   453 HN   1797   0.400E+00  -0.725E+00  -0.808E-02
SER   494 N    2453 TYR   453 HE1  1807   0.421E+00  -0.329E+00  -0.326E-01
SER   494 N    2453 TYR   453 HH   1810   0.596E+00  -0.350E+00   0.000E+00
SER   494 N    2453 TYR   453 C    1815   0.606E+00  -0.637E+00  -0.209E-01
SER   494 N    2453 ARG   454 C    1839   0.808E+00  -0.428E+00  -0.379E-02
SER   494 HN   2454 TYR   449 O    1741   0.561E+00  -0.406E+00  -0.794E-03
SER   494 HN   2454 TYR   451 O    1776   0.631E+00  -0.316E+00  -0.394E-03
SER   494 HN   2454 TYR   453 N    1796   0.579E+00  -0.351E+00  -0.898E-03
SER   494 HN   2454 TYR   453 O    1816   0.576E+00  -0.383E+00  -0.678E-03
SER   494 CA   2455 TYR   449 O    1741   0.442E+00  -0.245E+00  -0.118E+00
SER   494 CA   2455 TYR   451 O    1776   0.452E+00  -0.231E+00  -0.104E+00
SER   494 CA   2455 LEU   452 CA   1779   0.439E+00  -0.477E-01  -0.120E+00
SER   494 CA   2455 LEU   452 CG   1784   0.453E+00   0.840E-01  -0.105E+00
SER   494 CA   2455 LEU   452 CD2  1790   0.395E+00  -0.762E-01  -0.171E+00
SER   494 HA   2456 TYR   449 O    1741   0.408E+00  -0.361E+00  -0.296E-01
SER   494 HA   2456 TYR   451 O    1776   0.352E+00  -0.533E+00  -0.617E-01
SER   494 CB   2457 TYR   449 CA   1723   0.430E+00   0.619E-02  -0.131E+00
SER   494 CB   2457 TYR   449 CD1  1729   0.430E+00  -0.113E+00  -0.116E+00
SER   494 CB   2457 TYR   449 C    1740   0.422E+00   0.404E+00  -0.125E+00
SER   494 CB   2457 TYR   449 O    1741   0.350E+00  -0.564E+00  -0.242E+00
SER   494 CB   2457 LEU   452 CD2  1790   0.393E+00  -0.960E-01  -0.173E+00
SER   494 OG   2460 GLY   446 C    1698   0.914E+00  -0.328E+00  -0.170E-02
SER   494 OG   2460 GLY   447 C    1705   0.654E+00  -0.601E+00  -0.126E-01
SER   494 OG   2460 ASN   448 HN   1708   0.567E+00  -0.357E+00  -0.878E-03
SER   494 OG   2460 ASN   448 CG   1714   0.657E+00  -0.598E+00  -0.123E-01
SER   494 OG   2460 ASN   448 C    1719   0.418E+00  -0.179E+01  -0.147E+00
SER   494 OG   2460 ASN   448 O    1720   0.327E+00   0.294E+01  -0.324E+00
SER   494 OG   2460 TYR   449 N    1721   0.429E+00   0.133E+01  -0.165E+00
SER   494 OG   2460 TYR   449 HN   1722   0.520E+00  -0.449E+00  -0.147E-02
SER   494 OG   2460 TYR   449 CA   1723   0.347E+00  -0.474E-01  -0.224E+00
SER   494 OG   2460 TYR   449 CB   1725   0.450E+00   0.125E+00  -0.116E+00
SER   494 OG   2460 TYR   449 CD1  1729   0.442E+00   0.461E+00  -0.113E+00
SER   494 OG   2460 TYR   449 HD1  1730   0.406E+00  -0.416E+00  -0.358E-01
SER   494 OG   2460 TYR   449 HH   1735   0.689E+00  -0.307E+00   0.000E+00
SER   494 OG   2460 TYR   449 C    1740   0.342E+00  -0.308E+01  -0.179E+00
SER   494 OG   2460 ASN   450 N    1742   0.446E+00   0.106E+01  -0.135E+00
SER   494 OG   2460 ASN   450 HN   1743   0.502E+00  -0.470E+00  -0.181E-02
SER   494 OG   2460 ASN   450 CG   1749   0.738E+00  -0.476E+00  -0.611E-02
SER   494 OG   2460 ASN   450 C    1754   0.471E+00  -0.133E+01  -0.820E-01
SER   494 OG   2460 ASN   450 O    1755   0.414E+00   0.156E+01  -0.173E+00
SER   494 OG   2460 TYR   451 HN   1757   0.612E+00  -0.313E+00  -0.555E-03
SER   494 OG   2460 TYR   451 C    1775   0.523E+00  -0.105E+01  -0.462E-01
SER   494 OG   2460 LEU   452 HN   1778   0.599E+00  -0.324E+00  -0.628E-03
SER   494 OG   2460 LEU   452 HA   1780   0.464E+00  -0.305E+00  -0.160E-01
SER   494 OG   2460 LEU   452 CG   1784   0.515E+00  -0.334E+00  -0.566E-01
SER   494 OG   2460 LEU   452 CD2  1790   0.462E+00   0.277E+00  -0.102E+00
SER   494 OG   2460 LEU   452 C    1794   0.668E+00  -0.566E+00  -0.110E-01
SER   494 OG   2460 TYR   453 HN   1797   0.621E+00  -0.303E+00  -0.506E-03
SER   494 OG   2460 TYR   453 C    1815   0.873E+00  -0.378E+00  -0.224E-02
SER   494 C    2462 ASN   448 ND2  1716   0.933E+00  -0.323E+00  -0.161E-02
SER   494 C    2462 ASN   448 O    1720   0.560E+00  -0.569E+00  -0.284E-01
SER   494 C    2462 TYR   449 N    1721   0.702E+00  -0.330E+00  -0.876E-02
SER   494 C    2462 TYR   449 O    1741   0.539E+00  -0.621E+00  -0.351E-01
SER   494 C    2462 ASN   450 O    1755   0.582E+00  -0.522E+00  -0.226E-01
SER   494 C    2462 TYR   451 N    1756   0.682E+00  -0.350E+00  -0.104E-01
SER   494 C    2462 TYR   451 O    1776   0.478E+00  -0.825E+00  -0.690E-01
SER   494 C    2462 LEU   452 N    1777   0.576E+00  -0.362E+00  -0.280E-01
SER   494 C    2462 LEU   452 O    1795   0.701E+00  -0.379E+00  -0.754E-02
SER   494 C    2462 TYR   453 N    1796   0.560E+00  -0.530E+00  -0.330E-01
SER   494 C    2462 TYR   453 CD1  1804   0.450E+00  -0.333E+00  -0.846E-01
SER   494 C    2462 TYR   453 CE1  1806   0.409E+00  -0.420E+00  -0.123E+00
SER   494 C    2462 TYR   453 OH   1809   0.543E+00  -0.489E+00  -0.371E-01
SER   494 C    2462 TYR   453 O    1816   0.653E+00  -0.411E+00  -0.114E-01
SER   494 O    2463 GLY   447 C    1705   0.888E+00  -0.312E+00  -0.183E-02
SER   494 O    2463 ASN   448 C    1719   0.733E+00  -0.462E+00  -0.576E-02
SER   494 O    2463 TYR   449 C    1740   0.700E+00  -0.510E+00  -0.761E-02
SER   494 O    2463 ASN   450 C    1754   0.762E+00  -0.430E+00  -0.457E-02
SER   494 O    2463 TYR   451 C    1775   0.672E+00  -0.552E+00  -0.967E-02
SER   494 O    2463 LEU   452 C    1794   0.690E+00  -0.482E+00  -0.826E-02
SER   494 O    2463 TYR   453 HN   1797   0.556E+00  -0.350E+00  -0.841E-03
SER   494 O    2463 TYR   453 CE1  1806   0.412E+00   0.499E+00  -0.146E+00
SER   494 O    2463 TYR   453 HE1  1807   0.323E+00  -0.724E+00  -0.881E-01
SER   494 O    2463 TYR   453 CZ   1808   0.494E+00  -0.358E+00  -0.575E-01
SER   494 O    2463 TYR   453 HH   1810   0.484E+00  -0.602E+00   0.000E+00
SER   494 O    2463 TYR   453 C    1815   0.763E+00  -0.433E+00  -0.455E-02
SER   494 O    2463 ARG   454 C    1839   0.952E+00  -0.351E+00  -0.121E-02
TYR   495 N    2464 ASN   448 CG   1714   0.817E+00  -0.303E+00  -0.356E-02
TYR   495 N    2464 ASN   448 C    1719   0.638E+00  -0.511E+00  -0.154E-01
TYR   495 N    2464 TYR   449 C    1740   0.601E+00  -0.584E+00  -0.219E-01
TYR   495 N    2464 ASN   450 C    1754   0.591E+00  -0.601E+00  -0.242E-01
TYR   495 N    2464 TYR   451 C    1775   0.494E+00  -0.909E+00  -0.661E-01
TYR   495 N    2464 TYR   451 O    1776   0.406E+00   0.125E+01  -0.196E+00
TYR   495 N    2464 LEU   452 HA   1780   0.416E+00  -0.306E+00  -0.316E-01
TYR   495 N    2464 LEU   452 C    1794   0.581E+00  -0.579E+00  -0.266E-01
TYR   495 N    2464 TYR   453 HN   1797   0.501E+00  -0.374E+00  -0.215E-02
TYR   495 N    2464 TYR   453 CD1  1804   0.442E+00   0.352E+00  -0.117E+00
TYR   495 N    2464 TYR   453 HD1  1805   0.380E+00  -0.376E+00  -0.521E-01
TYR   495 N    2464 TYR   453 CE1  1806   0.416E+00   0.407E+00  -0.151E+00
TYR   495 N    2464 TYR   453 HE1  1807   0.329E+00  -0.576E+00  -0.819E-01
TYR   495 N    2464 TYR   453 HH   1810   0.571E+00  -0.347E+00   0.000E+00
TYR   495 N    2464 TYR   453 C    1815   0.737E+00  -0.388E+00  -0.656E-02
TYR   495 HN   2465 ASN   448 O    1720   0.499E+00  -0.405E+00  -0.161E-02
TYR   495 HN   2465 TYR   449 O    1741   0.489E+00  -0.428E+00  -0.182E-02
TYR   495 HN   2465 ASN   450 O    1755   0.428E+00  -0.591E+00  -0.402E-02
TYR   495 HN   2465 TYR   451 N    1756   0.531E+00  -0.327E+00  -0.152E-02
TYR   495 HN   2465 TYR   451 O    1776   0.315E+00  -0.135E+01  -0.237E-01
TYR   495 HN   2465 LEU   452 N    1777   0.458E+00  -0.338E+00  -0.366E-02
TYR   495 HN   2465 TYR   453 N    1796   0.518E+00  -0.346E+00  -0.176E-02
TYR   495 CB   2468 TYR   451 O    1776   0.441E+00   0.109E+00  -0.119E+00
TYR   495 CG   2471 TYR   451 O    1776   0.406E+00  -0.291E+00  -0.155E+00
TYR   495 CG   2471 TYR   453 CD1  1804   0.416E+00  -0.952E-01  -0.117E+00
TYR   495 CG   2471 TYR   453 CE1  1806   0.418E+00  -0.933E-01  -0.115E+00
TYR   495 CD1  2472 TYR   451 C    1775   0.429E+00  -0.482E+00  -0.104E+00
TYR   495 CD1  2472 TYR   453 CD1  1804   0.415E+00   0.154E+00  -0.117E+00
TYR   495 CE1  2474 TYR   451 C    1775   0.473E+00  -0.378E+00  -0.667E-01
TYR   495 CE1  2474 TYR   451 O    1776   0.370E+00   0.599E+00  -0.210E+00
TYR   495 CE1  2474 TYR   453 CB   1800   0.439E+00   0.380E-01  -0.107E+00
TYR   495 CE1  2474 TYR   453 CD1  1804   0.385E+00   0.187E+00  -0.139E+00
TYR   495 HE1  2475 TYR   451 O    1776   0.359E+00  -0.490E+00  -0.617E-01
TYR   495 CZ   2476 TYR   451 O    1776   0.487E+00  -0.336E+00  -0.620E-01
TYR   495 CZ   2476 TYR   453 CB   1800   0.423E+00  -0.470E-01  -0.124E+00
TYR   495 CZ   2476 TYR   453 CG   1803   0.405E+00   0.115E+00  -0.127E+00
TYR   495 CZ   2476 TYR   453 CE1  1806   0.402E+00  -0.188E+00  -0.129E+00
TYR   495 OH   2477 TYR   451 C    1775   0.672E+00  -0.400E+00  -0.107E-01
TYR   495 OH   2477 LEU   452 C    1794   0.615E+00  -0.442E+00  -0.181E-01
TYR   495 OH   2477 TYR   453 CB   1800   0.406E+00   0.107E+00  -0.187E+00
TYR   495 OH   2477 TYR   453 CG   1803   0.410E+00  -0.227E+00  -0.160E+00
TYR   495 OH   2477 TYR   453 CD1  1804   0.404E+00   0.381E+00  -0.169E+00
TYR   495 OH   2477 TYR   453 C    1815   0.659E+00  -0.416E+00  -0.120E-01
TYR   495 OH   2477 ARG   454 C    1839   0.844E+00  -0.309E+00  -0.275E-02
TYR   495 HH   2478 TYR   453 N    1796   0.609E+00  -0.302E+00   0.000E+00
TYR   495 HH   2478 TYR   453 OH   1809   0.562E+00  -0.309E+00   0.000E+00
TYR   495 CD2  2479 TYR   453 CD1  1804   0.383E+00   0.190E+00  -0.139E+00
TYR   495 CD2  2479 TYR   453 CE1  1806   0.361E+00   0.222E+00  -0.118E+00
TYR   495 CE2  2481 TYR   453 CG   1803   0.433E+00  -0.854E-01  -0.101E+00
TYR   495 CE2  2481 TYR   453 CD1  1804   0.357E+00   0.230E+00  -0.104E+00
TYR   495 CE2  2481 TYR   453 CE1  1806   0.356E+00   0.229E+00  -0.103E+00
TYR   495 CE2  2481 TYR   453 CZ   1808   0.432E+00  -0.157E+00  -0.102E+00
TYR   495 C    2483 SER   443 OG   1651   0.919E+00  -0.348E+00  -0.165E-02
TYR   495 C    2483 LYS   444 O    1676   0.923E+00  -0.304E+00  -0.145E-02
TYR   495 C    2483 GLY   447 O    1706   0.797E+00  -0.351E+00  -0.352E-02
TYR   495 C    2483 ASN   448 N    1707   0.638E+00  -0.453E+00  -0.153E-01
TYR   495 C    2483 ASN   448 OD1  1715   0.845E+00  -0.329E+00  -0.247E-02
TYR   495 C    2483 ASN   448 ND2  1716   0.834E+00  -0.499E+00  -0.315E-02
TYR   495 C    2483 ASN   448 O    1720   0.490E+00  -0.996E+00  -0.603E-01
TYR   495 C    2483 TYR   449 N    1721   0.691E+00  -0.439E+00  -0.964E-02
TYR   495 C    2483 TYR   449 O    1741   0.669E+00  -0.504E+00  -0.991E-02
TYR   495 C    2483 ASN   450 N    1742   0.754E+00  -0.328E+00  -0.574E-02
TYR   495 C    2483 ASN   450 O    1755   0.609E+00  -0.609E+00  -0.172E-01
TYR   495 C    2483 TYR   451 N    1756   0.777E+00  -0.353E+00  -0.481E-02
TYR   495 C    2483 TYR   451 O    1776   0.603E+00  -0.627E+00  -0.184E-01
TYR   495 C    2483 LEU   452 O    1795   0.904E+00  -0.312E+00  -0.165E-02
TYR   495 C    2483 TYR   453 N    1796   0.799E+00  -0.335E+00  -0.406E-02
TYR   495 C    2483 TYR   453 OH   1809   0.667E+00  -0.406E+00  -0.112E-01
TYR   495 O    2484 GLY   447 C    1705   0.741E+00  -0.388E+00  -0.543E-02
TYR   495 O    2484 ASN   448 C    1719   0.684E+00  -0.480E+00  -0.874E-02
TYR   495 O    2484 TYR   449 C    1740   0.795E+00  -0.365E+00  -0.356E-02
TYR   495 O    2484 ASN   450 C    1754   0.827E+00  -0.338E+00  -0.282E-02
TYR   495 O    2484 TYR   451 C    1775   0.802E+00  -0.359E+00  -0.337E-02
GLY   496 N    2485 GLY   447 C    1705   0.591E+00  -0.433E+00  -0.241E-01
GLY   496 N    2485 ASN   448 HN   1708   0.459E+00  -0.341E+00  -0.358E-02
GLY   496 N    2485 ASN   448 CG   1714   0.681E+00  -0.325E+00  -0.105E-01
GLY   496 N    2485 ASN   448 C    1719   0.478E+00  -0.748E+00  -0.788E-01
GLY   496 N    2485 ASN   448 O    1720   0.364E+00   0.128E+01  -0.291E+00
GLY   496 N    2485 TYR   449 C    1740   0.582E+00  -0.480E+00  -0.264E-01
GLY   496 N    2485 ASN   450 C    1754   0.638E+00  -0.392E+00  -0.154E-01
GLY   496 N    2485 TYR   451 C    1775   0.669E+00  -0.358E+00  -0.116E-01
GLY   496 HN   2486 ASN   448 N    1707   0.512E+00  -0.300E+00  -0.187E-02
GLY   496 HN   2486 ASN   448 O    1720   0.313E+00  -0.131E+01  -0.245E-01
GLY   496 HN   2486 TYR   449 N    1721   0.507E+00  -0.350E+00  -0.200E-02
GLY   496 HN   2486 TYR   449 O    1741   0.487E+00  -0.414E+00  -0.185E-02
GLY   496 HN   2486 ASN   450 O    1755   0.448E+00  -0.507E+00  -0.307E-02
GLY   496 HN   2486 TYR   451 O    1776   0.523E+00  -0.351E+00  -0.122E-02
GLY   496 CA   2487 ASN   448 N    1707   0.418E+00   0.252E+00  -0.168E+00
GLY   496 CA   2487 ASN   448 C    1719   0.428E+00  -0.339E+00  -0.118E+00
GLY   496 CA   2487 ASN   448 O    1720   0.331E+00   0.571E+00  -0.167E+00
GLY   496 C    2490 ASP   442 O    1643   0.701E+00  -0.410E+00  -0.757E-02
GLY   496 C    2490 SER   443 N    1644   0.798E+00  -0.348E+00  -0.410E-02
GLY   496 C    2490 SER   443 OG   1651   0.692E+00  -0.537E+00  -0.901E-02
GLY   496 C    2490 SER   443 O    1654   0.852E+00  -0.334E+00  -0.236E-02
GLY   496 C    2490 LYS   444 N    1655   0.660E+00  -0.402E+00  -0.127E-01
GLY   496 C    2490 LYS   444 O    1676   0.604E+00  -0.623E+00  -0.182E-01
GLY   496 C    2490 GLY   446 O    1699   0.641E+00  -0.496E+00  -0.128E-01
GLY   496 C    2490 GLY   447 N    1700   0.531E+00  -0.550E+00  -0.444E-01
GLY   496 C    2490 GLY   447 CA   1702   0.406E+00  -0.366E+00  -0.142E+00
GLY   496 C    2490 GLY   447 C    1705   0.432E+00   0.141E+01  -0.101E+00
GLY   496 C    2490 GLY   447 O    1706   0.534E+00  -0.740E+00  -0.373E-01
GLY   496 C    2490 ASN   448 N    1707   0.372E+00  -0.154E+01  -0.196E+00
GLY   496 C    2490 ASN   448 OD1  1715   0.680E+00  -0.457E+00  -0.902E-02
GLY   496 C    2490 ASN   448 ND2  1716   0.669E+00  -0.699E+00  -0.116E-01
GLY   496 C    2490 ASN   448 O    1720   0.366E+00  -0.196E+01  -0.214E+00
GLY   496 C    2490 TYR   449 N    1721   0.564E+00  -0.627E+00  -0.317E-01
GLY   496 C    2490 TYR   449 O    1741   0.707E+00  -0.424E+00  -0.717E-02
GLY   496 C    2490 ASN   450 N    1742   0.713E+00  -0.340E+00  -0.802E-02
GLY   496 C    2490 ASN   450 ND2  1751   0.103E+01  -0.335E+00  -0.889E-03
GLY   496 C    2490 ASN   450 O    1755   0.630E+00  -0.530E+00  -0.142E-01
GLY   496 C    2490 TYR   451 O    1776   0.785E+00  -0.349E+00  -0.385E-02
GLY   496 O    2491 SER   443 C    1653   0.725E+00  -0.324E+00  -0.618E-02
GLY   496 O    2491 LYS   444 HN   1656   0.544E+00  -0.306E+00  -0.959E-03
GLY   496 O    2491 LYS   444 C    1675   0.652E+00  -0.598E+00  -0.115E-01
GLY   496 O    2491 GLY   446 C    1698   0.557E+00  -0.673E+00  -0.293E-01
GLY   496 O    2491 GLY   447 N    1700   0.457E+00   0.688E+00  -0.108E+00
GLY   496 O    2491 GLY   447 HN   1701   0.477E+00  -0.421E+00  -0.210E-02
GLY   496 O    2491 GLY   447 CA   1702   0.350E+00   0.476E+00  -0.242E+00
GLY   496 O    2491 GLY   447 HA1  1703   0.347E+00  -0.338E+00  -0.663E-01
GLY   496 O    2491 GLY   447 HA2  1704   0.273E+00  -0.667E+00  -0.761E-02
GLY   496 O    2491 GLY   447 C    1705   0.414E+00  -0.138E+01  -0.143E+00
GLY   496 O    2491 ASN   448 N    1707   0.384E+00   0.124E+01  -0.248E+00
GLY   496 O    2491 ASN   448 HN   1708   0.306E+00  -0.137E+01  -0.277E-01
GLY   496 O    2491 ASN   448 CG   1714   0.669E+00  -0.458E+00  -0.995E-02
GLY   496 O    2491 ASN   448 C    1719   0.510E+00  -0.872E+00  -0.482E-01
GLY   496 O    2491 ASN   448 O    1720   0.449E+00   0.101E+01  -0.103E+00
GLY   496 O    2491 TYR   449 C    1740   0.763E+00  -0.380E+00  -0.455E-02
GLY   496 O    2491 ASN   450 C    1754   0.849E+00  -0.313E+00  -0.241E-02
PHE   497 N    2492 LYS   444 C    1675   0.695E+00  -0.384E+00  -0.930E-02
PHE   497 N    2492 GLY   447 C    1705   0.479E+00  -0.697E+00  -0.783E-01
PHE   497 N    2492 ASN   448 N    1707   0.391E+00   0.861E+00  -0.244E+00
PHE   497 N    2492 ASN   448 HN   1708   0.307E+00  -0.989E+00  -0.357E-01
PHE   497 N    2492 ASN   448 CA   1709   0.447E+00  -0.638E-01  -0.124E+00
PHE   497 N    2492 ASN   448 CB   1711   0.434E+00   0.143E+00  -0.142E+00
PHE   497 N    2492 ASN   448 CG   1714   0.550E+00  -0.507E+00  -0.365E-01
PHE   497 N    2492 ASN   448HD21  1717   0.547E+00  -0.311E+00  -0.126E-02
PHE   497 N    2492 ASN   448 C    1719   0.449E+00  -0.866E+00  -0.108E+00
PHE   497 N    2492 ASN   448 O    1720   0.367E+00   0.124E+01  -0.284E+00
PHE   497 N    2492 TYR   449 C    1740   0.662E+00  -0.363E+00  -0.124E-01
PHE   497 N    2492 ASN   450 C    1754   0.677E+00  -0.344E+00  -0.108E-01
PHE   497 HN   2493 ASN   448 N    1707   0.422E+00  -0.445E+00  -0.592E-02
PHE   497 HN   2493 ASN   448 ND2  1716   0.555E+00  -0.419E+00  -0.116E-02
PHE   497 HN   2493 ASN   448 O    1720   0.335E+00  -0.101E+01  -0.169E-01
PHE   497 HN   2493 ASN   450 O    1755   0.477E+00  -0.400E+00  -0.211E-02
PHE   497 CA   2494 SER   443 OG   1651   0.462E+00   0.676E-01  -0.102E+00
PHE   497 CA   2494 ASN   448 N    1707   0.439E+00   0.515E-01  -0.135E+00
PHE   497 CA   2494 ASN   448 CB   1711   0.452E+00   0.105E-01  -0.105E+00
PHE   497 CB   2496 ASP   442 O    1643   0.395E+00   0.260E+00  -0.195E+00
PHE   497 CB   2496 SER   443 CA   1646   0.421E+00  -0.520E-01  -0.142E+00
PHE   497 CB   2496 SER   443 CB   1648   0.432E+00  -0.608E-01  -0.129E+00
PHE   497 CB   2496 SER   443 OG   1651   0.411E+00   0.300E+00  -0.178E+00
PHE   497 CB   2496 ASN   448 CB   1711   0.438E+00   0.375E-01  -0.122E+00
PHE   497 HB1  2497 SER   443 OG   1651   0.327E+00  -0.343E+00  -0.923E-01
PHE   497 CG   2499 ASP   442 O    1643   0.437E+00  -0.425E-01  -0.110E+00
PHE   497 CD1  2500 ASP   442 O    1643   0.409E+00   0.200E+00  -0.150E+00
PHE   497 CD1  2500 ASN   450 O    1755   0.436E+00   0.177E+00  -0.111E+00
PHE   497 CD1  2500 TYR   451 CB   1760   0.442E+00   0.169E-01  -0.103E+00
PHE   497 CD1  2500 TYR   451 CD1  1764   0.414E+00   0.708E-01  -0.119E+00
PHE   497 HD1  2501 ASP   442 O    1643   0.347E+00  -0.366E+00  -0.712E-01
PHE   497 HD1  2501 ASN   448 ND2  1716   0.394E+00  -0.405E+00  -0.458E-01
PHE   497 HD1  2501 ASN   450 O    1755   0.369E+00  -0.323E+00  -0.546E-01
PHE   497 CE1  2502 TYR   451 CB   1760   0.378E+00   0.480E-01  -0.157E+00
PHE   497 CE1  2502 TYR   451 CG   1763   0.428E+00  -0.758E-01  -0.105E+00
PHE   497 CE1  2502 TYR   451 CD1  1764   0.402E+00   0.144E+00  -0.130E+00
PHE   497 HE1  2503 ASN   450 O    1755   0.408E+00  -0.314E+00  -0.330E-01
PHE   497 C    2510 ASN   439 O    1598   0.724E+00  -0.379E+00  -0.620E-02
PHE   497 C    2510 ASN   440 ND2  1608   0.944E+00  -0.359E+00  -0.149E-02
PHE   497 C    2510 ASN   440 O    1612   0.822E+00  -0.302E+00  -0.292E-02
PHE   497 C    2510 ASP   442 N    1632   0.801E+00  -0.336E+00  -0.400E-02
PHE   497 C    2510 ASP   442 OD1  1640   0.955E+00  -0.329E+00  -0.119E-02
PHE   497 C    2510 ASP   442 OD2  1641   0.100E+01  -0.306E+00  -0.888E-03
PHE   497 C    2510 ASP   442 O    1643   0.513E+00  -0.754E+00  -0.469E-01
PHE   497 C    2510 SER   443 N    1644   0.543E+00  -0.713E+00  -0.392E-01
PHE   497 C    2510 SER   443 CA   1646   0.423E+00   0.284E+00  -0.124E+00
PHE   497 C    2510 SER   443 CB   1648   0.423E+00   0.355E+00  -0.124E+00
PHE   497 C    2510 SER   443 OG   1651   0.395E+00  -0.185E+01  -0.184E+00
PHE   497 C    2510 SER   443 O    1654   0.578E+00  -0.667E+00  -0.236E-01
PHE   497 C    2510 LYS   444 N    1655   0.408E+00  -0.115E+01  -0.163E+00
PHE   497 C    2510 LYS   444 O    1676   0.412E+00  -0.145E+01  -0.145E+00
PHE   497 C    2510 VAL   445 N    1677   0.616E+00  -0.450E+00  -0.189E-01
PHE   497 C    2510 GLY   446 N    1693   0.675E+00  -0.311E+00  -0.111E-01
PHE   497 C    2510 GLY   446 O    1699   0.697E+00  -0.397E+00  -0.781E-02
PHE   497 C    2510 GLY   447 N    1700   0.510E+00  -0.568E+00  -0.554E-01
PHE   497 C    2510 GLY   447 CA   1702   0.435E+00  -0.289E+00  -0.110E+00
PHE   497 C    2510 GLY   447 O    1706   0.557E+00  -0.633E+00  -0.291E-01
PHE   497 C    2510 ASN   448 N    1707   0.392E+00  -0.126E+01  -0.183E+00
PHE   497 C    2510 ASN   448 CB   1711   0.428E+00  -0.220E+00  -0.119E+00
PHE   497 C    2510 ASN   448 OD1  1715   0.657E+00  -0.462E+00  -0.111E-01
PHE   497 C    2510 ASN   448 ND2  1716   0.577E+00  -0.901E+00  -0.277E-01
PHE   497 C    2510 ASN   448 O    1720   0.512E+00  -0.791E+00  -0.473E-01
PHE   497 C    2510 TYR   449 N    1721   0.675E+00  -0.405E+00  -0.111E-01
PHE   497 C    2510 ASN   450 ND2  1751   0.103E+01  -0.317E+00  -0.906E-03
PHE   497 C    2510 ASN   450 O    1755   0.721E+00  -0.382E+00  -0.635E-02
PHE   497 O    2511 ASN   439 C    1597   0.835E+00  -0.320E+00  -0.266E-02
PHE   497 O    2511 ASN   440 C    1611   0.813E+00  -0.335E+00  -0.312E-02
PHE   497 O    2511 ASP   442 CG   1639   0.882E+00  -0.353E+00  -0.192E-02
PHE   497 O    2511 ASP   442 C    1642   0.532E+00  -0.567E+00  -0.381E-01
PHE   497 O    2511 SER   443 HN   1645   0.575E+00  -0.371E+00  -0.691E-03
PHE   497 O    2511 SER   443 CA   1646   0.376E+00  -0.358E+00  -0.228E+00
PHE   497 O    2511 SER   443 HA   1647   0.298E+00  -0.823E+00  -0.910E-01
PHE   497 O    2511 SER   443 CB   1648   0.411E+00  -0.353E+00  -0.166E+00
PHE   497 O    2511 SER   443 OG   1651   0.411E+00   0.154E+01  -0.180E+00
PHE   497 O    2511 SER   443 C    1653   0.393E+00  -0.131E+01  -0.177E+00
PHE   497 O    2511 LYS   444 N    1655   0.317E+00   0.212E+01  -0.121E+00
PHE   497 O    2511 LYS   444 HN   1656   0.220E+00  -0.350E+01  -0.907E-01
PHE   497 O    2511 LYS   444 CA   1657   0.409E+00   0.948E-01  -0.169E+00
PHE   497 O    2511 LYS   444 C    1675   0.408E+00  -0.178E+01  -0.152E+00
PHE   497 O    2511 LYS   444 O    1676   0.331E+00   0.241E+01  -0.341E+00
PHE   497 O    2511 VAL   445 HN   1678   0.603E+00  -0.426E+00  -0.516E-03
PHE   497 O    2511 VAL   445 C    1691   0.617E+00  -0.412E+00  -0.160E-01
PHE   497 O    2511 GLY   446 C    1698   0.579E+00  -0.614E+00  -0.232E-01
PHE   497 O    2511 GLY   447 N    1700   0.451E+00   0.708E+00  -0.116E+00
PHE   497 O    2511 GLY   447 HN   1701   0.420E+00  -0.578E+00  -0.451E-02
PHE   497 O    2511 GLY   447 CA   1702   0.380E+00   0.382E+00  -0.223E+00
PHE   497 O    2511 GLY   447 HA2  1704   0.294E+00  -0.531E+00  -0.883E-01
PHE   497 O    2511 GLY   447 C    1705   0.375E+00  -0.178E+01  -0.204E+00
PHE   497 O    2511 ASN   448 HN   1708   0.245E+00  -0.261E+01  -0.799E-01
PHE   497 O    2511 ASN   448 CA   1709   0.379E+00  -0.134E+00  -0.224E+00
PHE   497 O    2511 ASN   448 CB   1711   0.333E+00   0.398E+00  -0.178E+00
PHE   497 O    2511 ASN   448 CG   1714   0.464E+00  -0.103E+01  -0.810E-01
PHE   497 O    2511 ASN   448HD21  1717   0.444E+00  -0.702E+00  -0.324E-02
PHE   497 O    2511 ASN   448HD22  1718   0.589E+00  -0.361E+00  -0.595E-03
PHE   497 O    2511 ASN   448 C    1719   0.476E+00  -0.103E+01  -0.710E-01
PHE   497 O    2511 TYR   449 C    1740   0.762E+00  -0.379E+00  -0.458E-02
PHE   497 O    2511 ASN   450 C    1754   0.791E+00  -0.351E+00  -0.366E-02
GLN   498 N    2512 SER   443 CA   1646   0.465E+00  -0.158E+00  -0.102E+00
GLN   498 N    2512 SER   443 CB   1648   0.427E+00  -0.244E+00  -0.153E+00
GLN   498 N    2512 SER   443 OG   1651   0.375E+00   0.149E+01  -0.281E+00
GLN   498 N    2512 SER   443 C    1653   0.498E+00  -0.551E+00  -0.637E-01
GLN   498 N    2512 LYS   444 N    1655   0.446E+00   0.649E+00  -0.140E+00
GLN   498 N    2512 LYS   444 HN   1656   0.369E+00  -0.610E+00  -0.129E-01
GLN   498 N    2512 LYS   444 C    1675   0.506E+00  -0.793E+00  -0.579E-01
GLN   498 N    2512 LYS   444 O    1676   0.416E+00   0.998E+00  -0.175E+00
GLN   498 N    2512 GLY   446 C    1698   0.649E+00  -0.369E+00  -0.140E-01
GLN   498 N    2512 GLY   447 HN   1701   0.484E+00  -0.309E+00  -0.261E-02
GLN   498 N    2512 GLY   447 C    1705   0.531E+00  -0.569E+00  -0.444E-01
GLN   498 N    2512 ASN   448 HN   1708   0.417E+00  -0.451E+00  -0.639E-02
GLN   498 N    2512 ASN   448 CG   1714   0.676E+00  -0.341E+00  -0.109E-01
GLN   498 N    2512 ASN   448 C    1719   0.664E+00  -0.374E+00  -0.122E-01
GLN   498 HN   2513 SER   443 OG   1651   0.402E+00  -0.963E+00  -0.673E-02
GLN   498 HN   2513 LYS   444 N    1655   0.532E+00  -0.331E+00  -0.150E-02
GLN   498 HN   2513 LYS   444 O    1676   0.503E+00  -0.486E+00  -0.153E-02
GLN   498 CA   2514 SER   443 CB   1648   0.431E+00   0.228E-01  -0.130E+00
GLN   498 CA   2514 SER   443 OG   1651   0.385E+00  -0.133E+00  -0.225E+00
GLN   498 CA   2514 LYS   444 N    1655   0.409E+00  -0.773E-01  -0.182E+00
GLN   498 CA   2514 LYS   444 C    1675   0.420E+00   0.120E+00  -0.127E+00
GLN   498 CA   2514 LYS   444 O    1676   0.332E+00  -0.174E+00  -0.176E+00
GLN   498 HA   2515 SER   443 OG   1651   0.351E+00  -0.702E+00  -0.684E-01
GLN   498 HA   2515 SER   443 O    1654   0.466E+00  -0.305E+00  -0.141E-01
GLN   498 HA   2515 LYS   444 N    1655   0.308E+00  -0.684E+00  -0.776E-01
GLN   498 CB   2516 LYS   444 C    1675   0.435E+00  -0.949E-01  -0.111E+00
GLN   498 CB   2516 LYS   444 O    1676   0.330E+00   0.154E+00  -0.156E+00
GLN   498 CB   2516 GLY   446 N    1693   0.455E+00   0.438E-01  -0.114E+00
GLN   498 CB   2516 GLY   447 N    1700   0.387E+00   0.664E-01  -0.213E+00
GLN   498 CB   2516 GLY   447 CA   1702   0.399E+00   0.210E-01  -0.167E+00
GLN   498 CG   2519 LYS   444 O    1676   0.456E+00   0.410E-01  -0.100E+00
GLN   498 CG   2519 GLY   447 N    1700   0.442E+00   0.294E-01  -0.131E+00
GLN   498 CG   2519 GLY   447 CA   1702   0.447E+00   0.988E-02  -0.111E+00
GLN   498 CD   2522 SER   443 OG   1651   0.766E+00  -0.509E+00  -0.491E-02
GLN   498 CD   2522 SER   443 O    1654   0.904E+00  -0.348E+00  -0.165E-02
GLN   498 CD   2522 LYS   444 N    1655   0.722E+00  -0.387E+00  -0.740E-02
GLN   498 CD   2522 LYS   444 O    1676   0.514E+00  -0.103E+01  -0.463E-01
GLN   498 CD   2522 VAL   445 N    1677   0.665E+00  -0.468E+00  -0.120E-01
GLN   498 CD   2522 VAL   445 O    1692   0.673E+00  -0.412E+00  -0.961E-02
GLN   498 CD   2522 GLY   446 N    1693   0.483E+00  -0.790E+00  -0.746E-01
GLN   498 CD   2522 GLY   446 O    1699   0.529E+00  -0.869E+00  -0.393E-01
GLN   498 CD   2522 GLY   447 N    1700   0.414E+00  -0.116E+01  -0.154E+00
GLN   498 CD   2522 GLY   447 CA   1702   0.437E+00  -0.349E+00  -0.109E+00
GLN   498 CD   2522 GLY   447 O    1706   0.655E+00  -0.547E+00  -0.113E-01
GLN   498 CD   2522 ASN   448 N    1707   0.622E+00  -0.513E+00  -0.178E-01
GLN   498 CD   2522 ASN   448 ND2  1716   0.101E+01  -0.393E+00  -0.972E-03
GLN   498 CD   2522 ASN   448 O    1720   0.802E+00  -0.384E+00  -0.337E-02
GLN   498 OE1  2523 LYS   444 C    1675   0.643E+00  -0.760E+00  -0.126E-01
GLN   498 OE1  2523 VAL   445 HN   1678   0.757E+00  -0.336E+00  -0.133E-03
GLN   498 OE1  2523 VAL   445 CB   1681   0.672E+00  -0.379E+00  -0.109E-01
GLN   498 OE1  2523 VAL   445 C    1691   0.557E+00  -0.638E+00  -0.293E-01
GLN   498 OE1  2523 GLY   446 N    1693   0.448E+00   0.893E+00  -0.121E+00
GLN   498 OE1  2523 GLY   446 HN   1694   0.376E+00  -0.957E+00  -0.866E-02
GLN   498 OE1  2523 GLY   446 C    1698   0.461E+00  -0.129E+01  -0.836E-01
GLN   498 OE1  2523 GLY   447 N    1700   0.433E+00   0.972E+00  -0.144E+00
GLN   498 OE1  2523 GLY   447 HN   1701   0.415E+00  -0.739E+00  -0.485E-02
GLN   498 OE1  2523 GLY   447 C    1705   0.625E+00  -0.645E+00  -0.148E-01
GLN   498 OE1  2523 ASN   448 C    1719   0.896E+00  -0.353E+00  -0.174E-02
GLN   498 NE2  2524 SER   443 C    1653   0.874E+00  -0.404E+00  -0.237E-02
GLN   498 NE2  2524 LYS   444 HN   1656   0.700E+00  -0.313E+00  -0.290E-03
GLN   498 NE2  2524 LYS   444 C    1675   0.683E+00  -0.948E+00  -0.103E-01
GLN   498 NE2  2524 VAL   445 HN   1678   0.828E+00  -0.403E+00  -0.105E-03
GLN   498 NE2  2524 VAL   445 CB   1681   0.788E+00  -0.395E+00  -0.497E-02
GLN   498 NE2  2524 VAL   445 C    1691   0.637E+00  -0.671E+00  -0.155E-01
GLN   498 NE2  2524 GLY   446 HN   1694   0.481E+00  -0.716E+00  -0.272E-02
GLN   498 NE2  2524 GLY   446 C    1698   0.466E+00  -0.177E+01  -0.903E-01
GLN   498 NE2  2524 GLY   447 N    1700   0.420E+00   0.148E+01  -0.186E+00
GLN   498 NE2  2524 GLY   447 HN   1701   0.429E+00  -0.952E+00  -0.538E-02
GLN   498 NE2  2524 GLY   447 CA   1702   0.419E+00   0.514E+00  -0.166E+00
GLN   498 NE2  2524 GLY   447 HA1  1703   0.401E+00  -0.397E+00  -0.384E-01
GLN   498 NE2  2524 GLY   447 HA2  1704   0.377E+00  -0.468E+00  -0.521E-01
GLN   498 NE2  2524 GLY   447 C    1705   0.557E+00  -0.116E+01  -0.337E-01
GLN   498 NE2  2524 ASN   448 HN   1708   0.559E+00  -0.508E+00  -0.112E-02
GLN   498 NE2  2524 ASN   448 CG   1714   0.947E+00  -0.430E+00  -0.147E-02
GLN   498 NE2  2524 ASN   448 C    1719   0.789E+00  -0.616E+00  -0.439E-02
GLN   498HE21  2525 LYS   444 O    1676   0.628E+00  -0.403E+00  -0.408E-03
GLN   498HE21  2525 GLY   446 N    1693   0.543E+00  -0.367E+00  -0.132E-02
GLN   498HE21  2525 GLY   446 O    1699   0.490E+00  -0.634E+00  -0.179E-02
GLN   498HE21  2525 GLY   447 N    1700   0.443E+00  -0.596E+00  -0.443E-02
GLN   498HE21  2525 GLY   447 O    1706   0.667E+00  -0.322E+00  -0.283E-03
GLN   498HE22  2526 LYS   444 O    1676   0.568E+00  -0.499E+00  -0.738E-03
GLN   498HE22  2526 GLY   446 N    1693   0.579E+00  -0.318E+00  -0.900E-03
GLN   498HE22  2526 GLY   446 O    1699   0.528E+00  -0.532E+00  -0.115E-02
GLN   498HE22  2526 GLY   447 N    1700   0.432E+00  -0.635E+00  -0.514E-02
GLN   498HE22  2526 GLY   447 O    1706   0.621E+00  -0.373E+00  -0.433E-03
GLN   498HE22  2526 ASN   448 N    1707   0.561E+00  -0.391E+00  -0.108E-02
GLN   498HE22  2526 ASN   448 O    1720   0.694E+00  -0.306E+00  -0.222E-03
GLN   498 C    2527 ASN   439 O    1598   0.689E+00  -0.320E+00  -0.838E-02
GLN   498 C    2527 ASN   440 OD1  1607   0.674E+00  -0.335E+00  -0.953E-02
GLN   498 C    2527 ASN   440 ND2  1608   0.716E+00  -0.442E+00  -0.778E-02
GLN   498 C    2527 SER   443 N    1644   0.636E+00  -0.387E+00  -0.157E-01
GLN   498 C    2527 SER   443 CB   1648   0.420E+00   0.275E+00  -0.127E+00
GLN   498 C    2527 SER   443 OG   1651   0.352E+00  -0.191E+01  -0.210E+00
GLN   498 C    2527 SER   443 O    1654   0.580E+00  -0.505E+00  -0.230E-01
GLN   498 C    2527 LYS   444 N    1655   0.479E+00  -0.591E+00  -0.784E-01
GLN   498 C    2527 LYS   444 O    1676   0.434E+00  -0.969E+00  -0.114E+00
GLN   498 C    2527 VAL   445 N    1677   0.569E+00  -0.408E+00  -0.299E-01
GLN   498 C    2527 ASN   448 ND2  1716   0.849E+00  -0.326E+00  -0.283E-02
GLN   498 O    2528 ASN   439 C    1597   0.758E+00  -0.423E+00  -0.472E-02
GLN   498 O    2528 ASN   440 CG   1606   0.739E+00  -0.420E+00  -0.550E-02
GLN   498 O    2528 ASN   440 C    1611   0.853E+00  -0.344E+00  -0.234E-02
GLN   498 O    2528 SER   443 OG   1651   0.378E+00   0.213E+01  -0.260E+00
GLN   498 O    2528 SER   443 C    1653   0.594E+00  -0.538E+00  -0.200E-01
GLN   498 O    2528 LYS   444 HN   1656   0.535E+00  -0.353E+00  -0.106E-02
GLN   498 O    2528 LYS   444 C    1675   0.617E+00  -0.744E+00  -0.160E-01
GLN   498 O    2528 VAL   445 HN   1678   0.759E+00  -0.301E+00  -0.130E-03
GLN   498 O    2528 GLY   446 C    1698   0.808E+00  -0.355E+00  -0.323E-02
GLN   498 O    2528 GLY   447 C    1705   0.766E+00  -0.391E+00  -0.445E-02
GLN   498 O    2528 ASN   448 C    1719   0.927E+00  -0.301E+00  -0.142E-02
PRO   499 N    2529 SER   443 CB   1648   0.416E+00  -0.595E-01  -0.171E+00
PRO   499 N    2529 SER   443 OG   1651   0.360E+00   0.378E+00  -0.304E+00
PRO   499 N    2529 LYS   444 N    1655   0.469E+00   0.130E+00  -0.108E+00
PRO   499 N    2529 LYS   444 O    1676   0.436E+00   0.202E+00  -0.139E+00
PRO   499 CD   2530 SER   443 CB   1648   0.430E+00  -0.746E-02  -0.132E+00
PRO   499 CD   2530 SER   443 OG   1651   0.407E+00   0.373E-01  -0.185E+00
PRO   499 CD   2530 SER   443 C    1653   0.433E+00  -0.240E-01  -0.113E+00
PRO   499 CD   2530 LYS   444 N    1655   0.400E+00   0.265E-01  -0.195E+00
PRO   499 CD   2530 LYS   444 CA   1657   0.426E+00   0.202E-02  -0.136E+00
PRO   499 CD   2530 LYS   444 C    1675   0.365E+00  -0.562E-01  -0.144E+00
PRO   499 CD   2530 LYS   444 O    1676   0.350E+00   0.492E-01  -0.242E+00
PRO   499 CD   2530 VAL   445 N    1677   0.394E+00   0.285E-01  -0.204E+00
PRO   499 CD   2530 VAL   445 CA   1679   0.413E+00   0.291E-02  -0.152E+00
PRO   499 CD   2530 VAL   445 CG2  1687   0.424E+00   0.473E-02  -0.139E+00
PRO   499 CA   2533 SER   443 CB   1648   0.443E+00  -0.201E-01  -0.115E+00
PRO   499 CA   2533 SER   443 OG   1651   0.380E+00   0.131E+00  -0.232E+00
PRO   499 HA   2534 SER   443 OG   1651   0.319E+00  -0.359E+00  -0.911E-01
PRO   499 CB   2535 ASN   440 CG   1606   0.414E+00  -0.815E-02  -0.134E+00
PRO   499 CB   2535 ASN   440 OD1  1607   0.397E+00   0.819E-02  -0.191E+00
PRO   499 CB   2535 ASN   440 ND2  1608   0.393E+00   0.125E-01  -0.206E+00
PRO   499 CB   2535 SER   443 CB   1648   0.446E+00  -0.170E-02  -0.113E+00
PRO   499 CB   2535 SER   443 OG   1651   0.411E+00   0.912E-02  -0.179E+00
PRO   499 CG   2538 SER   443 OG   1651   0.463E+00  -0.292E-01  -0.101E+00
PRO   499 CG   2538 VAL   445 N    1677   0.448E+00  -0.222E-01  -0.123E+00
PRO   499 CG   2538 VAL   445 CG2  1687   0.396E+00  -0.609E-02  -0.170E+00
PRO   499 C    2541 ASN   440 OD1  1607   0.565E+00  -0.387E+00  -0.268E-01
PRO   499 C    2541 ASN   440 ND2  1608   0.580E+00  -0.542E+00  -0.269E-01
PRO   499 C    2541 SER   443 OG   1651   0.512E+00  -0.589E+00  -0.518E-01
PRO   499 O    2542 ASN   439 C    1597   0.749E+00  -0.333E+00  -0.510E-02
PRO   499 O    2542 ASN   440 CG   1606   0.587E+00  -0.515E+00  -0.216E-01
PRO   499 O    2542 ASN   440HD21  1609   0.488E+00  -0.478E+00  -0.185E-02
PRO   499 O    2542 LYS   444 C    1675   0.802E+00  -0.346E+00  -0.338E-02
THR   500 HN   2544 SER   443 OG   1651   0.578E+00  -0.342E+00  -0.781E-03
THR   500 HN   2544 LYS   444 O    1676   0.574E+00  -0.305E+00  -0.696E-03
THR   500 OG1  2549 LYS   444 C    1675   0.741E+00  -0.552E+00  -0.598E-02
THR   500 OG1  2549 VAL   445 CB   1681   0.704E+00  -0.331E+00  -0.915E-02
THR   500 OG1  2549 VAL   445 C    1691   0.717E+00  -0.362E+00  -0.728E-02
THR   500 OG1  2549 GLY   446 HN   1694   0.559E+00  -0.344E+00  -0.950E-03
THR   500 OG1  2549 GLY   446 C    1698   0.771E+00  -0.412E+00  -0.473E-02
THR   500 OG1  2549 GLY   447 C    1705   0.906E+00  -0.313E+00  -0.180E-02
THR   500 HG1  2550 LYS   444 O    1676   0.712E+00  -0.311E+00  -0.191E-03
THR   500 C    2555 ASN   440 ND2  1608   0.887E+00  -0.405E+00  -0.217E-02
THR   500 C    2555 SER   443 OG   1651   0.757E+00  -0.436E+00  -0.527E-02
THR   500 C    2555 LYS   444 O    1676   0.842E+00  -0.318E+00  -0.252E-02
THR   500 O    2556 LYS   444 C    1675   0.102E+01  -0.300E+00  -0.815E-03
ASN   501 HN   2558 SER   443 OG   1651   0.591E+00  -0.326E+00  -0.685E-03
ASN   501 CG   2564 SER   443 OG   1651   0.740E+00  -0.475E+00  -0.605E-02
ASN   501 CG   2564 LYS   444 O    1676   0.821E+00  -0.347E+00  -0.294E-02
ASN   501 OD1  2565 LYS   444 C    1675   0.868E+00  -0.367E+00  -0.211E-02
ASN   501 OD1  2565 GLY   446 C    1698   0.851E+00  -0.304E+00  -0.237E-02
ASN   501 OD1  2565 GLY   447 C    1705   0.855E+00  -0.301E+00  -0.230E-02
ASN   501 ND2  2566 LYS   444 C    1675   0.959E+00  -0.464E+00  -0.136E-02
ASN   501 ND2  2566 GLY   446 C    1698   0.916E+00  -0.399E+00  -0.179E-02
ASN   501 ND2  2566 GLY   447 C    1705   0.941E+00  -0.383E+00  -0.153E-02
ASN   501 C    2569 ASN   439 ND2  1594   0.938E+00  -0.409E+00  -0.155E-02
ASN   501 C    2569 ASN   440 ND2  1608   0.973E+00  -0.387E+00  -0.125E-02
ASN   501 C    2569 SER   443 OG   1651   0.763E+00  -0.474E+00  -0.503E-02
GLY   502 C    2576 ASN   439 ND2  1594   0.845E+00  -0.456E+00  -0.291E-02
GLY   502 C    2576 SER   443 OG   1651   0.864E+00  -0.359E+00  -0.239E-02
VAL   503 HN   2579 ASN   439 ND2  1594   0.856E+00  -0.338E+00  -0.863E-04
VAL   503 CB   2582 ASN   439 ND2  1594   0.740E+00  -0.392E+00  -0.722E-02
VAL   503 C    2592 ASN   439 ND2  1594   0.787E+00  -0.396E+00  -0.443E-02
GLY   504 C    2599 ASN   439 ND2  1594   0.101E+01  -0.343E+00  -0.986E-03
TYR   505 C    2620 ASN   439 ND2  1594   0.895E+00  -0.444E+00  -0.206E-02
TYR   505 C    2620 ASN   439 O    1598   0.812E+00  -0.350E+00  -0.313E-02
TYR   505 C    2620 SER   443 N    1644   0.905E+00  -0.301E+00  -0.192E-02
TYR   505 C    2620 SER   443 OG   1651   0.668E+00  -0.616E+00  -0.111E-01
TYR   505 O    2621 ASN   439 C    1597   0.862E+00  -0.315E+00  -0.219E-02
