# Supplementary material for: Mutations in the Receptor Binding Domain of Severe Acute Respiratory Coronavirus-2 Omicron Variant Spike Protein Significantly Stabilizes Its Conformation
Source: Viruses. 2024 Jun 4;16(6):912. doi: 10.3390/v16060912 (PMC11209484; doi:10.3390/v16060912)
Supplement: Supplementary file 1 [file viruses-16-00912-s001.zip › 6Z97LoopRBD-finedata.txt]

ASN   439 C    1597 ARG   346 NH1   159   0.836E+00  -0.433E+00  -0.310E-02
ASN   439 C    1597 ARG   346 NH2   162   0.990E+00  -0.330E+00  -0.112E-02
ASN   440 C    1611 ARG   346 NH1   159   0.647E+00  -0.699E+00  -0.142E-01
ASN   440 C    1611 ARG   346 NH2   162   0.756E+00  -0.516E+00  -0.565E-02
ASN   440 O    1612 ARG   346 CZ    158   0.712E+00  -0.405E+00  -0.688E-02
ASN   440 O    1612 ARG   346HH11   160   0.639E+00  -0.347E+00  -0.367E-03
ASN   440 O    1612 ARG   346HH12   161   0.527E+00  -0.527E+00  -0.115E-02
ASN   440 O    1612 ARG   346HH22   164   0.632E+00  -0.354E+00  -0.389E-03
LEU   441 N    1613 ARG   346HH12   161   0.507E+00  -0.391E+00  -0.198E-02
LEU   441 HN   1614 ARG   346 NH1   159   0.642E+00  -0.301E+00  -0.487E-03
LEU   441 CA   1615 ARG   346 NH1   159   0.454E+00   0.255E+00  -0.116E+00
LEU   441 HA   1616 ARG   346 NH1   159   0.463E+00  -0.330E+00  -0.177E-01
LEU   441 CG   1620 ARG   346 NH1   159   0.387E+00  -0.732E+00  -0.213E+00
LEU   441 CG   1620 ARG   346 NH2   162   0.480E+00  -0.423E+00  -0.872E-01
LEU   441 CD1  1622 ARG   346 CZ    158   0.423E+00  -0.306E+00  -0.124E+00
LEU   441 CD1  1622 ARG   346 NH1   159   0.393E+00   0.449E+00  -0.206E+00
LEU   441 CD1  1622 ARG   346HH12   161   0.349E+00  -0.352E+00  -0.173E-01
LEU   441 CD1  1622 ARG   346 NH2   162   0.416E+00   0.388E+00  -0.171E+00
LEU   441 CD2  1626 THR   345 O     142   0.440E+00   0.270E+00  -0.120E+00
LEU   441 C    1630 THR   345 O     142   0.712E+00  -0.432E+00  -0.689E-02
LEU   441 C    1630 ARG   346 NH1   159   0.354E+00  -0.276E+01  -0.170E+00
LEU   441 C    1630 ARG   346 NH2   162   0.500E+00  -0.114E+01  -0.619E-01
LEU   441 O    1631 THR   345 C     141   0.808E+00  -0.338E+00  -0.323E-02
LEU   441 O    1631 ARG   346 NE    156   0.491E+00  -0.790E+00  -0.737E-01
LEU   441 O    1631 ARG   346 CZ    158   0.377E+00  -0.187E+01  -0.201E+00
LEU   441 O    1631 ARG   346HH11   160   0.299E+00  -0.246E+01  -0.316E-01
LEU   441 O    1631 ARG   346 NH2   162   0.402E+00   0.192E+01  -0.205E+00
LEU   441 O    1631 ARG   346HH21   163   0.494E+00  -0.654E+00  -0.171E-02
LEU   441 O    1631 ARG   346HH22   164   0.350E+00  -0.158E+01  -0.130E-01
LEU   441 O    1631 ARG   346 C     165   0.930E+00  -0.349E+00  -0.139E-02
ASP   442 N    1632 THR   345 C     141   0.860E+00  -0.304E+00  -0.261E-02
ASP   442 N    1632 ARG   346 NE    156   0.622E+00  -0.465E+00  -0.221E-01
ASP   442 N    1632 ARG   346 CZ    158   0.532E+00  -0.797E+00  -0.441E-01
ASP   442 N    1632 ARG   346 NH1   159   0.411E+00   0.182E+01  -0.205E+00
ASP   442 N    1632 ARG   346HH11   160   0.385E+00  -0.122E+01  -0.101E-01
ASP   442 N    1632 ARG   346HH12   161   0.360E+00  -0.147E+01  -0.150E-01
ASP   442 N    1632 ARG   346HH21   163   0.680E+00  -0.325E+00  -0.343E-03
ASP   442 N    1632 ARG   346HH22   164   0.554E+00  -0.501E+00  -0.117E-02
ASP   442 N    1632 ARG   346 C     165   0.934E+00  -0.348E+00  -0.160E-02
ASP   442 HN   1633 ARG   346 NH1   159   0.494E+00  -0.659E+00  -0.233E-02
ASP   442 HN   1633 ARG   346 NH2   162   0.673E+00  -0.334E+00  -0.365E-03
ASP   442 CA   1634 ARG   346 NH1   159   0.399E+00  -0.245E-01  -0.197E+00
ASP   442 HA   1635 ARG   346 NH1   159   0.319E+00  -0.529E+00  -0.837E-01
ASP   442 CB   1636 ARG   346 NH1   159   0.444E+00   0.128E+00  -0.129E+00
ASP   442 CG   1639 ALA   344 O     128   0.832E+00  -0.426E+00  -0.272E-02
ASP   442 CG   1639 THR   345 OG1   135   0.938E+00  -0.380E+00  -0.146E-02
ASP   442 CG   1639 THR   345 O     142   0.566E+00  -0.901E+00  -0.265E-01
ASP   442 CG   1639 ARG   346 N     143   0.675E+00  -0.340E+00  -0.111E-01
ASP   442 CG   1639 ARG   346 CD    153   0.441E+00   0.371E+00  -0.104E+00
ASP   442 CG   1639 ARG   346 NH1   159   0.361E+00  -0.340E+01  -0.187E+00
ASP   442 CG   1639 ARG   346 NH2   162   0.577E+00  -0.107E+01  -0.278E-01
ASP   442 CG   1639 ARG   346 O     166   0.775E+00  -0.502E+00  -0.416E-02
ASP   442 CG   1639 PHE   347 N     167   0.610E+00  -0.515E+00  -0.201E-01
ASP   442 CG   1639 PHE   347 O     186   0.676E+00  -0.571E+00  -0.937E-02
ASP   442 CG   1639 ALA   348 O     196   0.865E+00  -0.399E+00  -0.216E-02
ASP   442 CG   1639 SER   349 N     197   0.951E+00  -0.334E+00  -0.143E-02
ASP   442 CG   1639 SER   349 OG    204   0.999E+00  -0.367E+00  -0.100E-02
ASP   442 CG   1639 PHE   400 O    1003   0.900E+00  -0.342E+00  -0.169E-02
ASP   442 CG   1639 VAL   401 N    1004   0.836E+00  -0.343E+00  -0.311E-02
ASP   442 CG   1639 ILE   402 N    1020   0.872E+00  -0.320E+00  -0.240E-02
ASP   442 CG   1639 ILE   402 O    1038   0.873E+00  -0.439E+00  -0.203E-02
ASP   442 OD1  1640 ALA   344 C     127   0.880E+00  -0.390E+00  -0.194E-02
ASP   442 OD1  1640 THR   345 C     141   0.618E+00  -0.741E+00  -0.159E-01
ASP   442 OD1  1640 ARG   346 CD    153   0.339E+00  -0.730E+00  -0.213E+00
ASP   442 OD1  1640 ARG   346 HD1   154   0.311E+00  -0.500E+00  -0.920E-01
ASP   442 OD1  1640 ARG   346 HD2   155   0.281E+00  -0.669E+00  -0.559E-01
ASP   442 OD1  1640 ARG   346 NE    156   0.391E+00  -0.183E+01  -0.231E+00
ASP   442 OD1  1640 ARG   346 CZ    158   0.362E+00  -0.273E+01  -0.217E+00
ASP   442 OD1  1640 ARG   346HH12   161   0.306E+00  -0.301E+01  -0.277E-01
ASP   442 OD1  1640 ARG   346HH21   163   0.550E+00  -0.667E+00  -0.897E-03
ASP   442 OD1  1640 ARG   346HH22   164   0.501E+00  -0.828E+00  -0.157E-02
ASP   442 OD1  1640 ARG   346 C     165   0.621E+00  -0.957E+00  -0.155E-01
ASP   442 OD1  1640 PHE   347 HN    168   0.506E+00  -0.483E+00  -0.147E-02
ASP   442 OD1  1640 PHE   347 C     185   0.726E+00  -0.526E+00  -0.613E-02
ASP   442 OD1  1640 ALA   348 C     195   0.900E+00  -0.376E+00  -0.169E-02
ASP   442 OD1  1640 PHE   400 C    1002   0.956E+00  -0.329E+00  -0.118E-02
ASP   442 OD1  1640 VAL   401 CB   1008   0.682E+00  -0.428E+00  -0.100E-01
ASP   442 OD1  1640 ILE   402 C    1037   0.104E+01  -0.302E+00  -0.717E-03
ASP   442 OD2  1641 ALA   344 C     127   0.824E+00  -0.436E+00  -0.287E-02
ASP   442 OD2  1641 THR   345 C     141   0.617E+00  -0.743E+00  -0.160E-01
ASP   442 OD2  1641 ARG   346 CD    153   0.466E+00  -0.317E+00  -0.892E-01
ASP   442 OD2  1641 ARG   346 NE    156   0.543E+00  -0.815E+00  -0.412E-01
ASP   442 OD2  1641 ARG   346 CZ    158   0.530E+00  -0.105E+01  -0.390E-01
ASP   442 OD2  1641 ARG   346 NH1   159   0.437E+00   0.203E+01  -0.138E+00
ASP   442 OD2  1641 ARG   346HH11   160   0.353E+00  -0.202E+01  -0.124E-01
ASP   442 OD2  1641 ARG   346HH12   161   0.467E+00  -0.980E+00  -0.239E-02
ASP   442 OD2  1641 ARG   346HH21   163   0.710E+00  -0.391E+00  -0.194E-03
ASP   442 OD2  1641 ARG   346HH22   164   0.664E+00  -0.446E+00  -0.290E-03
ASP   442 OD2  1641 ARG   346 C     165   0.600E+00  -0.103E+01  -0.189E-01
ASP   442 OD2  1641 PHE   347 HN    168   0.449E+00  -0.647E+00  -0.303E-02
ASP   442 OD2  1641 PHE   347 C     185   0.684E+00  -0.590E+00  -0.874E-02
ASP   442 OD2  1641 ALA   348 C     195   0.867E+00  -0.400E+00  -0.212E-02
ASP   442 OD2  1641 PHE   400 C    1002   0.827E+00  -0.416E+00  -0.281E-02
ASP   442 OD2  1641 VAL   401 HN   1005   0.799E+00  -0.354E+00  -0.955E-04
ASP   442 OD2  1641 VAL   401 CB   1008   0.580E+00  -0.598E+00  -0.259E-01
ASP   442 OD2  1641 VAL   401 C    1018   0.793E+00  -0.365E+00  -0.362E-02
ASP   442 OD2  1641 ILE   402 C    1037   0.918E+00  -0.364E+00  -0.151E-02
ASP   442 C    1642 ARG   346 NH1   159   0.525E+00  -0.791E+00  -0.476E-01
ASP   442 C    1642 ARG   346 NH2   162   0.709E+00  -0.419E+00  -0.830E-02
ASP   442 O    1643 ARG   346 CZ    158   0.698E+00  -0.402E+00  -0.774E-02
ASP   442 O    1643 ARG   346HH11   160   0.536E+00  -0.486E+00  -0.105E-02
ASP   442 O    1643 ARG   346HH12   161   0.560E+00  -0.440E+00  -0.809E-03
SER   443 N    1644 ARG   346 CZ    158   0.711E+00  -0.419E+00  -0.812E-02
SER   443 N    1644 ARG   346HH11   160   0.572E+00  -0.454E+00  -0.973E-03
SER   443 N    1644 ARG   346HH12   161   0.538E+00  -0.519E+00  -0.139E-02
SER   443 HN   1645 ARG   346 NH1   159   0.571E+00  -0.510E+00  -0.983E-03
SER   443 HN   1645 ARG   346 NH2   162   0.723E+00  -0.314E+00  -0.238E-03
SER   443 C    1653 ARG   346 NH1   159   0.739E+00  -0.421E+00  -0.645E-02
SER   443 C    1653 ARG   346 NH2   162   0.863E+00  -0.321E+00  -0.257E-02
SER   443 O    1654 ARG   346 CZ    158   0.808E+00  -0.356E+00  -0.323E-02
SER   443 O    1654 ARG   346HH11   160   0.720E+00  -0.303E+00  -0.179E-03
SER   443 O    1654 ARG   346HH12   161   0.633E+00  -0.391E+00  -0.386E-03
LYS   444 HZ1  1672 ARG   346 NH1   159   0.612E+00  -0.374E+00  -0.644E-03
LYS   444 HZ1  1672 ARG   346 NH2   162   0.578E+00  -0.424E+00  -0.910E-03
LYS   444 HZ2  1673 ARG   346 NH1   159   0.545E+00  -0.483E+00  -0.129E-02
LYS   444 HZ2  1673 ARG   346 NH2   162   0.515E+00  -0.549E+00  -0.181E-02
LYS   444 HZ3  1674 ARG   346 NH1   159   0.586E+00  -0.411E+00  -0.840E-03
LYS   444 HZ3  1674 ARG   346 NH2   162   0.566E+00  -0.444E+00  -0.104E-02
LYS   444 C    1675 ARG   346 NH1   159   0.101E+01  -0.374E+00  -0.971E-03
ASN   448 CG   1714 ARG   346 NH1   159   0.720E+00  -0.535E+00  -0.752E-02
ASN   448 CG   1714 ARG   346 NH2   162   0.845E+00  -0.402E+00  -0.290E-02
ASN   448 CG   1714 SER   349 OG    204   0.971E+00  -0.300E+00  -0.119E-02
ASN   448 OD1  1715 ARG   346 CZ    158   0.806E+00  -0.325E+00  -0.328E-02
ASN   448 ND2  1716 ARG   346 NE    156   0.753E+00  -0.447E+00  -0.711E-02
ASN   448 ND2  1716 ARG   346 CZ    158   0.695E+00  -0.633E+00  -0.932E-02
ASN   448 ND2  1716 ARG   346HH11   160   0.578E+00  -0.640E+00  -0.909E-03
ASN   448 ND2  1716 ARG   346HH12   161   0.608E+00  -0.573E+00  -0.670E-03
ASN   448 ND2  1716 ARG   346HH21   163   0.832E+00  -0.315E+00  -0.103E-03
ASN   448 ND2  1716 ARG   346HH22   164   0.744E+00  -0.384E+00  -0.201E-03
ASN   448 ND2  1716 PHE   347 C     185   0.104E+01  -0.310E+00  -0.822E-03
ASN   448 ND2  1716 VAL   401 CB   1008   0.859E+00  -0.301E+00  -0.297E-02
ASN   448HD21  1717 ARG   346 NH1   159   0.610E+00  -0.454E+00  -0.660E-03
ASN   448HD22  1718 ARG   346 NH1   159   0.544E+00  -0.585E+00  -0.131E-02
ASN   448HD22  1718 ARG   346 NH2   162   0.685E+00  -0.358E+00  -0.330E-03
ASN   448 C    1719 ARG   346 NH1   159   0.103E+01  -0.312E+00  -0.895E-03
TYR   449 C    1740 SER   349 OG    204   0.770E+00  -0.470E+00  -0.476E-02
ASN   450 CG   1749 ARG   346 NH1   159   0.759E+00  -0.485E+00  -0.552E-02
ASN   450 CG   1749 ARG   346 NH2   162   0.849E+00  -0.398E+00  -0.282E-02
ASN   450 CG   1749 PHE   347 O     186   0.769E+00  -0.350E+00  -0.436E-02
ASN   450 CG   1749 SER   349 N     197   0.808E+00  -0.342E+00  -0.378E-02
ASN   450 CG   1749 SER   349 OG    204   0.636E+00  -0.639E+00  -0.149E-01
ASN   450 OD1  1750 ARG   346 C     165   0.987E+00  -0.302E+00  -0.976E-03
ASN   450 ND2  1751 THR   345 C     141   0.101E+01  -0.330E+00  -0.972E-03
ASN   450 ND2  1751 ARG   346 NE    156   0.673E+00  -0.554E+00  -0.139E-01
ASN   450 ND2  1751 ARG   346 CZ    158   0.686E+00  -0.649E+00  -0.100E-01
ASN   450 ND2  1751 ARG   346HH11   160   0.649E+00  -0.501E+00  -0.454E-03
ASN   450 ND2  1751 ARG   346HH12   161   0.729E+00  -0.399E+00  -0.226E-03
ASN   450 ND2  1751 ARG   346HH21   163   0.782E+00  -0.350E+00  -0.148E-03
ASN   450 ND2  1751 ARG   346HH22   164   0.789E+00  -0.345E+00  -0.141E-03
ASN   450 ND2  1751 ARG   346 C     165   0.892E+00  -0.524E+00  -0.211E-02
ASN   450 ND2  1751 PHE   347 C     185   0.876E+00  -0.405E+00  -0.235E-02
ASN   450 ND2  1751 ALA   348 C     195   0.897E+00  -0.405E+00  -0.203E-02
ASN   450HD21  1752 ARG   346 NH1   159   0.616E+00  -0.445E+00  -0.623E-03
ASN   450HD21  1752 ARG   346 NH2   162   0.698E+00  -0.345E+00  -0.294E-03
ASN   450HD22  1753 ARG   346 NH1   159   0.687E+00  -0.356E+00  -0.324E-03
ASN   450HD22  1753 ARG   346 NH2   162   0.742E+00  -0.308E+00  -0.205E-03
ASN   450 C    1754 ARG   346 NH1   159   0.926E+00  -0.366E+00  -0.168E-02
ASN   450 C    1754 PHE   347 O     186   0.793E+00  -0.350E+00  -0.361E-02
ASN   450 C    1754 ALA   348 O     196   0.813E+00  -0.367E+00  -0.311E-02
ASN   450 C    1754 SER   349 N     197   0.732E+00  -0.432E+00  -0.682E-02
ASN   450 C    1754 SER   349 OG    204   0.531E+00  -0.999E+00  -0.422E-01
ASN   450 C    1754 SER   349 O     207   0.907E+00  -0.320E+00  -0.162E-02
ASN   450 C    1754 ILE   402 O    1038   0.970E+00  -0.308E+00  -0.108E-02
TYR   451 N    1756 ALA   348 C     195   0.687E+00  -0.406E+00  -0.993E-02
TYR   451 N    1756 SER   349 HN    198   0.618E+00  -0.305E+00  -0.608E-03
TYR   451 N    1756 SER   349 OG    204   0.402E+00   0.157E+01  -0.221E+00
TYR   451 N    1756 SER   349 C     206   0.673E+00  -0.359E+00  -0.113E-01
TYR   451 N    1756 VAL   350 HN    209   0.619E+00  -0.388E+00  -0.604E-03
TYR   451 N    1756 VAL   401 CB   1008   0.655E+00  -0.310E+00  -0.149E-01
TYR   451 HN   1757 SER   349 N     197   0.567E+00  -0.312E+00  -0.102E-02
TYR   451 HN   1757 SER   349 OG    204   0.347E+00  -0.126E+01  -0.161E-01
TYR   451 CA   1758 SER   349 CB    201   0.425E+00   0.639E-02  -0.137E+00
TYR   451 CA   1758 SER   349 OG    204   0.370E+00  -0.399E-01  -0.243E+00
TYR   451 CB   1760 VAL   401 CB   1008   0.440E+00  -0.817E-01  -0.119E+00
TYR   451 CB   1760 VAL   401 CG1  1010   0.425E+00   0.203E-01  -0.137E+00
TYR   451 CG   1763 VAL   401 CB   1008   0.404E+00   0.221E+00  -0.145E+00
TYR   451 CG   1763 VAL   401 CG1  1010   0.394E+00  -0.539E-01  -0.153E+00
TYR   451 CG   1763 VAL   401 CG2  1014   0.441E+00  -0.403E-01  -0.105E+00
TYR   451 CD1  1764 VAL   401 CG1  1010   0.423E+00   0.724E-01  -0.124E+00
TYR   451 CZ   1768 ARG   346 NH1   159   0.552E+00  -0.328E+00  -0.357E-01
TYR   451 CZ   1768 PHE   347 O     186   0.422E+00  -0.462E+00  -0.130E+00
TYR   451 CZ   1768 VAL   401 CG2  1014   0.429E+00  -0.785E-01  -0.117E+00
TYR   451 OH   1769 THR   345 C     141   0.636E+00  -0.403E+00  -0.149E-01
TYR   451 OH   1769 ARG   346 CA    145   0.451E+00   0.206E+00  -0.115E+00
TYR   451 OH   1769 ARG   346 CB    147   0.382E+00   0.894E-01  -0.229E+00
TYR   451 OH   1769 ARG   346 CG    150   0.401E+00  -0.255E-01  -0.196E+00
TYR   451 OH   1769 ARG   346 CD    153   0.343E+00  -0.409E+00  -0.204E+00
TYR   451 OH   1769 ARG   346 NE    156   0.447E+00  -0.747E+00  -0.133E+00
TYR   451 OH   1769 ARG   346 CZ    158   0.485E+00  -0.747E+00  -0.700E-01
TYR   451 OH   1769 ARG   346 NH1   159   0.444E+00   0.112E+01  -0.138E+00
TYR   451 OH   1769 ARG   346HH11   160   0.363E+00  -0.108E+01  -0.123E-01
TYR   451 OH   1769 ARG   346HH12   161   0.520E+00  -0.438E+00  -0.148E-02
TYR   451 OH   1769 ARG   346 C     165   0.498E+00  -0.905E+00  -0.607E-01
TYR   451 OH   1769 PHE   347 N     167   0.464E+00   0.543E+00  -0.109E+00
TYR   451 OH   1769 PHE   347 HN    168   0.400E+00  -0.501E+00  -0.701E-02
TYR   451 OH   1769 PHE   347 C     185   0.524E+00  -0.601E+00  -0.453E-01
TYR   451 OH   1769 PHE   347 O     186   0.425E+00   0.927E+00  -0.151E+00
TYR   451 OH   1769 ALA   348 C     195   0.663E+00  -0.376E+00  -0.115E-01
TYR   451 OH   1769 VAL   401 CB   1008   0.574E+00  -0.354E+00  -0.306E-01
TYR   451 HH   1770 THR   345 O     142   0.571E+00  -0.391E+00   0.000E+00
TYR   451 HH   1770 ARG   346 NH1   159   0.381E+00  -0.130E+01   0.000E+00
TYR   451 HH   1770 ARG   346 NH2   162   0.557E+00  -0.514E+00   0.000E+00
TYR   451 HH   1770 ARG   346 O     166   0.637E+00  -0.324E+00   0.000E+00
TYR   451 HH   1770 PHE   347 N     167   0.504E+00  -0.350E+00   0.000E+00
TYR   451 HH   1770 PHE   347 O     186   0.491E+00  -0.509E+00   0.000E+00
TYR   451 CD2  1771 PHE   347 O     186   0.404E+00   0.460E+00  -0.159E+00
TYR   451 CD2  1771 ALA   348 C     195   0.457E+00  -0.378E+00  -0.789E-01
TYR   451 CD2  1771 ALA   348 O     196   0.444E+00   0.395E+00  -0.102E+00
TYR   451 CD2  1771 SER   349 N     197   0.440E+00   0.394E+00  -0.119E+00
TYR   451 CD2  1771 SER   349 CA    199   0.440E+00  -0.861E-01  -0.106E+00
TYR   451 CD2  1771 SER   349 OG    204   0.425E+00   0.510E+00  -0.137E+00
TYR   451 CD2  1771 VAL   401 CB   1008   0.372E+00  -0.446E+00  -0.153E+00
TYR   451 CD2  1771 VAL   401 CG1  1010   0.410E+00   0.787E-01  -0.139E+00
TYR   451 CD2  1771 VAL   401 CG2  1014   0.377E+00   0.980E-01  -0.156E+00
TYR   451 HD2  1772 PHE   347 O     186   0.382E+00  -0.387E+00  -0.462E-01
TYR   451 HD2  1772 ALA   348 O     196   0.363E+00  -0.487E+00  -0.589E-01
TYR   451 HD2  1772 SER   349 N     197   0.342E+00  -0.554E+00  -0.778E-01
TYR   451 HD2  1772 SER   349 OG    204   0.343E+00  -0.652E+00  -0.789E-01
TYR   451 CE2  1773 PHE   347 C     185   0.439E+00  -0.399E+00  -0.945E-01
TYR   451 CE2  1773 PHE   347 O     186   0.329E+00   0.795E+00  -0.131E+00
TYR   451 CE2  1773 ALA   348 C     195   0.473E+00  -0.345E+00  -0.662E-01
TYR   451 CE2  1773 VAL   401 CB   1008   0.417E+00  -0.329E+00  -0.131E+00
TYR   451 CE2  1773 VAL   401 CG2  1014   0.371E+00   0.102E+00  -0.152E+00
TYR   451 HE2  1774 ALA   348 O     196   0.422E+00  -0.336E+00  -0.273E-01
TYR   451 HE2  1774 SER   349 N     197   0.423E+00  -0.326E+00  -0.319E-01
TYR   451 C    1775 PHE   347 O     186   0.791E+00  -0.354E+00  -0.366E-02
TYR   451 C    1775 ALA   348 O     196   0.678E+00  -0.518E+00  -0.917E-02
TYR   451 C    1775 SER   349 N     197   0.604E+00  -0.641E+00  -0.213E-01
TYR   451 C    1775 SER   349 CB    201   0.439E+00   0.365E+00  -0.106E+00
TYR   451 C    1775 SER   349 OG    204   0.411E+00  -0.189E+01  -0.158E+00
TYR   451 C    1775 SER   349 O     207   0.693E+00  -0.520E+00  -0.808E-02
TYR   451 C    1775 VAL   350 N     208   0.553E+00  -0.647E+00  -0.355E-01
TYR   451 C    1775 TYR   351 N     224   0.695E+00  -0.434E+00  -0.930E-02
TYR   451 C    1775 TYR   351 OH    237   0.762E+00  -0.315E+00  -0.506E-02
TYR   451 C    1775 VAL   401 N    1004   0.744E+00  -0.351E+00  -0.618E-02
TYR   451 C    1775 VAL   401 O    1019   0.560E+00  -0.565E+00  -0.282E-01
TYR   451 C    1775 ILE   402 N    1020   0.724E+00  -0.370E+00  -0.727E-02
TYR   451 C    1775 ILE   402 O    1038   0.836E+00  -0.394E+00  -0.263E-02
TYR   451 C    1775 ASN   422 OD1  1334   0.824E+00  -0.343E+00  -0.286E-02
TYR   451 C    1775 ASN   422 ND2  1335   0.973E+00  -0.390E+00  -0.125E-02
TYR   451 O    1776 ALA   348 C     195   0.754E+00  -0.368E+00  -0.487E-02
TYR   451 O    1776 SER   349 C     206   0.630E+00  -0.443E+00  -0.142E-01
TYR   451 O    1776 VAL   350 HN    209   0.491E+00  -0.706E+00  -0.177E-02
TYR   451 O    1776 VAL   350 CB    212   0.658E+00  -0.332E+00  -0.124E-01
TYR   451 O    1776 VAL   401 HN   1005   0.700E+00  -0.327E+00  -0.212E-03
TYR   451 O    1776 VAL   401 CB   1008   0.635E+00  -0.356E+00  -0.152E-01
TYR   451 O    1776 VAL   401 C    1018   0.623E+00  -0.420E+00  -0.152E-01
TYR   451 O    1776 ILE   402 C    1037   0.708E+00  -0.413E+00  -0.709E-02
TYR   451 O    1776 ARG   403 C    1061   0.943E+00  -0.323E+00  -0.129E-02
TYR   451 O    1776 GLU   406 CD   1092   0.101E+01  -0.304E+00  -0.829E-03
LEU   452 N    1777 SER   349 CB    201   0.396E+00  -0.271E+00  -0.201E+00
LEU   452 N    1777 SER   349 OG    204   0.369E+00   0.143E+01  -0.292E+00
LEU   452 N    1777 SER   349 C     206   0.565E+00  -0.377E+00  -0.312E-01
LEU   452 N    1777 VAL   350 HN    209   0.481E+00  -0.499E+00  -0.273E-02
LEU   452 HN   1778 SER   349 N     197   0.553E+00  -0.327E+00  -0.119E-02
LEU   452 HN   1778 SER   349 OG    204   0.296E+00  -0.194E+01  -0.382E-01
LEU   452 CB   1781 TYR   351 CD1   232   0.433E+00   0.109E+00  -0.113E+00
LEU   452 CB   1781 TYR   351 CE1   234   0.418E+00   0.118E+00  -0.129E+00
LEU   452 CG   1784 SER   349 OG    204   0.539E+00  -0.301E+00  -0.438E-01
LEU   452 C    1794 ALA   348 O     196   0.771E+00  -0.374E+00  -0.426E-02
LEU   452 C    1794 SER   349 N     197   0.674E+00  -0.470E+00  -0.111E-01
LEU   452 C    1794 SER   349 OG    204   0.489E+00  -0.113E+01  -0.672E-01
LEU   452 C    1794 SER   349 O     207   0.637E+00  -0.566E+00  -0.133E-01
LEU   452 C    1794 VAL   350 N     208   0.489E+00  -0.790E+00  -0.696E-01
LEU   452 C    1794 VAL   350 O     223   0.692E+00  -0.335E+00  -0.815E-02
LEU   452 C    1794 TYR   351 N     224   0.496E+00  -0.829E+00  -0.645E-01
LEU   452 C    1794 TYR   351 CD1   232   0.401E+00  -0.530E+00  -0.131E+00
LEU   452 C    1794 TYR   351 CE1   234   0.454E+00  -0.383E+00  -0.809E-01
LEU   452 C    1794 TYR   351 OH    237   0.663E+00  -0.379E+00  -0.116E-01
LEU   452 C    1794 TYR   351 O     244   0.794E+00  -0.337E+00  -0.359E-02
LEU   452 C    1794 ALA   352 N     245   0.687E+00  -0.339E+00  -0.996E-02
LEU   452 C    1794 VAL   401 O    1019   0.636E+00  -0.396E+00  -0.134E-01
LEU   452 C    1794 GLU   406 OE1  1093   0.964E+00  -0.384E+00  -0.112E-02
LEU   452 C    1794 ASN   422 OD1  1334   0.540E+00  -0.735E+00  -0.348E-01
LEU   452 C    1794 ASN   422 ND2  1335   0.690E+00  -0.649E+00  -0.969E-02
LEU   452 O    1795 ALA   348 C     195   0.674E+00  -0.484E+00  -0.955E-02
LEU   452 O    1795 SER   349 HN    198   0.610E+00  -0.359E+00  -0.482E-03
LEU   452 O    1795 SER   349 CA    199   0.435E+00  -0.270E+00  -0.128E+00
LEU   452 O    1795 SER   349 HA    200   0.422E+00  -0.351E+00  -0.247E-01
LEU   452 O    1795 SER   349 CB    201   0.366E+00  -0.527E+00  -0.241E+00
LEU   452 O    1795 SER   349 HB1   202   0.274E+00  -0.324E+00  -0.172E-01
LEU   452 O    1795 SER   349 OG    204   0.425E+00   0.155E+01  -0.152E+00
LEU   452 O    1795 SER   349 C     206   0.430E+00  -0.114E+01  -0.119E+00
LEU   452 O    1795 VAL   350 N     208   0.373E+00   0.154E+01  -0.273E+00
LEU   452 O    1795 VAL   350 HN    209   0.326E+00  -0.217E+01  -0.196E-01
LEU   452 O    1795 VAL   350 CA    210   0.447E+00   0.111E+00  -0.111E+00
LEU   452 O    1795 VAL   350 CB    212   0.460E+00  -0.785E+00  -0.955E-01
LEU   452 O    1795 VAL   350 CG1   214   0.371E+00   0.312E+00  -0.236E+00
LEU   452 O    1795 VAL   350 C     222   0.466E+00  -0.862E+00  -0.794E-01
LEU   452 O    1795 TYR   351 N     224   0.390E+00   0.148E+01  -0.233E+00
LEU   452 O    1795 TYR   351 HN    225   0.296E+00  -0.171E+01  -0.335E-01
LEU   452 O    1795 TYR   351 CB    228   0.437E+00   0.117E+00  -0.124E+00
LEU   452 O    1795 TYR   351 CG    231   0.433E+00  -0.261E+00  -0.115E+00
LEU   452 O    1795 TYR   351 CD1   232   0.340E+00   0.805E+00  -0.192E+00
LEU   452 O    1795 TYR   351 CE1   234   0.409E+00   0.488E+00  -0.151E+00
LEU   452 O    1795 TYR   351 HE1   235   0.388E+00  -0.420E+00  -0.426E-01
LEU   452 O    1795 TYR   351 C     243   0.589E+00  -0.698E+00  -0.211E-01
LEU   452 O    1795 ALA   352 HN    246   0.509E+00  -0.458E+00  -0.143E-02
LEU   452 O    1795 ALA   352 C     253   0.774E+00  -0.371E+00  -0.417E-02
LEU   452 O    1795 VAL   401 HN   1005   0.675E+00  -0.372E+00  -0.263E-03
LEU   452 O    1795 VAL   401 C    1018   0.686E+00  -0.366E+00  -0.857E-02
LEU   452 O    1795 ILE   402 C    1037   0.856E+00  -0.312E+00  -0.229E-02
LEU   452 O    1795 GLU   406 CD   1092   0.103E+01  -0.312E+00  -0.734E-03
LEU   452 O    1795 LYS   417 C    1262   0.977E+00  -0.322E+00  -0.104E-02
LEU   452 O    1795 TYR   421 C    1324   0.900E+00  -0.314E+00  -0.169E-02
LEU   452 O    1795 ASN   422 CG   1333   0.596E+00  -0.638E+00  -0.197E-01
LEU   452 O    1795 ASN   422HD21  1336   0.644E+00  -0.330E+00  -0.349E-03
LEU   452 O    1795 ASN   422 C    1338   0.865E+00  -0.332E+00  -0.214E-02
TYR   453 N    1796 SER   349 C     206   0.641E+00  -0.396E+00  -0.149E-01
TYR   453 N    1796 VAL   350 HN    209   0.514E+00  -0.585E+00  -0.183E-02
TYR   453 N    1796 VAL   350 CB    212   0.588E+00  -0.389E+00  -0.281E-01
TYR   453 N    1796 VAL   350 CG1   214   0.457E+00   0.159E+00  -0.112E+00
TYR   453 N    1796 VAL   350 C     222   0.619E+00  -0.394E+00  -0.183E-01
TYR   453 N    1796 TYR   351 HN    225   0.457E+00  -0.467E+00  -0.370E-02
TYR   453 N    1796 TYR   351 HD1   233   0.386E+00  -0.361E+00  -0.485E-01
TYR   453 N    1796 TYR   351 C     243   0.731E+00  -0.394E+00  -0.689E-02
TYR   453 N    1796 GLU   406 CD   1092   0.955E+00  -0.308E+00  -0.140E-02
TYR   453 N    1796 LYS   417 C    1262   0.891E+00  -0.325E+00  -0.211E-02
TYR   453 N    1796 ASN   422 CG   1333   0.585E+00  -0.581E+00  -0.256E-01
TYR   453 N    1796 ASN   422HD21  1336   0.564E+00  -0.383E+00  -0.106E-02
TYR   453 HN   1797 ASN   422 OD1  1334   0.564E+00  -0.307E+00  -0.769E-03
TYR   453 HN   1797 ASN   422 ND2  1335   0.663E+00  -0.324E+00  -0.401E-03
TYR   453 CA   1798 VAL   350 CG1   214   0.384E+00  -0.509E-02  -0.177E+00
TYR   453 CA   1798 ASN   422 OD1  1334   0.363E+00  -0.348E-01  -0.244E+00
TYR   453 HA   1799 ASN   422 OD1  1334   0.301E+00  -0.559E+00  -0.927E-01
TYR   453 CB   1800 VAL   350 CG1   214   0.355E+00   0.326E-01  -0.127E+00
TYR   453 CB   1800 ASN   422 CG   1333   0.442E+00  -0.120E+00  -0.104E+00
TYR   453 CB   1800 ASN   422 OD1  1334   0.392E+00   0.147E+00  -0.201E+00
TYR   453 CB   1800 ASN   422 ND2  1335   0.441E+00   0.161E+00  -0.133E+00
TYR   453 CZ   1808 GLU   406 OE1  1093   0.608E+00  -0.318E+00  -0.174E-01
TYR   453 OH   1809 ARG   403HH12  1057   0.564E+00  -0.364E+00  -0.906E-03
TYR   453 OH   1809 GLU   406 CD   1092   0.686E+00  -0.472E+00  -0.946E-02
TYR   453 OH   1809 LYS   417 C    1262   0.835E+00  -0.312E+00  -0.293E-02
TYR   453 HH   1810 ARG   403 NH1  1055   0.618E+00  -0.411E+00   0.000E+00
TYR   453 HH   1810 GLU   406 OE1  1093   0.645E+00  -0.451E+00   0.000E+00
TYR   453 HH   1810 GLU   406 OE2  1094   0.699E+00  -0.385E+00   0.000E+00
TYR   453 CD2  1811 ASN   422HD21  1336   0.414E+00  -0.302E+00  -0.575E-02
TYR   453 HD2  1812 ASN   422 ND2  1335   0.384E+00  -0.588E+00  -0.515E-01
TYR   453 C    1815 SER   349 OG    204   0.790E+00  -0.448E+00  -0.407E-02
TYR   453 C    1815 SER   349 O     207   0.817E+00  -0.384E+00  -0.302E-02
TYR   453 C    1815 VAL   350 N     208   0.677E+00  -0.421E+00  -0.108E-01
TYR   453 C    1815 VAL   350 O     223   0.719E+00  -0.337E+00  -0.647E-02
TYR   453 C    1815 TYR   351 N     224   0.547E+00  -0.718E+00  -0.376E-01
TYR   453 C    1815 TYR   351 CD1   232   0.512E+00  -0.313E+00  -0.438E-01
TYR   453 C    1815 TYR   351 O     244   0.777E+00  -0.381E+00  -0.409E-02
TYR   453 C    1815 ALA   352 N     245   0.765E+00  -0.301E+00  -0.527E-02
TYR   453 C    1815 GLU   406 OE1  1093   0.876E+00  -0.484E+00  -0.199E-02
TYR   453 C    1815 GLU   406 OE2  1094   0.101E+01  -0.387E+00  -0.835E-03
TYR   453 C    1815 LYS   417 O    1263   0.693E+00  -0.503E+00  -0.807E-02
TYR   453 C    1815 ILE   418 N    1264   0.757E+00  -0.341E+00  -0.559E-02
TYR   453 C    1815 ILE   418 O    1282   0.836E+00  -0.394E+00  -0.263E-02
TYR   453 C    1815 TYR   421 N    1305   0.833E+00  -0.312E+00  -0.317E-02
TYR   453 C    1815 TYR   421 O    1325   0.645E+00  -0.545E+00  -0.124E-01
TYR   453 C    1815 ASN   422 N    1326   0.710E+00  -0.367E+00  -0.819E-02
TYR   453 C    1815 ASN   422 OD1  1334   0.362E+00  -0.217E+01  -0.217E+00
TYR   453 C    1815 ASN   422 ND2  1335   0.442E+00  -0.191E+01  -0.117E+00
TYR   453 C    1815 ASN   422 O    1339   0.854E+00  -0.321E+00  -0.232E-02
TYR   453 O    1816 TYR   351 C     243   0.799E+00  -0.362E+00  -0.346E-02
TYR   453 O    1816 GLU   406 CD   1092   0.101E+01  -0.304E+00  -0.834E-03
TYR   453 O    1816 LYS   417 C    1262   0.806E+00  -0.415E+00  -0.327E-02
TYR   453 O    1816 TYR   421 C    1324   0.778E+00  -0.379E+00  -0.404E-02
TYR   453 O    1816 ASN   422 CG   1333   0.557E+00  -0.699E+00  -0.292E-01
TYR   453 O    1816 ASN   422HD21  1336   0.463E+00  -0.657E+00  -0.253E-02
TYR   453 O    1816 ASN   422HD22  1337   0.626E+00  -0.330E+00  -0.412E-03
ARG   454 N    1817 TYR   351 CB    228   0.409E+00   0.750E-01  -0.182E+00
ARG   454 N    1817 TYR   351 C     243   0.643E+00  -0.312E+00  -0.147E-01
ARG   454 N    1817 LYS   417 C    1262   0.669E+00  -0.336E+00  -0.117E-01
ARG   454 N    1817 TYR   421 C    1324   0.564E+00  -0.414E+00  -0.316E-01
ARG   454 N    1817 ASN   422 CG   1333   0.352E+00  -0.125E+01  -0.162E+00
ARG   454 N    1817 ASN   422 ND2  1335   0.352E+00   0.169E+01  -0.259E+00
ARG   454 N    1817 ASN   422HD21  1336   0.282E+00  -0.142E+01  -0.540E-01
ARG   454 N    1817 ASN   422HD22  1337   0.441E+00  -0.423E+00  -0.457E-02
ARG   454 HN   1818 TYR   351 N     224   0.443E+00  -0.448E+00  -0.447E-02
ARG   454 HN   1818 TYR   421 O    1325   0.453E+00  -0.456E+00  -0.285E-02
ARG   454 HN   1818 ASN   422 ND2  1335   0.285E+00  -0.238E+01  -0.519E-01
ARG   454 CA   1819 ASN   422 CG   1333   0.417E+00  -0.348E+00  -0.130E+00
ARG   454 CA   1819 ASN   422 OD1  1334   0.362E+00   0.459E+00  -0.245E+00
ARG   454 CA   1819 ASN   422 ND2  1335   0.393E+00   0.545E+00  -0.206E+00
ARG   454 CA   1819 ASN   422HD21  1336   0.312E+00  -0.463E+00  -0.312E-01
ARG   454 CB   1821 TYR   351 CB    228   0.426E+00   0.833E-02  -0.137E+00
ARG   454 CB   1821 TYR   421 CB   1309   0.417E+00   0.880E-02  -0.148E+00
ARG   454 CB   1821 TYR   421 O    1325   0.366E+00   0.126E+00  -0.242E+00
ARG   454 CB   1821 ASN   422 CG   1333   0.399E+00  -0.110E+00  -0.149E+00
ARG   454 CB   1821 ASN   422 OD1  1334   0.351E+00   0.140E+00  -0.244E+00
ARG   454 CB   1821 ASN   422 ND2  1335   0.395E+00   0.152E+00  -0.203E+00
ARG   454 CG   1824 TYR   421 CB   1309   0.414E+00  -0.289E-02  -0.151E+00
ARG   454 CG   1824 TYR   421 O    1325   0.411E+00  -0.300E-01  -0.166E+00
ARG   454 CD   1827 TYR   421 CB   1309   0.421E+00  -0.292E-01  -0.143E+00
ARG   454 CD   1827 TYR   421 O    1325   0.372E+00  -0.409E+00  -0.234E+00
ARG   454 HD2  1829 TYR   421 O    1325   0.278E+00  -0.496E+00  -0.449E-01
ARG   454 NE   1830 TYR   351 N     224   0.710E+00  -0.311E+00  -0.100E-01
ARG   454 NE   1830 TYR   351 O     244   0.611E+00  -0.455E+00  -0.208E-01
ARG   454 NE   1830 TYR   421 N    1305   0.715E+00  -0.307E+00  -0.963E-02
ARG   454 NE   1830 TYR   421 O    1325   0.407E+00  -0.119E+01  -0.193E+00
ARG   454 NE   1830 ASN   422 N    1326   0.622E+00  -0.357E+00  -0.220E-01
ARG   454 NE   1830 ASN   422 OD1  1334   0.560E+00  -0.549E+00  -0.344E-01
ARG   454 NE   1830 ASN   422 ND2  1335   0.629E+00  -0.636E+00  -0.206E-01
ARG   454 NE   1830 ASN   422 O    1339   0.726E+00  -0.320E+00  -0.744E-02
ARG   454 HE   1831 TYR   421 O    1325   0.355E+00  -0.442E+00  -0.121E-01
ARG   454 CZ   1832 TYR   351 N     224   0.759E+00  -0.335E+00  -0.553E-02
ARG   454 CZ   1832 TYR   351 CD2   239   0.493E+00  -0.312E+00  -0.538E-01
ARG   454 CZ   1832 TYR   351 O     244   0.648E+00  -0.491E+00  -0.121E-01
ARG   454 CZ   1832 TYR   421 O    1325   0.533E+00  -0.749E+00  -0.377E-01
ARG   454 CZ   1832 ASN   422 N    1326   0.745E+00  -0.305E+00  -0.614E-02
ARG   454 CZ   1832 ASN   422 OD1  1334   0.650E+00  -0.488E+00  -0.118E-01
ARG   454 CZ   1832 ASN   422 ND2  1335   0.738E+00  -0.565E+00  -0.654E-02
ARG   454 CZ   1832 ASN   422 O    1339   0.825E+00  -0.310E+00  -0.285E-02
ARG   454 NH1  1833 TYR   351 C     243   0.793E+00  -0.478E+00  -0.425E-02
ARG   454 NH1  1833 TYR   421 C    1324   0.739E+00  -0.542E+00  -0.644E-02
ARG   454 NH1  1833 ASN   422 CG   1333   0.806E+00  -0.436E+00  -0.385E-02
ARG   454 NH1  1833 ASN   422 C    1338   0.959E+00  -0.347E+00  -0.136E-02
ARG   454HH11  1834 TYR   421 O    1325   0.625E+00  -0.365E+00  -0.419E-03
ARG   454HH11  1834 ASN   422 ND2  1335   0.823E+00  -0.320E+00  -0.109E-03
ARG   454 NH2  1836 VAL   350 C     222   0.824E+00  -0.321E+00  -0.339E-02
ARG   454 NH2  1836 TYR   351 HH    238   0.672E+00  -0.346E+00   0.000E+00
ARG   454 NH2  1836 TYR   351 CD2   239   0.397E+00   0.652E+00  -0.178E+00
ARG   454 NH2  1836 TYR   351 HD2   240   0.324E+00  -0.822E+00  -0.813E-01
ARG   454 NH2  1836 TYR   351 HE2   242   0.452E+00  -0.349E+00  -0.222E-01
ARG   454 NH2  1836 TYR   351 C     243   0.598E+00  -0.830E+00  -0.226E-01
ARG   454 NH2  1836 ALA   352 C     253   0.877E+00  -0.368E+00  -0.232E-02
ARG   454 NH2  1836 TYR   421 C    1324   0.701E+00  -0.600E+00  -0.884E-02
ARG   454 NH2  1836 ASN   422 CG   1333   0.733E+00  -0.517E+00  -0.676E-02
ARG   454 NH2  1836 ASN   422 C    1338   0.844E+00  -0.425E+00  -0.292E-02
ARG   454HH21  1837 TYR   351 N     224   0.649E+00  -0.312E+00  -0.454E-03
ARG   454HH21  1837 TYR   351 CD2   239   0.355E+00  -0.502E+00  -0.140E-01
ARG   454HH21  1837 TYR   351 O     244   0.483E+00  -0.653E+00  -0.196E-02
ARG   454HH21  1837 ALA   352 N     245   0.604E+00  -0.301E+00  -0.699E-03
ARG   454HH21  1837 TYR   421 O    1325   0.541E+00  -0.501E+00  -0.997E-03
ARG   454HH21  1837 ASN   422 OD1  1334   0.624E+00  -0.366E+00  -0.421E-03
ARG   454HH21  1837 ASN   422 ND2  1335   0.753E+00  -0.375E+00  -0.186E-03
ARG   454HH22  1838 TYR   351 CD2   239   0.417E+00  -0.326E+00  -0.549E-02
ARG   454HH22  1838 TYR   351 O     244   0.633E+00  -0.356E+00  -0.388E-03
ARG   454HH22  1838 TYR   421 O    1325   0.678E+00  -0.309E+00  -0.255E-03
ARG   454 C    1839 SER   349 O     207   0.105E+01  -0.306E+00  -0.689E-03
ARG   454 C    1839 TYR   351 N     224   0.735E+00  -0.458E+00  -0.669E-02
ARG   454 C    1839 TYR   351 O     244   0.870E+00  -0.368E+00  -0.208E-02
ARG   454 C    1839 GLU   406 OE1  1093   0.928E+00  -0.518E+00  -0.141E-02
ARG   454 C    1839 GLY   416 O    1241   0.872E+00  -0.354E+00  -0.205E-02
ARG   454 C    1839 LYS   417 N    1242   0.764E+00  -0.381E+00  -0.530E-02
ARG   454 C    1839 LYS   417 O    1263   0.537E+00  -0.102E+01  -0.361E-01
ARG   454 C    1839 ILE   418 N    1264   0.672E+00  -0.502E+00  -0.113E-01
ARG   454 C    1839 ILE   418 O    1282   0.765E+00  -0.540E+00  -0.448E-02
ARG   454 C    1839 ALA   419 O    1292   0.978E+00  -0.322E+00  -0.103E-02
ARG   454 C    1839 ASP   420 N    1293   0.855E+00  -0.400E+00  -0.270E-02
ARG   454 C    1839 ASP   420 OD1  1301   0.940E+00  -0.450E+00  -0.130E-02
ARG   454 C    1839 ASP   420 OD2  1302   0.104E+01  -0.390E+00  -0.733E-03
ARG   454 C    1839 ASP   420 O    1304   0.812E+00  -0.393E+00  -0.314E-02
ARG   454 C    1839 TYR   421 N    1305   0.636E+00  -0.607E+00  -0.156E-01
ARG   454 C    1839 TYR   421 CB   1309   0.428E+00  -0.162E+00  -0.118E+00
ARG   454 C    1839 TYR   421 CD1  1313   0.468E+00  -0.456E+00  -0.700E-01
ARG   454 C    1839 TYR   421 OH   1318   0.794E+00  -0.343E+00  -0.397E-02
ARG   454 C    1839 TYR   421 O    1325   0.512E+00  -0.106E+01  -0.471E-01
ARG   454 C    1839 ASN   422 N    1326   0.610E+00  -0.584E+00  -0.200E-01
ARG   454 C    1839 ASN   422 OD1  1334   0.430E+00  -0.162E+01  -0.119E+00
ARG   454 C    1839 ASN   422 ND2  1335   0.382E+00  -0.327E+01  -0.193E+00
ARG   454 C    1839 ASN   422 O    1339   0.852E+00  -0.378E+00  -0.235E-02
ARG   454 C    1839 TYR   423 N    1340   0.862E+00  -0.345E+00  -0.257E-02
ARG   454 O    1840 TYR   351 C     243   0.848E+00  -0.358E+00  -0.242E-02
ARG   454 O    1840 GLU   406 CD   1092   0.931E+00  -0.379E+00  -0.138E-02
ARG   454 O    1840 GLY   416 C    1240   0.752E+00  -0.413E+00  -0.495E-02
ARG   454 O    1840 LYS   417 CB   1246   0.431E+00   0.261E+00  -0.133E+00
ARG   454 O    1840 LYS   417 C    1262   0.476E+00  -0.137E+01  -0.704E-01
ARG   454 O    1840 LYS   417 O    1263   0.421E+00   0.145E+01  -0.145E+00
ARG   454 O    1840 ILE   418 HN   1265   0.611E+00  -0.353E+00  -0.479E-03
ARG   454 O    1840 ILE   418 C    1281   0.669E+00  -0.506E+00  -0.992E-02
ARG   454 O    1840 ALA   419 C    1291   0.822E+00  -0.347E+00  -0.292E-02
ARG   454 O    1840 ASP   420 CG   1300   0.829E+00  -0.446E+00  -0.278E-02
ARG   454 O    1840 ASP   420 C    1303   0.669E+00  -0.394E+00  -0.993E-02
ARG   454 O    1840 TYR   421 HN   1306   0.513E+00  -0.418E+00  -0.136E-02
ARG   454 O    1840 TYR   421 CB   1309   0.366E+00   0.193E+00  -0.241E+00
ARG   454 O    1840 TYR   421 CG   1312   0.434E+00  -0.269E+00  -0.114E+00
ARG   454 O    1840 TYR   421 CD1  1313   0.406E+00   0.517E+00  -0.155E+00
ARG   454 O    1840 TYR   421 HD1  1314   0.321E+00  -0.711E+00  -0.879E-01
ARG   454 O    1840 TYR   421 C    1324   0.485E+00  -0.112E+01  -0.636E-01
ARG   454 O    1840 ASN   422 HN   1327   0.572E+00  -0.316E+00  -0.712E-03
ARG   454 O    1840 ASN   422 CG   1333   0.392E+00  -0.181E+01  -0.177E+00
ARG   454 O    1840 ASN   422 OD1  1334   0.402E+00   0.153E+01  -0.183E+00
ARG   454 O    1840 ASN   422HD21  1336   0.205E+00  -0.701E+01  -0.327E-01
ARG   454 O    1840 ASN   422HD22  1337   0.341E+00  -0.160E+01  -0.151E-01
ARG   454 O    1840 ASN   422 C    1338   0.728E+00  -0.466E+00  -0.600E-02
LEU   455 N    1841 LYS   417 C    1262   0.678E+00  -0.387E+00  -0.108E-01
LEU   455 N    1841 TYR   421 C    1324   0.655E+00  -0.355E+00  -0.132E-01
LEU   455 N    1841 ASN   422 CG   1333   0.584E+00  -0.425E+00  -0.260E-01
LEU   455 N    1841 ASN   422HD21  1336   0.414E+00  -0.585E+00  -0.660E-02
LEU   455 HN   1842 ASN   422 ND2  1335   0.580E+00  -0.425E+00  -0.888E-03
LEU   455 CD1  1850 LYS   417 CG   1249   0.443E+00  -0.158E-01  -0.115E+00
LEU   455 CD1  1850 LYS   417 CD   1252   0.444E+00   0.229E-01  -0.114E+00
LEU   455 CD1  1850 LYS   417 CE   1255   0.430E+00   0.363E-01  -0.131E+00
LEU   455 C    1858 LYS   417 O    1263   0.660E+00  -0.510E+00  -0.108E-01
LEU   455 C    1858 ASP   420 OD1  1301   0.857E+00  -0.410E+00  -0.227E-02
LEU   455 C    1858 ASP   420 OD2  1302   0.101E+01  -0.319E+00  -0.874E-03
LEU   455 C    1858 TYR   421 N    1305   0.735E+00  -0.359E+00  -0.668E-02
LEU   455 C    1858 TYR   421 CD1  1313   0.391E+00  -0.566E+00  -0.137E+00
LEU   455 C    1858 TYR   421 CE1  1315   0.409E+00  -0.501E+00  -0.124E+00
LEU   455 C    1858 TYR   421 OH   1318   0.586E+00  -0.490E+00  -0.240E-01
LEU   455 C    1858 TYR   421 O    1325   0.721E+00  -0.402E+00  -0.636E-02
LEU   455 C    1858 ASN   422 OD1  1334   0.754E+00  -0.370E+00  -0.490E-02
LEU   455 C    1858 ASN   422 ND2  1335   0.649E+00  -0.735E+00  -0.140E-01
LEU   455 O    1859 GLY   416 C    1240   0.836E+00  -0.331E+00  -0.263E-02
LEU   455 O    1859 LYS   417 CD   1252   0.414E+00   0.124E+00  -0.160E+00
LEU   455 O    1859 LYS   417 HD2  1254   0.335E+00  -0.323E+00  -0.839E-01
LEU   455 O    1859 LYS   417 CE   1255   0.431E+00   0.164E+00  -0.134E+00
LEU   455 O    1859 LYS   417 HE1  1256   0.388E+00  -0.369E+00  -0.228E-01
LEU   455 O    1859 LYS   417 HZ1  1259   0.520E+00  -0.438E+00  -0.126E-02
LEU   455 O    1859 LYS   417 HZ2  1260   0.472E+00  -0.551E+00  -0.225E-02
LEU   455 O    1859 LYS   417 HZ3  1261   0.480E+00  -0.528E+00  -0.202E-02
LEU   455 O    1859 LYS   417 C    1262   0.688E+00  -0.589E+00  -0.839E-02
LEU   455 O    1859 ASP   420 CG   1300   0.826E+00  -0.434E+00  -0.284E-02
LEU   455 O    1859 TYR   421 CD1  1313   0.368E+00   0.645E+00  -0.212E+00
LEU   455 O    1859 TYR   421 HD1  1314   0.323E+00  -0.670E+00  -0.864E-01
LEU   455 O    1859 TYR   421 CE1  1315   0.354E+00   0.717E+00  -0.217E+00
LEU   455 O    1859 TYR   421 HE1  1316   0.302E+00  -0.840E+00  -0.865E-01
LEU   455 O    1859 TYR   421 CZ   1317   0.464E+00  -0.401E+00  -0.809E-01
LEU   455 O    1859 TYR   421 HH   1319   0.594E+00  -0.363E+00   0.000E+00
LEU   455 O    1859 TYR   421 C    1324   0.775E+00  -0.405E+00  -0.414E-02
LEU   455 O    1859 ASN   422 CG   1333   0.806E+00  -0.354E+00  -0.328E-02
LEU   455 O    1859 ASN   422HD21  1336   0.618E+00  -0.359E+00  -0.447E-03
PHE   456 N    1860 LYS   417 C    1262   0.780E+00  -0.310E+00  -0.468E-02
PHE   456 N    1860 TYR   421 CD1  1313   0.415E+00   0.314E+00  -0.153E+00
PHE   456 N    1860 TYR   421 CE1  1315   0.432E+00   0.282E+00  -0.129E+00
PHE   456 N    1860 TYR   421 C    1324   0.727E+00  -0.303E+00  -0.715E-02
PHE   456 CA   1862 TYR   421 CD1  1313   0.436E+00   0.224E-01  -0.110E+00
PHE   456 CA   1862 TYR   421 CE1  1315   0.417E+00   0.249E-01  -0.131E+00
PHE   456 C    1878 LYS   417 O    1263   0.796E+00  -0.343E+00  -0.354E-02
PHE   456 C    1878 ASP   420 OD1  1301   0.913E+00  -0.354E+00  -0.156E-02
PHE   456 C    1878 ASP   420 O    1304   0.788E+00  -0.311E+00  -0.375E-02
PHE   456 C    1878 TYR   421 N    1305   0.733E+00  -0.345E+00  -0.677E-02
PHE   456 C    1878 TYR   421 CD1  1313   0.431E+00  -0.420E+00  -0.102E+00
PHE   456 C    1878 TYR   421 CE1  1315   0.428E+00  -0.426E+00  -0.105E+00
PHE   456 C    1878 TYR   421 OH   1318   0.511E+00  -0.640E+00  -0.527E-01
PHE   456 C    1878 TYR   421 CD2  1320   0.471E+00  -0.338E+00  -0.680E-01
PHE   456 C    1878 TYR   421 CE2  1322   0.467E+00  -0.342E+00  -0.706E-01
PHE   456 C    1878 TYR   421 O    1325   0.675E+00  -0.437E+00  -0.940E-02
PHE   456 C    1878 ASN   422 ND2  1335   0.777E+00  -0.497E+00  -0.477E-02
PHE   456 O    1879 LYS   417 C    1262   0.896E+00  -0.334E+00  -0.174E-02
PHE   456 O    1879 TYR   421 C    1324   0.680E+00  -0.471E+00  -0.906E-02
PHE   456 O    1879 ASN   422 CG   1333   0.803E+00  -0.324E+00  -0.336E-02
ARG   457 N    1880 TYR   421 CG   1312   0.438E+00  -0.137E+00  -0.122E+00
ARG   457 N    1880 TYR   421 CD1  1313   0.429E+00   0.234E+00  -0.134E+00
ARG   457 N    1880 TYR   421 CE1  1315   0.401E+00   0.276E+00  -0.172E+00
ARG   457 N    1880 TYR   421 CZ   1317   0.384E+00  -0.352E+00  -0.192E+00
ARG   457 N    1880 TYR   421 OH   1318   0.429E+00   0.539E+00  -0.165E+00
ARG   457 N    1880 TYR   421 HH   1319   0.444E+00  -0.385E+00   0.000E+00
ARG   457 N    1880 TYR   421 CD2  1320   0.419E+00   0.248E+00  -0.147E+00
ARG   457 N    1880 TYR   421 CE2  1322   0.389E+00   0.299E+00  -0.187E+00
ARG   457 HN   1881 TYR   421 OH   1318   0.353E+00  -0.696E+00  -0.144E-01
ARG   457 CA   1882 TYR   421 CZ   1317   0.443E+00  -0.106E+00  -0.102E+00
ARG   457 CA   1882 TYR   421 CD2  1320   0.427E+00   0.103E+00  -0.119E+00
ARG   457 CA   1882 TYR   421 CE2  1322   0.407E+00   0.116E+00  -0.142E+00
ARG   457 CB   1884 TYR   421 CB   1309   0.448E+00   0.732E-02  -0.110E+00
ARG   457 CB   1884 TYR   421 CG   1312   0.398E+00  -0.216E-01  -0.150E+00
ARG   457 CB   1884 TYR   421 CZ   1317   0.434E+00  -0.315E-01  -0.112E+00
ARG   457 CB   1884 TYR   421 CE2  1322   0.358E+00   0.460E-01  -0.123E+00
ARG   457 CG   1887 TYR   421 CD2  1320   0.441E+00  -0.870E-02  -0.105E+00
ARG   457 CD   1890 TYR   421 CD2  1320   0.435E+00  -0.943E-01  -0.111E+00
ARG   457 NE   1893 ASP   420 O    1304   0.628E+00  -0.408E+00  -0.177E-01
ARG   457 NE   1893 TYR   421 N    1305   0.703E+00  -0.317E+00  -0.107E-01
ARG   457 NE   1893 TYR   421 O    1325   0.549E+00  -0.576E+00  -0.390E-01
ARG   457 NE   1893 ASN   422 ND2  1335   0.888E+00  -0.336E+00  -0.264E-02
ARG   457 CZ   1895 ASP   420 O    1304   0.650E+00  -0.463E+00  -0.118E-01
ARG   457 CZ   1895 TYR   421 N    1305   0.758E+00  -0.335E+00  -0.554E-02
ARG   457 CZ   1895 TYR   421 O    1325   0.637E+00  -0.507E+00  -0.133E-01
ARG   457 CZ   1895 ASN   422 ND2  1335   0.983E+00  -0.349E+00  -0.117E-02
ARG   457 NH1  1896 ALA   419 C    1291   0.964E+00  -0.317E+00  -0.132E-02
ARG   457 NH1  1896 ASP   420 CG   1300   0.975E+00  -0.408E+00  -0.123E-02
ARG   457 NH1  1896 ASP   420 C    1303   0.699E+00  -0.430E+00  -0.903E-02
ARG   457 NH1  1896 TYR   421 C    1324   0.698E+00  -0.606E+00  -0.910E-02
ARG   457 NH1  1896 ASN   422 CG   1333   0.101E+01  -0.303E+00  -0.990E-03
ARG   457 NH1  1896 ASN   422 C    1338   0.911E+00  -0.375E+00  -0.185E-02
ARG   457HH11  1897 ASP   420 O    1304   0.526E+00  -0.507E+00  -0.117E-02
ARG   457HH11  1897 TYR   421 O    1325   0.638E+00  -0.349E+00  -0.368E-03
ARG   457HH12  1898 ASP   420 O    1304   0.641E+00  -0.329E+00  -0.358E-03
ARG   457 NH2  1899 TYR   351 C     243   0.104E+01  -0.308E+00  -0.817E-03
ARG   457 NH2  1899 TYR   421 C    1324   0.779E+00  -0.493E+00  -0.473E-02
ARG   457 NH2  1899 ASN   422 C    1338   0.950E+00  -0.351E+00  -0.144E-02
ARG   457 C    1902 LYS   417 O    1263   0.954E+00  -0.339E+00  -0.120E-02
ARG   457 C    1902 ASP   420 N    1293   0.100E+01  -0.312E+00  -0.104E-02
ARG   457 C    1902 ASP   420 OD1  1301   0.907E+00  -0.476E+00  -0.161E-02
ARG   457 C    1902 ASP   420 OD2  1302   0.988E+00  -0.417E+00  -0.968E-03
ARG   457 C    1902 ASP   420 O    1304   0.746E+00  -0.457E+00  -0.520E-02
ARG   457 C    1902 TYR   421 N    1305   0.792E+00  -0.399E+00  -0.426E-02
ARG   457 C    1902 TYR   421 CE1  1315   0.529E+00  -0.339E+00  -0.365E-01
ARG   457 C    1902 TYR   421 OH   1318   0.459E+00  -0.110E+01  -0.936E-01
ARG   457 C    1902 TYR   421 CD2  1320   0.474E+00  -0.441E+00  -0.654E-01
ARG   457 C    1902 TYR   421 CE2  1322   0.416E+00  -0.609E+00  -0.117E+00
ARG   457 C    1902 TYR   421 O    1325   0.797E+00  -0.426E+00  -0.350E-02
ARG   457 C    1902 ASN   422 ND2  1335   0.996E+00  -0.441E+00  -0.108E-02
ARG   457 O    1903 LYS   417 C    1262   0.102E+01  -0.314E+00  -0.810E-03
ARG   457 O    1903 ASP   420 CG   1300   0.842E+00  -0.434E+00  -0.252E-02
ARG   457 O    1903 TYR   421 CZ   1317   0.385E+00  -0.670E+00  -0.189E+00
ARG   457 O    1903 TYR   421 OH   1318   0.363E+00   0.160E+01  -0.300E+00
ARG   457 O    1903 TYR   421 HH   1319   0.328E+00  -0.166E+01   0.000E+00
ARG   457 O    1903 TYR   421 CE2  1322   0.373E+00   0.644E+00  -0.207E+00
ARG   457 O    1903 TYR   421 HE2  1323   0.344E+00  -0.601E+00  -0.729E-01
ARG   457 O    1903 TYR   421 C    1324   0.851E+00  -0.356E+00  -0.237E-02
LYS   458 N    1904 TYR   421 HH   1319   0.532E+00  -0.362E+00   0.000E+00
LYS   458 C    1924 ASP   420 OD1  1301   0.986E+00  -0.416E+00  -0.982E-03
LYS   458 C    1924 ASP   420 OD2  1302   0.103E+01  -0.390E+00  -0.759E-03
LYS   458 C    1924 ASP   420 O    1304   0.817E+00  -0.386E+00  -0.302E-02
LYS   458 C    1924 TYR   421 N    1305   0.934E+00  -0.302E+00  -0.159E-02
LYS   458 C    1924 TYR   421 OH   1318   0.595E+00  -0.599E+00  -0.218E-01
LYS   458 C    1924 TYR   421 O    1325   0.985E+00  -0.300E+00  -0.987E-03
LYS   458 O    1925 ASP   420 CG   1300   0.990E+00  -0.327E+00  -0.957E-03
LYS   458 O    1925 TYR   421 HH   1319   0.535E+00  -0.462E+00   0.000E+00
SER   459 N    1926 ASP   420 CG   1300   0.916E+00  -0.354E+00  -0.179E-02
SER   459 N    1926 TYR   421 HH   1319   0.526E+00  -0.462E+00   0.000E+00
SER   459 N    1926 TYR   421 HE2  1323   0.436E+00  -0.302E+00  -0.272E-01
SER   459 N    1926 TYR   421 C    1324   0.897E+00  -0.306E+00  -0.204E-02
SER   459 OG   1933 ASP   420 CG   1300   0.991E+00  -0.372E+00  -0.105E-02
SER   459 OG   1933 TYR   421 C    1324   0.985E+00  -0.313E+00  -0.109E-02
SER   459 C    1935 ASP   420 OD1  1301   0.802E+00  -0.387E+00  -0.337E-02
SER   459 C    1935 ASP   420 OD2  1302   0.781E+00  -0.406E+00  -0.396E-02
SER   459 C    1935 ASP   420 O    1304   0.513E+00  -0.664E+00  -0.467E-01
SER   459 C    1935 TYR   421 N    1305   0.679E+00  -0.353E+00  -0.107E-01
SER   459 C    1935 TYR   421 OH   1318   0.586E+00  -0.412E+00  -0.239E-01
SER   459 C    1935 TYR   421 CE2  1322   0.446E+00  -0.339E+00  -0.884E-01
SER   459 O    1936 LYS   417 C    1262   0.988E+00  -0.330E+00  -0.970E-03
SER   459 O    1936 ALA   419 C    1291   0.858E+00  -0.324E+00  -0.226E-02
SER   459 O    1936 ASP   420 CG   1300   0.766E+00  -0.515E+00  -0.444E-02
SER   459 O    1936 ASP   420 C    1303   0.570E+00  -0.556E+00  -0.256E-01
SER   459 O    1936 TYR   421 HH   1319   0.540E+00  -0.468E+00   0.000E+00
SER   459 O    1936 TYR   421 CD2  1320   0.423E+00   0.468E+00  -0.129E+00
SER   459 O    1936 TYR   421 HD2  1321   0.353E+00  -0.548E+00  -0.661E-01
SER   459 O    1936 TYR   421 CE2  1322   0.422E+00   0.467E+00  -0.130E+00
SER   459 O    1936 TYR   421 HE2  1323   0.356E+00  -0.551E+00  -0.638E-01
SER   459 O    1936 TYR   421 C    1324   0.673E+00  -0.550E+00  -0.960E-02
ASN   460 N    1937 ASP   420 CG   1300   0.672E+00  -0.489E+00  -0.113E-01
ASN   460 N    1937 ASP   420 C    1303   0.556E+00  -0.435E+00  -0.344E-01
ASN   460 N    1937 ASP   420 O    1304   0.461E+00   0.765E+00  -0.104E+00
ASN   460 N    1937 TYR   421 HH   1319   0.529E+00  -0.363E+00   0.000E+00
ASN   460 N    1937 TYR   421 HE2  1323   0.372E+00  -0.363E+00  -0.594E-01
ASN   460 N    1937 TYR   421 C    1324   0.761E+00  -0.322E+00  -0.541E-02
ASN   460 HN   1938 ASP   420 O    1304   0.528E+00  -0.328E+00  -0.115E-02
ASN   460 CA   1939 ASP   420 C    1303   0.437E+00   0.806E-01  -0.108E+00
ASN   460 CA   1939 ASP   420 O    1304   0.337E+00  -0.182E+00  -0.203E+00
ASN   460 CB   1941 ASP   420 CA   1295   0.452E+00  -0.245E-02  -0.106E+00
ASN   460 CB   1941 ASP   420 C    1303   0.442E+00  -0.164E+00  -0.104E+00
ASN   460 CB   1941 ASP   420 O    1304   0.363E+00   0.311E+00  -0.244E+00
ASN   460 CG   1944 GLY   416 O    1241   0.757E+00  -0.362E+00  -0.477E-02
ASN   460 CG   1944 LYS   417 O    1263   0.799E+00  -0.363E+00  -0.346E-02
ASN   460 CG   1944 ILE   418 O    1282   0.879E+00  -0.340E+00  -0.195E-02
ASN   460 CG   1944 ALA   419 O    1292   0.613E+00  -0.597E+00  -0.166E-01
ASN   460 CG   1944 ASP   420 N    1293   0.575E+00  -0.689E+00  -0.282E-01
ASN   460 CG   1944 ASP   420 CB   1297   0.428E+00  -0.120E+00  -0.118E+00
ASN   460 CG   1944 ASP   420 CG   1300   0.431E+00   0.183E+01  -0.103E+00
ASN   460 CG   1944 ASP   420 OD1  1301   0.484E+00  -0.134E+01  -0.646E-01
ASN   460 CG   1944 ASP   420 OD2  1302   0.422E+00  -0.188E+01  -0.130E+00
ASN   460 CG   1944 ASP   420 O    1304   0.415E+00  -0.135E+01  -0.141E+00
ASN   460 CG   1944 TYR   421 N    1305   0.583E+00  -0.586E+00  -0.262E-01
ASN   460 CG   1944 TYR   421 OH   1318   0.534E+00  -0.615E+00  -0.411E-01
ASN   460 CG   1944 TYR   421 CD2  1320   0.490E+00  -0.326E+00  -0.552E-01
ASN   460 CG   1944 TYR   421 CE2  1322   0.446E+00  -0.409E+00  -0.880E-01
ASN   460 CG   1944 TYR   421 O    1325   0.845E+00  -0.309E+00  -0.248E-02
ASN   460 CG   1944 ASN   422 ND2  1335   0.100E+01  -0.350E+00  -0.105E-02
ASN   460 OD1  1945 GLY   416 C    1240   0.847E+00  -0.306E+00  -0.245E-02
ASN   460 OD1  1945 LYS   417 C    1262   0.841E+00  -0.386E+00  -0.255E-02
ASN   460 OD1  1945 ALA   419 C    1291   0.688E+00  -0.438E+00  -0.843E-02
ASN   460 OD1  1945 ASP   420 CB   1297   0.417E+00   0.115E+00  -0.155E+00
ASN   460 OD1  1945 ASP   420 CG   1300   0.431E+00  -0.165E+01  -0.118E+00
ASN   460 OD1  1945 ASP   420 C    1303   0.474E+00  -0.774E+00  -0.725E-01
ASN   460 OD1  1945 ASP   420 O    1304   0.433E+00   0.110E+01  -0.125E+00
ASN   460 OD1  1945 TYR   421 CZ   1317   0.423E+00  -0.477E+00  -0.129E+00
ASN   460 OD1  1945 TYR   421 OH   1318   0.424E+00   0.971E+00  -0.154E+00
ASN   460 OD1  1945 TYR   421 HH   1319   0.367E+00  -0.111E+01   0.000E+00
ASN   460 OD1  1945 TYR   421 CD2  1320   0.424E+00   0.423E+00  -0.128E+00
ASN   460 OD1  1945 TYR   421 HD2  1321   0.422E+00  -0.311E+00  -0.274E-01
ASN   460 OD1  1945 TYR   421 CE2  1322   0.355E+00   0.668E+00  -0.218E+00
ASN   460 OD1  1945 TYR   421 HE2  1323   0.282E+00  -0.963E+00  -0.270E-01
ASN   460 OD1  1945 TYR   421 C    1324   0.762E+00  -0.394E+00  -0.460E-02
ASN   460 ND2  1946 THR   415 C    1233   0.932E+00  -0.375E+00  -0.162E-02
ASN   460 ND2  1946 GLY   416 C    1240   0.834E+00  -0.466E+00  -0.315E-02
ASN   460 ND2  1946 LYS   417 C    1262   0.882E+00  -0.530E+00  -0.225E-02
ASN   460 ND2  1946 ILE   418 C    1281   0.918E+00  -0.390E+00  -0.177E-02
ASN   460 ND2  1946 ALA   419 C    1291   0.649E+00  -0.731E+00  -0.140E-01
ASN   460 ND2  1946 ASP   420 HN   1294   0.623E+00  -0.446E+00  -0.579E-03
ASN   460 ND2  1946 ASP   420 HA   1296   0.395E+00  -0.336E+00  -0.412E-01
ASN   460 ND2  1946 ASP   420 CB   1297   0.443E+00   0.147E+00  -0.130E+00
ASN   460 ND2  1946 ASP   420 CG   1300   0.405E+00  -0.287E+01  -0.167E+00
ASN   460 ND2  1946 ASP   420 OD1  1301   0.451E+00   0.214E+01  -0.117E+00
ASN   460 ND2  1946 ASP   420 OD2  1302   0.372E+00   0.351E+01  -0.274E+00
ASN   460 ND2  1946 ASP   420 C    1303   0.521E+00  -0.914E+00  -0.492E-01
ASN   460 ND2  1946 TYR   421 CZ   1317   0.590E+00  -0.323E+00  -0.244E-01
ASN   460 ND2  1946 TYR   421 HH   1319   0.540E+00  -0.629E+00   0.000E+00
ASN   460 ND2  1946 TYR   421 HE2  1323   0.474E+00  -0.356E+00  -0.172E-01
ASN   460 ND2  1946 TYR   421 C    1324   0.852E+00  -0.481E+00  -0.276E-02
ASN   460HD21  1947 ALA   419 O    1292   0.620E+00  -0.355E+00  -0.438E-03
ASN   460HD21  1947 ASP   420 N    1293   0.580E+00  -0.412E+00  -0.895E-03
ASN   460HD21  1947 ASP   420 OD1  1301   0.449E+00  -0.981E+00  -0.302E-02
ASN   460HD21  1947 ASP   420 OD2  1302   0.357E+00  -0.178E+01  -0.116E-01
ASN   460HD21  1947 ASP   420 O    1304   0.511E+00  -0.492E+00  -0.139E-02
ASN   460HD22  1948 ALA   419 O    1292   0.640E+00  -0.332E+00  -0.362E-03
ASN   460HD22  1948 ASP   420 N    1293   0.590E+00  -0.397E+00  -0.805E-03
ASN   460HD22  1948 ASP   420 OD1  1301   0.436E+00  -0.105E+01  -0.358E-02
ASN   460HD22  1948 ASP   420 OD2  1302   0.360E+00  -0.174E+01  -0.111E-01
ASN   460HD22  1948 ASP   420 O    1304   0.523E+00  -0.467E+00  -0.122E-02
ASN   460 C    1949 LYS   417 O    1263   0.856E+00  -0.341E+00  -0.228E-02
ASN   460 C    1949 ILE   418 O    1282   0.843E+00  -0.385E+00  -0.250E-02
ASN   460 C    1949 ALA   419 O    1292   0.599E+00  -0.664E+00  -0.192E-01
ASN   460 C    1949 ASP   420 N    1293   0.662E+00  -0.542E+00  -0.124E-01
ASN   460 C    1949 ASP   420 OD1  1301   0.772E+00  -0.529E+00  -0.425E-02
ASN   460 C    1949 ASP   420 OD2  1302   0.672E+00  -0.689E+00  -0.972E-02
ASN   460 C    1949 ASP   420 O    1304   0.357E+00  -0.212E+01  -0.218E+00
ASN   460 C    1949 TYR   421 N    1305   0.569E+00  -0.653E+00  -0.302E-01
ASN   460 C    1949 TYR   421 OH   1318   0.753E+00  -0.319E+00  -0.544E-02
ASN   460 C    1949 TYR   421 O    1325   0.699E+00  -0.460E+00  -0.768E-02
ASN   460 C    1949 ASN   422 N    1326   0.715E+00  -0.359E+00  -0.783E-02
ASN   460 C    1949 ASN   422 ND2  1335   0.964E+00  -0.392E+00  -0.132E-02
ASN   460 C    1949 ASN   422 O    1339   0.863E+00  -0.313E+00  -0.217E-02
ASN   460 O    1950 ALA   419 C    1291   0.777E+00  -0.347E+00  -0.410E-02
ASN   460 O    1950 ASP   420 CG   1300   0.784E+00  -0.446E+00  -0.387E-02
ASN   460 O    1950 ASP   420 C    1303   0.587E+00  -0.470E+00  -0.216E-01
ASN   460 O    1950 TYR   421 C    1324   0.758E+00  -0.395E+00  -0.472E-02
ASN   460 O    1950 LYS   424 C    1381   0.981E+00  -0.300E+00  -0.101E-02
LEU   461 N    1951 ALA   419 C    1291   0.597E+00  -0.394E+00  -0.227E-01
LEU   461 N    1951 ASP   420 CG   1300   0.670E+00  -0.406E+00  -0.115E-01
LEU   461 N    1951 ASP   420 C    1303   0.403E+00  -0.784E+00  -0.170E+00
LEU   461 N    1951 TYR   421 C    1324   0.557E+00  -0.502E+00  -0.340E-01
LEU   461 HN   1952 ALA   419 O    1292   0.446E+00  -0.559E+00  -0.313E-02
LEU   461 HN   1952 ASP   420 N    1293   0.512E+00  -0.402E+00  -0.187E-02
LEU   461 HN   1952 ASP   420 OD2  1302   0.600E+00  -0.370E+00  -0.535E-03
LEU   461 HN   1952 TYR   421 N    1305   0.394E+00  -0.675E+00  -0.882E-02
LEU   461 HN   1952 TYR   421 O    1325   0.533E+00  -0.347E+00  -0.109E-02
LEU   461 CA   1953 ASP   420 O    1304   0.380E+00   0.295E+00  -0.222E+00
LEU   461 CB   1955 ASP   420 O    1304   0.374E+00   0.439E+00  -0.232E+00
LEU   461 CG   1958 ASP   420 O    1304   0.396E+00  -0.501E+00  -0.193E+00
LEU   461 CG   1958 TYR   421 CA   1307   0.436E+00   0.781E-02  -0.124E+00
LEU   461 CG   1958 TYR   421 C    1324   0.409E+00   0.572E+00  -0.139E+00
LEU   461 CG   1958 TYR   421 O    1325   0.419E+00  -0.456E+00  -0.152E+00
LEU   461 CG   1958 ASN   422 N    1326   0.440E+00  -0.328E+00  -0.134E+00
LEU   461 CG   1958 ASN   422 O    1339   0.469E+00  -0.341E+00  -0.860E-01
LEU   461 CD1  1960 TYR   421 CA   1307   0.449E+00  -0.465E-02  -0.109E+00
LEU   461 CD1  1960 TYR   421 C    1324   0.377E+00  -0.454E+00  -0.157E+00
LEU   461 CD1  1960 TYR   421 O    1325   0.374E+00   0.394E+00  -0.232E+00
LEU   461 CD1  1960 ASN   422 N    1326   0.385E+00   0.297E+00  -0.215E+00
LEU   461 CD1  1960 ASN   422 CA   1328   0.404E+00  -0.274E-01  -0.163E+00
LEU   461 CD1  1960 ASN   422 C    1338   0.379E+00  -0.445E+00  -0.157E+00
LEU   461 CD1  1960 ASN   422 O    1339   0.346E+00   0.482E+00  -0.236E+00
LEU   461 CD1  1960 TYR   423 N    1340   0.456E+00   0.218E+00  -0.113E+00
LEU   461 C    1968 ILE   418 O    1282   0.779E+00  -0.410E+00  -0.402E-02
LEU   461 C    1968 ALA   419 O    1292   0.519E+00  -0.850E+00  -0.439E-01
LEU   461 C    1968 ASP   420 N    1293   0.675E+00  -0.484E+00  -0.111E-01
LEU   461 C    1968 ASP   420 OD1  1301   0.912E+00  -0.370E+00  -0.156E-02
LEU   461 C    1968 ASP   420 OD2  1302   0.757E+00  -0.508E+00  -0.475E-02
LEU   461 C    1968 ASP   420 O    1304   0.457E+00  -0.104E+01  -0.883E-01
LEU   461 C    1968 TYR   421 N    1305   0.637E+00  -0.477E+00  -0.156E-01
LEU   461 C    1968 TYR   421 O    1325   0.743E+00  -0.380E+00  -0.534E-02
LEU   461 C    1968 ASN   422 N    1326   0.697E+00  -0.350E+00  -0.914E-02
LEU   461 C    1968 ASN   422 ND2  1335   0.995E+00  -0.347E+00  -0.109E-02
LEU   461 C    1968 ASN   422 O    1339   0.737E+00  -0.384E+00  -0.559E-02
LEU   461 C    1968 TYR   423 N    1340   0.734E+00  -0.360E+00  -0.674E-02
LEU   461 C    1968 TYR   423 O    1360   0.770E+00  -0.356E+00  -0.431E-02
LEU   461 C    1968 LYS   424 N    1361   0.619E+00  -0.452E+00  -0.184E-01
LEU   461 C    1968 LYS   424 O    1382   0.682E+00  -0.478E+00  -0.885E-02
LEU   461 C    1968 LEU   425 O    1401   0.826E+00  -0.333E+00  -0.284E-02
LEU   461 C    1968 ASP   427 OD2  1425   0.102E+01  -0.313E+00  -0.810E-03
LEU   461 O    1969 LYS   417 C    1262   0.953E+00  -0.334E+00  -0.120E-02
LEU   461 O    1969 ILE   418 C    1281   0.814E+00  -0.339E+00  -0.308E-02
LEU   461 O    1969 ALA   419 C    1291   0.558E+00  -0.720E+00  -0.289E-01
LEU   461 O    1969 ALA   419 O    1292   0.444E+00   0.121E+01  -0.109E+00
LEU   461 O    1969 ASP   420 CG   1300   0.723E+00  -0.551E+00  -0.628E-02
LEU   461 O    1969 ASP   420 C    1303   0.516E+00  -0.667E+00  -0.450E-01
LEU   461 O    1969 ASP   420 O    1304   0.436E+00   0.114E+01  -0.121E+00
LEU   461 O    1969 TYR   421 C    1324   0.706E+00  -0.481E+00  -0.723E-02
LEU   461 O    1969 ASN   422 C    1338   0.748E+00  -0.428E+00  -0.513E-02
LEU   461 O    1969 TYR   423 C    1359   0.678E+00  -0.520E+00  -0.916E-02
LEU   461 O    1969 LYS   424 HN   1362   0.571E+00  -0.301E+00  -0.716E-03
LEU   461 O    1969 LYS   424 CB   1365   0.398E+00   0.309E+00  -0.189E+00
LEU   461 O    1969 LYS   424 CG   1368   0.393E+00  -0.983E-01  -0.199E+00
LEU   461 O    1969 LYS   424 C    1381   0.635E+00  -0.693E+00  -0.136E-01
LEU   461 O    1969 LEU   425 C    1400   0.803E+00  -0.350E+00  -0.335E-02
LEU   461 O    1969 ASP   427 CG   1423   0.977E+00  -0.331E+00  -0.104E-02
LYS   462 N    1970 ALA   419 C    1291   0.743E+00  -0.313E+00  -0.625E-02
LYS   462 N    1970 TYR   421 C    1324   0.792E+00  -0.304E+00  -0.428E-02
LYS   462 N    1970 TYR   423 C    1359   0.759E+00  -0.328E+00  -0.551E-02
LYS   462 N    1970 LYS   424 C    1381   0.694E+00  -0.453E+00  -0.936E-02
LYS   462 CA   1972 LYS   424 CG   1368   0.452E+00  -0.478E-02  -0.105E+00
LYS   462 C    1990 ARG   355 NH2   312   0.103E+01  -0.366E+00  -0.884E-03
LYS   462 C    1990 ASP   398 OD2   970   0.105E+01  -0.379E+00  -0.675E-03
LYS   462 C    1990 ILE   418 O    1282   0.896E+00  -0.409E+00  -0.174E-02
LYS   462 C    1990 ALA   419 O    1292   0.664E+00  -0.630E+00  -0.104E-01
LYS   462 C    1990 ASP   420 N    1293   0.867E+00  -0.389E+00  -0.249E-02
LYS   462 C    1990 ASP   420 OD2  1302   0.979E+00  -0.420E+00  -0.102E-02
LYS   462 C    1990 ASP   420 O    1304   0.734E+00  -0.468E+00  -0.575E-02
LYS   462 C    1990 TYR   421 N    1305   0.874E+00  -0.336E+00  -0.237E-02
LYS   462 C    1990 TYR   421 O    1325   0.946E+00  -0.319E+00  -0.125E-02
LYS   462 C    1990 ASN   422 N    1326   0.864E+00  -0.301E+00  -0.254E-02
LYS   462 C    1990 ASN   422 O    1339   0.787E+00  -0.431E+00  -0.378E-02
LYS   462 C    1990 TYR   423 N    1340   0.784E+00  -0.404E+00  -0.453E-02
LYS   462 C    1990 TYR   423 O    1360   0.760E+00  -0.462E+00  -0.467E-02
LYS   462 C    1990 LYS   424 N    1361   0.561E+00  -0.706E+00  -0.325E-01
LYS   462 C    1990 LYS   424 CB   1365   0.397E+00  -0.405E+00  -0.150E+00
LYS   462 C    1990 LYS   424 CG   1368   0.393E+00   0.127E+00  -0.153E+00
LYS   462 C    1990 LYS   424 O    1382   0.485E+00  -0.128E+01  -0.638E-01
LYS   462 C    1990 LEU   425 N    1383   0.639E+00  -0.436E+00  -0.153E-01
LYS   462 C    1990 LEU   425 O    1401   0.655E+00  -0.650E+00  -0.112E-01
LYS   462 C    1990 ASP   427 N    1416   0.883E+00  -0.377E+00  -0.223E-02
LYS   462 C    1990 ASP   427 OD1  1424   0.952E+00  -0.438E+00  -0.121E-02
LYS   462 C    1990 ASP   427 OD2  1425   0.909E+00  -0.471E+00  -0.160E-02
LYS   462 O    1991 TRP   353 HE1   266   0.624E+00  -0.323E+00  -0.424E-03
LYS   462 O    1991 ALA   419 C    1291   0.763E+00  -0.385E+00  -0.454E-02
LYS   462 O    1991 ASP   420 CG   1300   0.105E+01  -0.303E+00  -0.692E-03
LYS   462 O    1991 TYR   421 C    1324   0.822E+00  -0.368E+00  -0.291E-02
LYS   462 O    1991 ASN   422 C    1338   0.715E+00  -0.471E+00  -0.672E-02
LYS   462 O    1991 TYR   423 C    1359   0.619E+00  -0.633E+00  -0.158E-01
LYS   462 O    1991 LYS   424 HN   1362   0.435E+00  -0.579E+00  -0.365E-02
LYS   462 O    1991 LYS   424 CB   1365   0.384E+00   0.345E+00  -0.216E+00
LYS   462 O    1991 LYS   424 HB1  1366   0.284E+00  -0.329E+00  -0.276E-01
LYS   462 O    1991 LYS   424 CG   1368   0.424E+00  -0.814E-01  -0.145E+00
LYS   462 O    1991 LYS   424 C    1381   0.515E+00  -0.111E+01  -0.456E-01
LYS   462 O    1991 LEU   425 C    1400   0.698E+00  -0.458E+00  -0.775E-02
LYS   462 O    1991 ASP   427 CG   1423   0.104E+01  -0.304E+00  -0.706E-03
PRO   463 N    1992 LYS   424 CB   1365   0.401E+00   0.478E-01  -0.194E+00
PRO   463 N    1992 LYS   424 CG   1368   0.367E+00  -0.185E-01  -0.219E+00
PRO   463 N    1992 LYS   424 O    1382   0.428E+00   0.212E+00  -0.153E+00
PRO   463 CD   1993 LYS   424 CG   1368   0.376E+00  -0.237E-02  -0.176E+00
PRO   463 CA   1996 LYS   424 CB   1365   0.423E+00   0.166E-01  -0.140E+00
PRO   463 CA   1996 LYS   424 CG   1368   0.407E+00  -0.560E-02  -0.159E+00
PRO   463 CA   1996 LYS   424 C    1381   0.434E+00  -0.105E+00  -0.112E+00
PRO   463 CA   1996 LYS   424 O    1382   0.348E+00   0.145E+00  -0.239E+00
PRO   463 CB   1998 LYS   424 O    1382   0.404E+00   0.836E-02  -0.178E+00
PRO   463 CB   1998 PRO   426 N    1402   0.413E+00   0.123E-02  -0.176E+00
PRO   463 CB   1998 PRO   426 CD   1403   0.426E+00   0.155E-03  -0.136E+00
PRO   463 CB   1998 PRO   426 CA   1406   0.435E+00   0.430E-03  -0.125E+00
PRO   463 CB   1998 PRO   426 CG   1411   0.432E+00  -0.163E-03  -0.129E+00
PRO   463 CG   2001 LYS   424 CG   1368   0.399E+00   0.219E-02  -0.168E+00
PRO   463 CG   2001 LYS   424 O    1382   0.449E+00  -0.277E-01  -0.109E+00
PRO   463 CG   2001 LEU   425 C    1400   0.436E+00   0.303E-01  -0.110E+00
PRO   463 CG   2001 LEU   425 O    1401   0.426E+00  -0.313E-01  -0.141E+00
PRO   463 CG   2001 PRO   426 N    1402   0.413E+00  -0.534E-02  -0.175E+00
PRO   463 CG   2001 PRO   426 CA   1406   0.408E+00  -0.220E-02  -0.159E+00
PRO   463 C    2004 LYS   424 O    1382   0.418E+00  -0.850E+00  -0.136E+00
PRO   463 O    2005 LYS   424 C    1381   0.638E+00  -0.535E+00  -0.132E-01
PRO   463 O    2005 LEU   425 C    1400   0.712E+00  -0.340E+00  -0.688E-02
PHE   464 N    2006 ARG   355 CZ    308   0.684E+00  -0.310E+00  -0.102E-01
PHE   464 N    2006 ASP   398 CG    968   0.796E+00  -0.307E+00  -0.415E-02
PHE   464 N    2006 TYR   423 C    1359   0.661E+00  -0.364E+00  -0.125E-01
PHE   464 N    2006 LYS   424 HN   1362   0.475E+00  -0.306E+00  -0.292E-02
PHE   464 N    2006 LYS   424 C    1381   0.492E+00  -0.815E+00  -0.678E-01
PHE   464 N    2006 LYS   424 O    1382   0.381E+00   0.121E+01  -0.254E+00
PHE   464 N    2006 LEU   425 C    1400   0.624E+00  -0.378E+00  -0.176E-01
PHE   464 HN   2007 LYS   424 N    1361   0.469E+00  -0.346E+00  -0.316E-02
PHE   464 HN   2007 LYS   424 O    1382   0.292E+00  -0.159E+01  -0.359E-01
PHE   464 CA   2008 TRP   353 CZ2   273   0.406E+00   0.309E-01  -0.142E+00
PHE   464 CA   2008 TRP   353 CH2   275   0.406E+00   0.196E-01  -0.143E+00
PHE   464 CG   2013 ARG   355 NH1   309   0.444E+00  -0.560E-01  -0.114E+00
PHE   464 CZ   2018 PRO   426 CD   1403   0.429E+00   0.509E-02  -0.118E+00
PHE   464 CZ   2018 PRO   426 CG   1411   0.391E+00  -0.699E-02  -0.154E+00
PHE   464 CD2  2020 ARG   355 CZ    308   0.423E+00  -0.207E+00  -0.110E+00
PHE   464 CD2  2020 ARG   355 NH1   309   0.407E+00   0.276E+00  -0.164E+00
PHE   464 CD2  2020 ARG   355 NH2   312   0.375E+00   0.342E+00  -0.196E+00
PHE   464 CD2  2020 ARG   355HH22   314   0.315E+00  -0.316E+00  -0.266E-01
PHE   464 HD2  2021 ARG   355 NH1   309   0.404E+00  -0.333E+00  -0.404E-01
PHE   464 HD2  2021 ARG   355 NH2   312   0.339E+00  -0.531E+00  -0.793E-01
PHE   464 CE2  2022 ARG   355 CZ    308   0.454E+00  -0.327E+00  -0.812E-01
PHE   464 CE2  2022 ARG   355 NH1   309   0.437E+00   0.437E+00  -0.123E+00
PHE   464 CE2  2022 ARG   355HH12   311   0.370E+00  -0.385E+00  -0.111E-01
PHE   464 CE2  2022 ARG   355 NH2   312   0.385E+00   0.603E+00  -0.190E+00
PHE   464 CE2  2022 ARG   355HH22   314   0.301E+00  -0.678E+00  -0.332E-01
PHE   464 CE2  2022 PRO   426 CD   1403   0.428E+00   0.806E-02  -0.119E+00
PHE   464 CE2  2022 PRO   426 CG   1411   0.434E+00  -0.838E-02  -0.111E+00
PHE   464 HE2  2023 ARG   355 NH1   309   0.454E+00  -0.312E+00  -0.217E-01
PHE   464 HE2  2023 ARG   355 NH2   312   0.355E+00  -0.593E+00  -0.703E-01
PHE   464 HE2  2023 ASP   398 OD2   970   0.466E+00  -0.312E+00  -0.156E-01
PHE   464 C    2024 TRP   353 NE1   265   0.558E+00  -0.369E+00  -0.334E-01
PHE   464 C    2024 TRP   353 CZ2   273   0.375E+00  -0.697E+00  -0.138E+00
PHE   464 C    2024 TRP   353 CH2   275   0.401E+00  -0.368E+00  -0.130E+00
PHE   464 C    2024 ARG   355 NH1   309   0.660E+00  -0.595E+00  -0.126E-01
PHE   464 C    2024 ARG   355 NH2   312   0.677E+00  -0.565E+00  -0.108E-01
PHE   464 C    2024 ASP   398 OD1   969   0.813E+00  -0.429E+00  -0.312E-02
PHE   464 C    2024 ASP   398 OD2   970   0.745E+00  -0.501E+00  -0.525E-02
PHE   464 C    2024 ASN   422 O    1339   0.729E+00  -0.375E+00  -0.598E-02
PHE   464 C    2024 LYS   424 N    1361   0.670E+00  -0.367E+00  -0.115E-01
PHE   464 C    2024 LYS   424 O    1382   0.588E+00  -0.623E+00  -0.214E-01
PHE   464 O    2025 TRP   353 HE1   266   0.546E+00  -0.389E+00  -0.943E-03
PHE   464 O    2025 TRP   353 CZ2   273   0.369E+00   0.673E+00  -0.211E+00
PHE   464 O    2025 TRP   353 HZ2   274   0.301E+00  -0.703E+00  -0.882E-01
PHE   464 O    2025 TRP   353 CH2   275   0.375E+00   0.405E+00  -0.203E+00
PHE   464 O    2025 TRP   353 HH2   276   0.311E+00  -0.609E+00  -0.910E-01
PHE   464 O    2025 ARG   355 NE    306   0.665E+00  -0.367E+00  -0.125E-01
PHE   464 O    2025 ARG   355 CZ    308   0.640E+00  -0.484E+00  -0.129E-01
PHE   464 O    2025 ARG   355HH11   310   0.620E+00  -0.357E+00  -0.438E-03
PHE   464 O    2025 ARG   355HH12   311   0.648E+00  -0.326E+00  -0.337E-03
PHE   464 O    2025 ASP   398 CG    968   0.802E+00  -0.414E+00  -0.338E-02
PHE   464 O    2025 ASN   422 C    1338   0.867E+00  -0.301E+00  -0.212E-02
PHE   464 O    2025 TYR   423 C    1359   0.846E+00  -0.315E+00  -0.245E-02
PHE   464 O    2025 LYS   424 C    1381   0.793E+00  -0.411E+00  -0.361E-02
GLU   465 N    2026 TRP   353 HE1   266   0.495E+00  -0.405E+00  -0.228E-02
GLU   465 N    2026 TRP   353 CZ2   273   0.418E+00   0.403E+00  -0.148E+00
GLU   465 N    2026 TRP   353 HZ2   274   0.317E+00  -0.508E+00  -0.793E-01
GLU   465 N    2026 ASN   422 C    1338   0.748E+00  -0.325E+00  -0.602E-02
GLU   465 N    2026 TYR   423 C    1359   0.722E+00  -0.349E+00  -0.741E-02
GLU   465 N    2026 LYS   424 C    1381   0.671E+00  -0.470E+00  -0.115E-01
GLU   465 HN   2027 LYS   424 O    1382   0.514E+00  -0.471E+00  -0.134E-02
GLU   465 CD   2036 ALA   419 O    1292   0.987E+00  -0.333E+00  -0.974E-03
GLU   465 CD   2036 ASP   420 O    1304   0.894E+00  -0.350E+00  -0.176E-02
GLU   465 CD   2036 TYR   421 O    1325   0.978E+00  -0.321E+00  -0.103E-02
GLU   465 CD   2036 ASN   422 O    1339   0.891E+00  -0.368E+00  -0.180E-02
GLU   465 CD   2036 LYS   424 N    1361   0.897E+00  -0.303E+00  -0.203E-02
GLU   465 CD   2036 LYS   424 O    1382   0.884E+00  -0.401E+00  -0.189E-02
GLU   465 OE1  2037 TYR   421 C    1324   0.105E+01  -0.368E+00  -0.682E-03
GLU   465 OE1  2037 ASN   422 C    1338   0.103E+01  -0.375E+00  -0.759E-03
GLU   465 OE1  2037 LYS   424 C    1381   0.102E+01  -0.446E+00  -0.801E-03
GLU   465 OE2  2038 TYR   421 C    1324   0.956E+00  -0.422E+00  -0.118E-02
GLU   465 OE2  2038 ASN   422 C    1338   0.944E+00  -0.426E+00  -0.127E-02
GLU   465 OE2  2038 TYR   423 C    1359   0.987E+00  -0.402E+00  -0.972E-03
GLU   465 OE2  2038 LYS   424 C    1381   0.950E+00  -0.496E+00  -0.123E-02
GLU   465 C    2039 TYR   351 O     244   0.667E+00  -0.383E+00  -0.101E-01
GLU   465 C    2039 TRP   353 NE1   265   0.435E+00  -0.575E+00  -0.126E+00
GLU   465 C    2039 TRP   353 CZ2   273   0.399E+00  -0.509E+00  -0.132E+00
GLU   465 C    2039 ASP   398 OD2   970   0.916E+00  -0.302E+00  -0.153E-02
GLU   465 C    2039 TYR   421 O    1325   0.755E+00  -0.303E+00  -0.483E-02
GLU   465 C    2039 ASN   422 O    1339   0.529E+00  -0.628E+00  -0.392E-01
GLU   465 C    2039 TYR   423 N    1340   0.678E+00  -0.345E+00  -0.108E-01
GLU   465 C    2039 LYS   424 N    1361   0.655E+00  -0.330E+00  -0.133E-01
GLU   465 C    2039 LYS   424 O    1382   0.711E+00  -0.362E+00  -0.693E-02
GLU   465 O    2040 TYR   351 C     243   0.726E+00  -0.485E+00  -0.613E-02
GLU   465 O    2040 ALA   352 C     253   0.828E+00  -0.351E+00  -0.279E-02
GLU   465 O    2040 TRP   353 NE1   265   0.356E+00   0.123E+01  -0.303E+00
GLU   465 O    2040 TRP   353 HE1   266   0.278E+00  -0.265E+01  -0.460E-01
GLU   465 O    2040 TRP   353 CE2   267   0.390E+00  -0.456E+00  -0.180E+00
GLU   465 O    2040 TRP   353 CZ2   273   0.356E+00   0.869E+00  -0.218E+00
GLU   465 O    2040 TRP   353 C     277   0.825E+00  -0.362E+00  -0.286E-02
GLU   465 O    2040 ASP   398 CG    968   0.913E+00  -0.391E+00  -0.156E-02
GLU   465 O    2040 ALA   419 C    1291   0.870E+00  -0.323E+00  -0.208E-02
GLU   465 O    2040 TYR   421 C    1324   0.692E+00  -0.531E+00  -0.811E-02
GLU   465 O    2040 ASN   422 CG   1333   0.853E+00  -0.342E+00  -0.234E-02
GLU   465 O    2040 ASN   422 C    1338   0.516E+00  -0.989E+00  -0.452E-01
GLU   465 O    2040 ASN   422 O    1339   0.425E+00   0.135E+01  -0.138E+00
GLU   465 O    2040 TYR   423 C    1359   0.601E+00  -0.710E+00  -0.188E-01
GLU   465 O    2040 LYS   424 HN   1362   0.454E+00  -0.546E+00  -0.281E-02
GLU   465 O    2040 LYS   424 C    1381   0.683E+00  -0.636E+00  -0.880E-02
ARG   466 N    2041 TRP   353 NE1   265   0.454E+00   0.331E+00  -0.129E+00
ARG   466 N    2041 TRP   353 HE1   266   0.402E+00  -0.487E+00  -0.792E-02
ARG   466 N    2041 TRP   353 CZ2   273   0.442E+00   0.250E+00  -0.116E+00
ARG   466 CA   2043 TRP   353 NE1   265   0.400E+00   0.198E+00  -0.196E+00
ARG   466 CB   2045 TYR   351 O     244   0.449E+00   0.738E-01  -0.109E+00
ARG   466 CB   2045 TRP   353 CD1   263   0.433E+00   0.267E-01  -0.113E+00
ARG   466 CB   2045 TRP   353 NE1   265   0.362E+00   0.728E-01  -0.213E+00
ARG   466 CB   2045 TRP   353 CE2   267   0.385E+00  -0.296E-01  -0.157E+00
ARG   466 CB   2045 TRP   353 CZ2   273   0.400E+00   0.396E-01  -0.148E+00
ARG   466 CG   2048 TYR   351 O     244   0.371E+00  -0.391E-01  -0.235E+00
ARG   466 CG   2048 ALA   352 CA    247   0.456E+00  -0.123E-02  -0.102E+00
ARG   466 CG   2048 TRP   353 CD1   263   0.422E+00  -0.926E-02  -0.126E+00
ARG   466 CG   2048 TRP   353 NE1   265   0.392E+00  -0.192E-01  -0.207E+00
ARG   466 CG   2048 TRP   353 CE2   267   0.422E+00   0.755E-02  -0.125E+00
ARG   466 CD   2051 TYR   351 O     244   0.422E+00  -0.294E+00  -0.147E+00
ARG   466 CD   2051 ALA   352 CA    247   0.413E+00  -0.165E-01  -0.152E+00
ARG   466 CD   2051 ALA   352 C     253   0.381E+00   0.414E+00  -0.157E+00
ARG   466 CD   2051 ALA   352 O     254   0.399E+00  -0.358E+00  -0.188E+00
ARG   466 CD   2051 TRP   353 N     255   0.399E+00  -0.275E+00  -0.197E+00
ARG   466 CD   2051 TRP   353 CA    257   0.446E+00  -0.970E-02  -0.112E+00
ARG   466 CD   2051 TRP   353 CG    262   0.422E+00  -0.557E-01  -0.125E+00
ARG   466 CD   2051 TRP   353 CD1   263   0.423E+00  -0.964E-01  -0.124E+00
ARG   466 CD   2051 TRP   353 NE1   265   0.419E+00  -0.169E+00  -0.166E+00
ARG   466 CD   2051 TRP   353 CE2   267   0.418E+00   0.813E-01  -0.130E+00
ARG   466 CD   2051 TRP   353 CD2   268   0.423E+00   0.497E-01  -0.123E+00
ARG   466 CD   2051 TRP   353 C     277   0.420E+00   0.329E+00  -0.127E+00
ARG   466 CD   2051 TRP   353 O     278   0.327E+00  -0.548E+00  -0.124E+00
ARG   466 HD1  2052 TRP   353 O     278   0.273E+00  -0.494E+00  -0.104E-01
ARG   466 HD2  2053 ALA   352 O     254   0.303E+00  -0.410E+00  -0.931E-01
ARG   466 HD2  2053 TRP   353 O     278   0.297E+00  -0.388E+00  -0.904E-01
ARG   466 NE   2054 SER   349 O     207   0.787E+00  -0.306E+00  -0.461E-02
ARG   466 NE   2054 TYR   351 O     244   0.534E+00  -0.613E+00  -0.458E-01
ARG   466 NE   2054 ALA   352 N     245   0.593E+00  -0.373E+00  -0.291E-01
ARG   466 NE   2054 ALA   352 O     254   0.451E+00  -0.965E+00  -0.117E+00
ARG   466 NE   2054 TRP   353 N     255   0.506E+00  -0.563E+00  -0.718E-01
ARG   466 NE   2054 TRP   353 NE1   265   0.545E+00  -0.331E+00  -0.474E-01
ARG   466 NE   2054 TRP   353 O     278   0.384E+00  -0.130E+01  -0.248E+00
ARG   466 NE   2054 ASN   354 N     279   0.599E+00  -0.388E+00  -0.276E-01
ARG   466 NE   2054 ASN   354 ND2   288   0.755E+00  -0.445E+00  -0.699E-02
ARG   466 CZ   2056 SER   349 O     207   0.799E+00  -0.363E+00  -0.345E-02
ARG   466 CZ   2056 TYR   351 O     244   0.612E+00  -0.552E+00  -0.169E-01
ARG   466 CZ   2056 ALA   352 N     245   0.634E+00  -0.394E+00  -0.160E-01
ARG   466 CZ   2056 ALA   352 O     254   0.427E+00  -0.135E+01  -0.123E+00
ARG   466 CZ   2056 TRP   353 N     255   0.527E+00  -0.623E+00  -0.463E-01
ARG   466 CZ   2056 TRP   353 O     278   0.368E+00  -0.178E+01  -0.212E+00
ARG   466 CZ   2056 ASN   354 N     279   0.565E+00  -0.535E+00  -0.312E-01
ARG   466 CZ   2056 ASN   354 OD1   287   0.690E+00  -0.433E+00  -0.830E-02
ARG   466 CZ   2056 ASN   354 ND2   288   0.661E+00  -0.700E+00  -0.126E-01
ARG   466 CZ   2056 ASN   354 O     292   0.736E+00  -0.380E+00  -0.563E-02
ARG   466 CZ   2056 ARG   355 O     316   0.796E+00  -0.363E+00  -0.352E-02
ARG   466 CZ   2056 ARG   357 NH2   358   0.947E+00  -0.324E+00  -0.147E-02
ARG   466 CZ   2056 ASP   398 OD1   969   0.922E+00  -0.360E+00  -0.147E-02
ARG   466 CZ   2056 ASP   398 OD2   970   0.100E+01  -0.317E+00  -0.893E-03
ARG   466 CZ   2056 SER   399 O     983   0.876E+00  -0.311E+00  -0.199E-02
ARG   466 NH1  2057 ALA   348 C     195   0.879E+00  -0.367E+00  -0.229E-02
ARG   466 NH1  2057 SER   349 C     206   0.850E+00  -0.329E+00  -0.281E-02
ARG   466 NH1  2057 VAL   350 C     222   0.843E+00  -0.309E+00  -0.294E-02
ARG   466 NH1  2057 TYR   351 C     243   0.667E+00  -0.662E+00  -0.119E-01
ARG   466 NH1  2057 ALA   352 HN    246   0.670E+00  -0.310E+00  -0.375E-03
ARG   466 NH1  2057 ALA   352 HA    248   0.445E+00  -0.322E+00  -0.209E-01
ARG   466 NH1  2057 ALA   352 C     253   0.411E+00  -0.185E+01  -0.158E+00
ARG   466 NH1  2057 ALA   352 O     254   0.348E+00   0.282E+01  -0.307E+00
ARG   466 NH1  2057 TRP   353 N     255   0.463E+00   0.103E+01  -0.116E+00
ARG   466 NH1  2057 TRP   353 HN    256   0.535E+00  -0.414E+00  -0.145E-02
ARG   466 NH1  2057 TRP   353 HE1   266   0.699E+00  -0.312E+00  -0.291E-03
ARG   466 NH1  2057 TRP   353 C     277   0.379E+00  -0.234E+01  -0.195E+00
ARG   466 NH1  2057 ASN   354 N     279   0.454E+00   0.108E+01  -0.128E+00
ARG   466 NH1  2057 ASN   354 HN    280   0.545E+00  -0.417E+00  -0.129E-02
ARG   466 NH1  2057 ASN   354 CA    281   0.446E+00  -0.119E+00  -0.126E+00
ARG   466 NH1  2057 ASN   354 CG    286   0.546E+00  -0.952E+00  -0.380E-01
ARG   466 NH1  2057 ASN   354HD21   289   0.532E+00  -0.613E+00  -0.149E-02
ARG   466 NH1  2057 ASN   354HD22   290   0.572E+00  -0.522E+00  -0.972E-03
ARG   466 NH1  2057 ASN   354 C     291   0.537E+00  -0.105E+01  -0.418E-01
ARG   466 NH1  2057 ARG   355 HN    294   0.475E+00  -0.529E+00  -0.294E-02
ARG   466 NH1  2057 ARG   355 NE    306   0.854E+00  -0.314E+00  -0.335E-02
ARG   466 NH1  2057 ARG   355 CZ    308   0.949E+00  -0.323E+00  -0.145E-02
ARG   466 NH1  2057 ARG   355 C     315   0.743E+00  -0.630E+00  -0.625E-02
ARG   466 NH1  2057 ARG   357 CZ    354   0.994E+00  -0.301E+00  -0.110E-02
ARG   466 NH1  2057 ASP   398 CG    968   0.895E+00  -0.466E+00  -0.205E-02
ARG   466 NH1  2057 SER   399 C     982   0.887E+00  -0.307E+00  -0.217E-02
ARG   466 NH1  2057 ASN   422 C    1338   0.999E+00  -0.326E+00  -0.107E-02
ARG   466HH11  2058 SER   349 O     207   0.666E+00  -0.353E+00  -0.285E-03
ARG   466HH11  2058 TYR   351 O     244   0.576E+00  -0.434E+00  -0.678E-03
ARG   466HH11  2058 ALA   352 N     245   0.558E+00  -0.358E+00  -0.112E-02
ARG   466HH11  2058 ALA   352 O     254   0.299E+00  -0.245E+01  -0.318E-01
ARG   466HH11  2058 TRP   353 N     255   0.387E+00  -0.926E+00  -0.979E-02
ARG   466HH11  2058 ASN   354 N     279   0.381E+00  -0.968E+00  -0.107E-01
ARG   466HH11  2058 ASN   354 OD1   287   0.546E+00  -0.489E+00  -0.934E-03
ARG   466HH11  2058 ASN   354 ND2   288   0.537E+00  -0.756E+00  -0.142E-02
ARG   466HH11  2058 ASN   354 O     292   0.571E+00  -0.441E+00  -0.721E-03
ARG   466HH11  2058 ARG   355 N     293   0.501E+00  -0.341E+00  -0.214E-02
ARG   466HH11  2058 ARG   355 O     316   0.708E+00  -0.312E+00  -0.198E-03
ARG   466HH11  2058 ASP   398 OD1   969   0.803E+00  -0.313E+00  -0.932E-04
ARG   466HH11  2058 SER   399 O     983   0.692E+00  -0.328E+00  -0.228E-03
ARG   466HH12  2059 ALA   352 O     254   0.378E+00  -0.128E+01  -0.832E-02
ARG   466HH12  2059 TRP   353 N     255   0.516E+00  -0.452E+00  -0.178E-02
ARG   466HH12  2059 TRP   353 O     278   0.309E+00  -0.198E+01  -0.263E-01
ARG   466HH12  2059 ASN   354 N     279   0.456E+00  -0.613E+00  -0.375E-02
ARG   466HH12  2059 ASN   354 OD1   287   0.517E+00  -0.554E+00  -0.130E-02
ARG   466HH12  2059 ASN   354 ND2   288   0.481E+00  -0.979E+00  -0.274E-02
ARG   466HH12  2059 ASN   354 O     292   0.619E+00  -0.370E+00  -0.442E-03
ARG   466HH12  2059 ARG   355 N     293   0.509E+00  -0.329E+00  -0.195E-02
ARG   466HH12  2059 ARG   355 O     316   0.664E+00  -0.353E+00  -0.290E-03
ARG   466 NH2  2060 TYR   351 C     243   0.772E+00  -0.501E+00  -0.499E-02
ARG   466 NH2  2060 ALA   352 C     253   0.574E+00  -0.832E+00  -0.287E-01
ARG   466 NH2  2060 TRP   353 C     277   0.584E+00  -0.819E+00  -0.257E-01
ARG   466 NH2  2060 ASN   354 CG    286   0.713E+00  -0.545E+00  -0.799E-02
ARG   466 NH2  2060 ASN   354HD21   289   0.680E+00  -0.363E+00  -0.344E-03
ARG   466 NH2  2060 ASN   354HD22   290   0.703E+00  -0.340E+00  -0.281E-03
ARG   466 NH2  2060 ASN   354 C     291   0.717E+00  -0.570E+00  -0.775E-02
ARG   466 NH2  2060 ARG   355 C     315   0.864E+00  -0.484E+00  -0.254E-02
ARG   466 NH2  2060 ARG   357 CZ    354   0.996E+00  -0.300E+00  -0.109E-02
ARG   466 NH2  2060 ASP   398 CG    968   0.104E+01  -0.369E+00  -0.814E-03
ARG   466HH21  2061 ALA   352 O     254   0.588E+00  -0.438E+00  -0.605E-03
ARG   466HH21  2061 TRP   353 O     278   0.551E+00  -0.451E+00  -0.892E-03
ARG   466HH21  2061 ASN   354 ND2   288   0.784E+00  -0.349E+00  -0.146E-03
ARG   466HH22  2062 ALA   352 O     254   0.531E+00  -0.550E+00  -0.111E-02
ARG   466HH22  2062 TRP   353 O     278   0.492E+00  -0.585E+00  -0.174E-02
ARG   466HH22  2062 ASN   354 ND2   288   0.637E+00  -0.520E+00  -0.507E-03
ARG   466 C    2063 SER   349 O     207   0.953E+00  -0.350E+00  -0.120E-02
ARG   466 C    2063 VAL   350 O     223   0.769E+00  -0.349E+00  -0.433E-02
ARG   466 C    2063 TYR   351 N     224   0.820E+00  -0.376E+00  -0.348E-02
ARG   466 C    2063 TYR   351 O     244   0.484E+00  -0.121E+01  -0.648E-01
ARG   466 C    2063 ALA   352 N     245   0.681E+00  -0.440E+00  -0.105E-01
ARG   466 C    2063 ALA   352 O     254   0.784E+00  -0.462E+00  -0.386E-02
ARG   466 C    2063 TRP   353 N     255   0.732E+00  -0.405E+00  -0.684E-02
ARG   466 C    2063 TRP   353 NE1   265   0.529E+00  -0.554E+00  -0.452E-01
ARG   466 C    2063 TRP   353 O     278   0.758E+00  -0.439E+00  -0.475E-02
ARG   466 C    2063 ILE   418 O    1282   0.997E+00  -0.350E+00  -0.920E-03
ARG   466 C    2063 ASP   420 O    1304   0.920E+00  -0.319E+00  -0.149E-02
ARG   466 C    2063 TYR   421 N    1305   0.941E+00  -0.300E+00  -0.153E-02
ARG   466 C    2063 TYR   421 O    1325   0.680E+00  -0.575E+00  -0.906E-02
ARG   466 C    2063 ASN   422 N    1326   0.766E+00  -0.373E+00  -0.520E-02
ARG   466 C    2063 ASN   422 OD1  1334   0.872E+00  -0.366E+00  -0.205E-02
ARG   466 C    2063 ASN   422 ND2  1335   0.972E+00  -0.458E+00  -0.125E-02
ARG   466 C    2063 ASN   422 O    1339   0.580E+00  -0.795E+00  -0.231E-01
ARG   466 C    2063 TYR   423 N    1340   0.784E+00  -0.407E+00  -0.455E-02
ARG   466 C    2063 LYS   424 O    1382   0.102E+01  -0.307E+00  -0.805E-03
ARG   466 O    2064 TYR   351 C     243   0.698E+00  -0.510E+00  -0.775E-02
ARG   466 O    2064 ALA   352 C     253   0.793E+00  -0.369E+00  -0.362E-02
ARG   466 O    2064 TRP   353 HE1   266   0.588E+00  -0.375E+00  -0.602E-03
ARG   466 O    2064 TRP   353 C     277   0.898E+00  -0.306E+00  -0.172E-02
ARG   466 O    2064 TYR   421 C    1324   0.852E+00  -0.356E+00  -0.236E-02
ARG   466 O    2064 ASN   422 C    1338   0.796E+00  -0.397E+00  -0.354E-02
ASP   467 N    2065 TYR   351 C     243   0.530E+00  -0.883E+00  -0.451E-01
ASP   467 N    2065 TYR   351 O     244   0.416E+00   0.135E+01  -0.175E+00
ASP   467 N    2065 ALA   352 C     253   0.706E+00  -0.441E+00  -0.849E-02
ASP   467 N    2065 TRP   353 HE1   266   0.512E+00  -0.494E+00  -0.187E-02
ASP   467 N    2065 TRP   353 C     277   0.859E+00  -0.318E+00  -0.263E-02
ASP   467 N    2065 TYR   421 C    1324   0.664E+00  -0.543E+00  -0.122E-01
ASP   467 N    2065 ASN   422 CG   1333   0.791E+00  -0.366E+00  -0.430E-02
ASP   467 N    2065 ASN   422 C    1338   0.635E+00  -0.590E+00  -0.158E-01
ASP   467 N    2065 TYR   423 C    1359   0.908E+00  -0.310E+00  -0.189E-02
ASP   467 HN   2066 TYR   351 O     244   0.352E+00  -0.121E+01  -0.127E-01
ASP   467 HN   2066 TYR   421 O    1325   0.499E+00  -0.493E+00  -0.161E-02
ASP   467 HN   2066 ASN   422 O    1339   0.460E+00  -0.597E+00  -0.261E-02
ASP   467 CG   2072 TYR   351 N     224   0.947E+00  -0.304E+00  -0.147E-02
ASP   467 CG   2072 TYR   351 O     244   0.689E+00  -0.571E+00  -0.838E-02
ASP   467 CG   2072 ASP   420 O    1304   0.903E+00  -0.335E+00  -0.166E-02
ASP   467 CG   2072 TYR   421 N    1305   0.924E+00  -0.315E+00  -0.170E-02
ASP   467 CG   2072 TYR   421 O    1325   0.644E+00  -0.653E+00  -0.125E-01
ASP   467 CG   2072 ASN   422 N    1326   0.834E+00  -0.329E+00  -0.315E-02
ASP   467 CG   2072 ASN   422 OD1  1334   0.889E+00  -0.362E+00  -0.182E-02
ASP   467 CG   2072 ASN   422 ND2  1335   0.964E+00  -0.473E+00  -0.132E-02
ASP   467 CG   2072 ASN   422 O    1339   0.827E+00  -0.406E+00  -0.282E-02
ASP   467 OD1  2073 TYR   351 C     243   0.783E+00  -0.519E+00  -0.389E-02
ASP   467 OD1  2073 ALA   352 C     253   0.994E+00  -0.323E+00  -0.935E-03
ASP   467 OD1  2073 TYR   421 C    1324   0.838E+00  -0.462E+00  -0.260E-02
ASP   467 OD1  2073 ASN   422 CG   1333   0.982E+00  -0.337E+00  -0.101E-02
ASP   467 OD1  2073 ASN   422 C    1338   0.957E+00  -0.370E+00  -0.117E-02
ASP   467 OD2  2074 TYR   351 C     243   0.869E+00  -0.434E+00  -0.208E-02
ASP   467 OD2  2074 TYR   421 C    1324   0.752E+00  -0.559E+00  -0.494E-02
ASP   467 OD2  2074 ASN   422 CG   1333   0.954E+00  -0.352E+00  -0.120E-02
ASP   467 OD2  2074 ASN   422 C    1338   0.927E+00  -0.388E+00  -0.142E-02
ASP   467 C    2075 TYR   351 O     244   0.423E+00  -0.103E+01  -0.130E+00
ASP   467 C    2075 ALA   352 N     245   0.581E+00  -0.371E+00  -0.266E-01
ASP   467 C    2075 TYR   421 O    1325   0.636E+00  -0.399E+00  -0.134E-01
ASP   467 C    2075 ASN   422 ND2  1335   0.898E+00  -0.314E+00  -0.201E-02
ASP   467 C    2075 ASN   422 O    1339   0.693E+00  -0.333E+00  -0.804E-02
ASP   467 O    2076 VAL   350 C     222   0.699E+00  -0.316E+00  -0.764E-02
ASP   467 O    2076 TYR   351 CB    228   0.428E+00   0.111E+00  -0.138E+00
ASP   467 O    2076 TYR   351 CG    231   0.442E+00  -0.223E+00  -0.105E+00
ASP   467 O    2076 TYR   351 CD2   239   0.362E+00   0.606E+00  -0.216E+00
ASP   467 O    2076 TYR   351 C     243   0.425E+00  -0.136E+01  -0.127E+00
ASP   467 O    2076 TYR   351 O     244   0.358E+00   0.180E+01  -0.296E+00
ASP   467 O    2076 ALA   352 C     253   0.667E+00  -0.443E+00  -0.101E-01
ASP   467 O    2076 TYR   421 C    1324   0.669E+00  -0.480E+00  -0.992E-02
ASP   467 O    2076 ASN   422 CG   1333   0.711E+00  -0.400E+00  -0.693E-02
ASP   467 O    2076 ASN   422 C    1338   0.704E+00  -0.431E+00  -0.736E-02
ILE   468 N    2077 TYR   351 HD2   240   0.385E+00  -0.336E+00  -0.508E-01
ILE   468 N    2077 TYR   351 C     243   0.566E+00  -0.615E+00  -0.309E-01
ILE   468 N    2077 ALA   352 C     253   0.714E+00  -0.349E+00  -0.793E-02
ILE   468 HN   2078 TYR   351 O     244   0.562E+00  -0.387E+00  -0.793E-03
ILE   468 CA   2079 TYR   351 CD2   239   0.400E+00   0.946E-01  -0.148E+00
ILE   468 CA   2079 TYR   351 CE2   241   0.400E+00   0.944E-01  -0.148E+00
ILE   468 HA   2080 TYR   351 CD2   239   0.296E+00  -0.370E+00  -0.102E-01
ILE   468 HA   2080 TYR   351 CE2   241   0.305E+00  -0.336E+00  -0.395E-01
ILE   468 HA   2080 TYR   351 O     244   0.437E+00  -0.372E+00  -0.204E-01
ILE   468 CB   2081 TYR   351 CE2   241   0.439E+00  -0.451E-01  -0.106E+00
ILE   468 CG2  2083 ALA   352 CA    247   0.409E+00   0.175E-01  -0.158E+00
ILE   468 CG2  2083 ALA   352 CB    249   0.408E+00   0.144E+00  -0.158E+00
ILE   468 C    2094 TYR   351 OH    237   0.583E+00  -0.492E+00  -0.247E-01
ILE   468 C    2094 TYR   351 CD2   239   0.449E+00  -0.393E+00  -0.850E-01
ILE   468 C    2094 TYR   351 CE2   241   0.427E+00  -0.445E+00  -0.106E+00
ILE   468 C    2094 TYR   351 O     244   0.634E+00  -0.516E+00  -0.137E-01
ILE   468 C    2094 ALA   352 N     245   0.701E+00  -0.324E+00  -0.885E-02
ILE   468 C    2094 ALA   352 O     254   0.862E+00  -0.306E+00  -0.219E-02
ILE   468 O    2095 TYR   351 CZ    236   0.501E+00  -0.369E+00  -0.531E-01
ILE   468 O    2095 TYR   351 HH    238   0.489E+00  -0.627E+00   0.000E+00
ILE   468 O    2095 TYR   351 HD2   240   0.416E+00  -0.378E+00  -0.295E-01
ILE   468 O    2095 TYR   351 CE2   241   0.397E+00   0.583E+00  -0.169E+00
ILE   468 O    2095 TYR   351 HE2   242   0.301E+00  -0.935E+00  -0.863E-01
ILE   468 O    2095 TYR   351 C     243   0.714E+00  -0.524E+00  -0.678E-02
ILE   468 O    2095 ALA   352 C     253   0.847E+00  -0.353E+00  -0.244E-02
SER   469 N    2096 TYR   351 C     243   0.749E+00  -0.418E+00  -0.599E-02
SER   469 OG   2103 TYR   351 C     243   0.941E+00  -0.335E+00  -0.143E-02
SER   469 OG   2103 TYR   421 C    1324   0.969E+00  -0.321E+00  -0.120E-02
SER   469 O    2106 TYR   351 C     243   0.819E+00  -0.382E+00  -0.298E-02
LEU   492 CD1  2426 TYR   351 CD1   232   0.439E+00   0.902E-01  -0.107E+00
LEU   492 CD1  2426 TYR   351 CE1   234   0.398E+00   0.115E+00  -0.150E+00
LEU   492 CD1  2426 TYR   351 CZ    236   0.378E+00  -0.150E+00  -0.157E+00
LEU   492 CD1  2426 TYR   351 OH    237   0.401E+00   0.261E+00  -0.196E+00
LEU   492 CD1  2426 TYR   351 CD2   239   0.442E+00   0.886E-01  -0.103E+00
LEU   492 CD1  2426 TYR   351 CE2   241   0.399E+00   0.115E+00  -0.149E+00
LEU   492 CD2  2430 TYR   351 CB    228   0.448E+00   0.243E-01  -0.110E+00
LEU   492 CD2  2430 TYR   351 CG    231   0.411E+00  -0.657E-01  -0.137E+00
LEU   492 CD2  2430 TYR   351 CD1   232   0.443E+00   0.882E-01  -0.103E+00
LEU   492 CD2  2430 TYR   351 CD2   239   0.413E+00   0.105E+00  -0.135E+00
LEU   492 C    2434 ASN   422 OD1  1334   0.802E+00  -0.331E+00  -0.338E-02
LEU   492 C    2434 ASN   422 ND2  1335   0.865E+00  -0.432E+00  -0.252E-02
GLN   493 HN   2437 ASN   422 ND2  1335   0.714E+00  -0.320E+00  -0.258E-03
GLN   493 O    2452 GLU   406 CD   1092   0.102E+01  -0.322E+00  -0.790E-03
GLN   493 O    2452 LYS   417 C    1262   0.103E+01  -0.300E+00  -0.741E-03
GLN   493 O    2452 ASN   422 CG   1333   0.819E+00  -0.349E+00  -0.298E-02
SER   494 C    2462 ARG   403 NH1  1055   0.873E+00  -0.315E+00  -0.239E-02
SER   494 C    2462 GLU   406 OE1  1093   0.997E+00  -0.307E+00  -0.918E-03
SER   494 O    2463 GLU   406 CD   1092   0.103E+01  -0.327E+00  -0.754E-03
TYR   495 CD1  2472 ILE   402 C    1037   0.478E+00  -0.338E+00  -0.632E-01
TYR   495 CD1  2472 ARG   403 N    1039   0.436E+00   0.225E+00  -0.125E+00
TYR   495 CE1  2474 VAL   401 O    1019   0.429E+00   0.312E+00  -0.120E+00
TYR   495 CE1  2474 ILE   402 CA   1022   0.398E+00   0.956E-01  -0.150E+00
TYR   495 CE1  2474 ILE   402 HA   1023   0.297E+00  -0.365E+00  -0.138E-01
TYR   495 CE1  2474 ILE   402 C    1037   0.427E+00  -0.446E+00  -0.106E+00
TYR   495 CE1  2474 ARG   403 N    1039   0.388E+00   0.302E+00  -0.188E+00
TYR   495 CE1  2474 ARG   403 HN   1040   0.328E+00  -0.370E+00  -0.215E-01
TYR   495 HE1  2475 VAL   401 O    1019   0.336E+00  -0.449E+00  -0.790E-01
TYR   495 CZ   2476 ILE   402 CA   1022   0.425E+00  -0.914E-01  -0.122E+00
TYR   495 CZ   2476 ARG   403 N    1039   0.373E+00  -0.379E+00  -0.196E+00
TYR   495 CZ   2476 ARG   403 CB   1043   0.415E+00  -0.352E-01  -0.133E+00
TYR   495 CZ   2476 GLU   406 OE1  1093   0.501E+00  -0.493E+00  -0.536E-01
TYR   495 CZ   2476 GLU   406 OE2  1094   0.606E+00  -0.321E+00  -0.178E-01
TYR   495 OH   2477 VAL   350 HN    209   0.610E+00  -0.345E+00  -0.566E-03
TYR   495 OH   2477 VAL   350 CB    212   0.537E+00  -0.410E+00  -0.447E-01
TYR   495 OH   2477 VAL   350 CG1   214   0.455E+00   0.139E+00  -0.110E+00
TYR   495 OH   2477 VAL   401 C    1018   0.558E+00  -0.426E+00  -0.319E-01
TYR   495 OH   2477 ILE   402 CA   1022   0.398E+00   0.221E+00  -0.202E+00
TYR   495 OH   2477 ILE   402 HA   1023   0.323E+00  -0.664E+00  -0.894E-01
TYR   495 OH   2477 ILE   402 CB   1024   0.389E+00  -0.143E+00  -0.218E+00
TYR   495 OH   2477 ILE   402 CG2  1026   0.363E+00   0.360E+00  -0.246E+00
TYR   495 OH   2477 ILE   402 C    1037   0.443E+00  -0.938E+00  -0.112E+00
TYR   495 OH   2477 ARG   403 N    1039   0.383E+00   0.722E+00  -0.265E+00
TYR   495 OH   2477 ARG   403 HN   1040   0.290E+00  -0.121E+01  -0.423E-01
TYR   495 OH   2477 ARG   403 CB   1043   0.458E+00   0.562E-01  -0.107E+00
TYR   495 OH   2477 ARG   403 C    1061   0.572E+00  -0.657E+00  -0.274E-01
TYR   495 OH   2477 GLU   406 CG   1089   0.425E+00   0.620E-01  -0.153E+00
TYR   495 OH   2477 GLU   406 CD   1092   0.452E+00  -0.120E+01  -0.101E+00
TYR   495 OH   2477 GLU   406 OE1  1093   0.413E+00   0.162E+01  -0.175E+00
TYR   495 OH   2477 LYS   417 C    1262   0.773E+00  -0.358E+00  -0.465E-02
TYR   495 OH   2477 ILE   418 CG1  1274   0.453E+00  -0.343E-01  -0.113E+00
TYR   495 OH   2477 ASN   422 CG   1333   0.700E+00  -0.347E+00  -0.841E-02
TYR   495 HH   2478 ILE   402 O    1038   0.617E+00  -0.372E+00   0.000E+00
TYR   495 HH   2478 ARG   403 N    1039   0.423E+00  -0.437E+00   0.000E+00
TYR   495 HH   2478 ARG   403 NH1  1055   0.695E+00  -0.324E+00   0.000E+00
TYR   495 HH   2478 ARG   403 O    1062   0.559E+00  -0.430E+00   0.000E+00
TYR   495 HH   2478 GLU   406 OE1  1093   0.332E+00  -0.228E+01   0.000E+00
TYR   495 HH   2478 GLU   406 OE2  1094   0.456E+00  -0.991E+00   0.000E+00
TYR   495 HH   2478 ASN   422 ND2  1335   0.683E+00  -0.382E+00   0.000E+00
TYR   495 CD2  2479 ARG   403 CB   1043   0.393E+00   0.361E-01  -0.154E+00
TYR   495 CD2  2479 ARG   403 CG   1046   0.441E+00  -0.871E-02  -0.105E+00
TYR   495 CD2  2479 ARG   403 CD   1049   0.420E+00  -0.103E+00  -0.128E+00
TYR   495 CE2  2481 ARG   403 N    1039   0.411E+00   0.260E+00  -0.159E+00
TYR   495 CE2  2481 ARG   403 HN   1040   0.334E+00  -0.352E+00  -0.195E-01
TYR   495 CE2  2481 ARG   403 CB   1043   0.370E+00   0.420E-01  -0.151E+00
TYR   495 CE2  2481 ARG   403 CG   1046   0.421E+00  -0.969E-02  -0.126E+00
TYR   495 CE2  2481 ARG   403 CD   1049   0.414E+00  -0.107E+00  -0.134E+00
TYR   495 CE2  2481 GLU   406 CD   1092   0.511E+00  -0.384E+00  -0.440E-01
TYR   495 HE2  2482 GLU   406 OE1  1093   0.411E+00  -0.533E+00  -0.314E-01
TYR   495 HE2  2482 GLU   406 OE2  1094   0.484E+00  -0.356E+00  -0.126E-01
TYR   495 C    2483 ILE   402 O    1038   0.915E+00  -0.340E+00  -0.154E-02
TYR   495 C    2483 ARG   403 NH1  1055   0.727E+00  -0.560E+00  -0.714E-02
TYR   495 C    2483 ARG   403 NH2  1058   0.878E+00  -0.401E+00  -0.231E-02
TYR   495 C    2483 GLU   406 OE1  1093   0.101E+01  -0.387E+00  -0.841E-03
TYR   495 O    2484 ARG   403 NE   1052   0.696E+00  -0.349E+00  -0.957E-02
TYR   495 O    2484 ARG   403 CZ   1054   0.707E+00  -0.413E+00  -0.718E-02
TYR   495 O    2484 ARG   403HH11  1056   0.688E+00  -0.301E+00  -0.236E-03
TYR   495 O    2484 ARG   403HH12  1057   0.599E+00  -0.399E+00  -0.537E-03
TYR   495 O    2484 ARG   403 C    1061   0.920E+00  -0.336E+00  -0.148E-02
TYR   495 O    2484 GLU   406 CD   1092   0.101E+01  -0.304E+00  -0.836E-03
GLY   496 C    2490 ARG   403 NH1  1055   0.930E+00  -0.342E+00  -0.164E-02
PHE   497 CE1  2502 VAL   401 CG1  1010   0.424E+00   0.619E-01  -0.123E+00
PHE   497 CZ   2504 VAL   401 CG1  1010   0.445E+00   0.349E-01  -0.101E+00
PHE   497 CZ   2504 ILE   402 C    1037   0.403E+00  -0.283E+00  -0.129E+00
PHE   497 CZ   2504 ILE   402 O    1038   0.404E+00   0.308E+00  -0.159E+00
PHE   497 CZ   2504 ARG   403 N    1039   0.396E+00   0.157E+00  -0.179E+00
PHE   497 CZ   2504 ARG   403 CA   1041   0.415E+00   0.604E-01  -0.133E+00
PHE   497 CZ   2504 ARG   403 CB   1043   0.441E+00   0.146E-01  -0.104E+00
PHE   497 HZ   2505 ILE   402 O    1038   0.331E+00  -0.604E+00  -0.831E-01
PHE   497 HZ   2505 ARG   403 N    1039   0.310E+00  -0.351E+00  -0.689E-01
PHE   497 CE2  2508 ILE   402 C    1037   0.456E+00  -0.325E+00  -0.795E-01
PHE   497 CE2  2508 ARG   403 N    1039   0.422E+00   0.210E+00  -0.144E+00
PHE   497 CE2  2508 ARG   403 CA   1041   0.394E+00   0.109E+00  -0.152E+00
PHE   497 CE2  2508 ARG   403 CB   1043   0.399E+00   0.298E-01  -0.149E+00
PHE   497 CE2  2508 ARG   403 C    1061   0.523E+00  -0.300E+00  -0.389E-01
PHE   497 HE2  2509 ILE   402 O    1038   0.412E+00  -0.363E+00  -0.313E-01
ASN   501 CG   2564 ARG   403 NH1  1055   0.853E+00  -0.396E+00  -0.275E-02
ASN   501 CG   2564 ARG   403 NH2  1058   0.819E+00  -0.424E+00  -0.351E-02
ASN   501 CG   2564 ASP   405 OD1  1078   0.949E+00  -0.355E+00  -0.124E-02
ASN   501 OD1  2565 ARG   403 CZ   1054   0.840E+00  -0.302E+00  -0.256E-02
ASN   501 ND2  2566 ARG   403 NE   1052   0.838E+00  -0.370E+00  -0.373E-02
ASN   501 ND2  2566 ARG   403 CZ   1054   0.829E+00  -0.459E+00  -0.326E-02
ASN   501 ND2  2566 ARG   403HH21  1059   0.837E+00  -0.312E+00  -0.988E-04
ASN   501 ND2  2566 ARG   403HH22  1060   0.822E+00  -0.321E+00  -0.110E-03
ASN   501 C    2569 ARG   403 NH1  1055   0.100E+01  -0.326E+00  -0.106E-02
ASN   501 C    2569 ARG   403 NH2  1058   0.894E+00  -0.387E+00  -0.207E-02
ASN   501 C    2569 ASP   405 OD1  1078   0.907E+00  -0.402E+00  -0.162E-02
ASN   501 C    2569 ASP   405 OD2  1079   0.100E+01  -0.344E+00  -0.878E-03
GLY   502 C    2576 ARG   403 NH1  1055   0.935E+00  -0.339E+00  -0.158E-02
GLY   502 C    2576 ARG   403 NH2  1058   0.789E+00  -0.450E+00  -0.436E-02
GLY   502 C    2576 ASP   405 N    1070   0.823E+00  -0.340E+00  -0.341E-02
GLY   502 C    2576 ASP   405 OD1  1078   0.709E+00  -0.583E+00  -0.704E-02
GLY   502 C    2576 ASP   405 OD2  1079   0.759E+00  -0.514E+00  -0.470E-02
GLY   502 O    2577 ARG   403 NE   1052   0.723E+00  -0.313E+00  -0.764E-02
GLY   502 O    2577 ARG   403 CZ   1054   0.775E+00  -0.336E+00  -0.414E-02
GLY   502 O    2577 ARG   403 C    1061   0.821E+00  -0.391E+00  -0.294E-02
GLY   502 O    2577 GLY   404 C    1068   0.793E+00  -0.331E+00  -0.361E-02
GLY   502 O    2577 ASP   405 CG   1077   0.736E+00  -0.485E+00  -0.562E-02
VAL   503 N    2578 ASP   405 CG   1077   0.744E+00  -0.421E+00  -0.618E-02
VAL   503 HN   2579 ASP   405 OD1  1078   0.743E+00  -0.404E+00  -0.148E-03
VAL   503 HN   2579 ASP   405 OD2  1079   0.748E+00  -0.399E+00  -0.142E-03
VAL   503 CB   2582 ASP   405 OD1  1078   0.766E+00  -0.344E+00  -0.502E-02
VAL   503 CB   2582 ASP   405 OD2  1079   0.713E+00  -0.393E+00  -0.770E-02
VAL   503 C    2592 ARG   403 NH2  1058   0.749E+00  -0.380E+00  -0.594E-02
VAL   503 C    2592 ARG   403 O    1062   0.768E+00  -0.306E+00  -0.437E-02
VAL   503 C    2592 GLY   404 N    1063   0.565E+00  -0.368E+00  -0.313E-01
VAL   503 C    2592 GLY   404 O    1069   0.648E+00  -0.374E+00  -0.120E-01
VAL   503 C    2592 ASP   405 N    1070   0.580E+00  -0.519E+00  -0.269E-01
VAL   503 C    2592 ASP   405 OD1  1078   0.586E+00  -0.663E+00  -0.217E-01
VAL   503 C    2592 ASP   405 OD2  1079   0.567E+00  -0.713E+00  -0.263E-01
VAL   503 O    2593 ARG   403 C    1061   0.603E+00  -0.564E+00  -0.183E-01
VAL   503 O    2593 GLY   404 HN   1064   0.421E+00  -0.457E+00  -0.440E-02
VAL   503 O    2593 GLY   404 CA   1065   0.440E+00   0.208E+00  -0.120E+00
VAL   503 O    2593 GLY   404 C    1068   0.513E+00  -0.646E+00  -0.468E-01
VAL   503 O    2593 ASP   405 HN   1071   0.495E+00  -0.387E+00  -0.169E-02
VAL   503 O    2593 ASP   405 CG   1077   0.603E+00  -0.576E+00  -0.184E-01
GLY   504 N    2594 ARG   403 NE   1052   0.631E+00  -0.302E+00  -0.202E-01
GLY   504 N    2594 ARG   403 CZ   1054   0.692E+00  -0.305E+00  -0.952E-02
GLY   504 N    2594 ARG   403HH21  1059   0.567E+00  -0.319E+00  -0.102E-02
GLY   504 N    2594 ARG   403 C    1061   0.678E+00  -0.409E+00  -0.107E-01
GLY   504 N    2594 GLY   404 C    1068   0.547E+00  -0.514E+00  -0.377E-01
GLY   504 N    2594 ASP   405 HN   1071   0.480E+00  -0.385E+00  -0.276E-02
GLY   504 N    2594 ASP   405 CG   1077   0.483E+00  -0.883E+00  -0.750E-01
GLY   504 N    2594 ASP   405 OD2  1079   0.463E+00   0.955E+00  -0.101E+00
GLY   504 HN   2595 ASP   405 OD1  1078   0.478E+00  -0.601E+00  -0.208E-02
GLY   504 HN   2595 ASP   405 OD2  1079   0.476E+00  -0.608E+00  -0.214E-02
GLY   504 CA   2596 GLY   404 N    1063   0.463E+00   0.169E+00  -0.104E+00
GLY   504 CA   2596 GLY   404 CA   1065   0.430E+00   0.701E-01  -0.131E+00
GLY   504 CA   2596 GLY   404 C    1068   0.432E+00  -0.312E+00  -0.114E+00
GLY   504 CA   2596 ASP   405 N    1070   0.393E+00   0.383E+00  -0.206E+00
GLY   504 CA   2596 ASP   405 HN   1071   0.344E+00  -0.314E+00  -0.187E-01
GLY   504 CA   2596 ASP   405 CB   1074   0.448E+00   0.235E-01  -0.109E+00
GLY   504 CA   2596 ASP   405 CG   1077   0.355E+00  -0.670E+00  -0.112E+00
GLY   504 CA   2596 ASP   405 OD1  1078   0.355E+00   0.658E+00  -0.246E+00
GLY   504 CA   2596 ASP   405 OD2  1079   0.351E+00   0.678E+00  -0.243E+00
GLY   504 HA1  2597 ASP   405 OD1  1078   0.279E+00  -0.896E+00  -0.461E-01
GLY   504 HA1  2597 ASP   405 OD2  1079   0.283E+00  -0.855E+00  -0.649E-01
GLY   504 HA2  2598 ASP   405 N    1070   0.329E+00  -0.427E+00  -0.823E-01
GLY   504 HA2  2598 ASP   405 OD1  1078   0.389E+00  -0.356E+00  -0.383E-01
GLY   504 HA2  2598 ASP   405 OD2  1079   0.336E+00  -0.528E+00  -0.750E-01
GLY   504 C    2599 ILE   402 O    1038   0.746E+00  -0.451E+00  -0.521E-02
GLY   504 C    2599 ARG   403 CG   1046   0.439E+00   0.279E-01  -0.107E+00
GLY   504 C    2599 ARG   403 NE   1052   0.402E+00   0.135E+01  -0.171E+00
GLY   504 C    2599 ARG   403 NH1  1055   0.600E+00  -0.768E+00  -0.220E-01
GLY   504 C    2599 ARG   403 NH2  1058   0.464E+00  -0.139E+01  -0.919E-01
GLY   504 C    2599 ARG   403 O    1062   0.574E+00  -0.713E+00  -0.244E-01
GLY   504 C    2599 GLY   404 N    1063   0.402E+00  -0.109E+01  -0.171E+00
GLY   504 C    2599 GLY   404 CA   1065   0.415E+00  -0.346E+00  -0.133E+00
GLY   504 C    2599 GLY   404 O    1069   0.543E+00  -0.712E+00  -0.338E-01
GLY   504 C    2599 ASP   405 N    1070   0.383E+00  -0.184E+01  -0.192E+00
GLY   504 C    2599 ASP   405 CB   1074   0.438E+00  -0.112E+00  -0.108E+00
GLY   504 C    2599 ASP   405 CG   1077   0.374E+00   0.263E+01  -0.137E+00
GLY   504 C    2599 ASP   405 OD1  1078   0.353E+00  -0.301E+01  -0.217E+00
GLY   504 C    2599 ASP   405 OD2  1079   0.413E+00  -0.199E+01  -0.144E+00
GLY   504 C    2599 ASP   405 O    1081   0.701E+00  -0.410E+00  -0.757E-02
GLY   504 C    2599 GLU   406 N    1082   0.633E+00  -0.424E+00  -0.161E-01
GLY   504 C    2599 GLU   406 OE1  1093   0.942E+00  -0.403E+00  -0.129E-02
GLY   504 C    2599 GLU   406 OE2  1094   0.877E+00  -0.451E+00  -0.198E-02
GLY   504 C    2599 ARG   408 NH1  1129   0.920E+00  -0.348E+00  -0.174E-02
GLY   504 C    2599 ARG   408 NH2  1132   0.863E+00  -0.386E+00  -0.256E-02
GLY   504 O    2600 ILE   402 C    1037   0.676E+00  -0.437E+00  -0.935E-02
GLY   504 O    2600 ARG   403 CA   1041   0.444E+00   0.260E+00  -0.115E+00
GLY   504 O    2600 ARG   403 CB   1043   0.405E+00   0.926E-01  -0.177E+00
GLY   504 O    2600 ARG   403 CG   1046   0.331E+00  -0.519E-01  -0.162E+00
GLY   504 O    2600 ARG   403 CD   1049   0.379E+00  -0.375E+00  -0.223E+00
GLY   504 O    2600 ARG   403 NE   1052   0.316E+00  -0.229E+01  -0.106E+00
GLY   504 O    2600 ARG   403 HE   1053   0.226E+00  -0.155E+01  -0.932E-01
GLY   504 O    2600 ARG   403 CZ   1054   0.411E+00  -0.136E+01  -0.146E+00
GLY   504 O    2600 ARG   403HH11  1056   0.601E+00  -0.383E+00  -0.527E-03
GLY   504 O    2600 ARG   403HH12  1057   0.563E+00  -0.441E+00  -0.779E-03
GLY   504 O    2600 ARG   403 NH2  1058   0.416E+00   0.160E+01  -0.175E+00
GLY   504 O    2600 ARG   403HH21  1059   0.350E+00  -0.145E+01  -0.131E-01
GLY   504 O    2600 ARG   403HH22  1060   0.503E+00  -0.573E+00  -0.154E-02
GLY   504 O    2600 ARG   403 C    1061   0.399E+00  -0.191E+01  -0.167E+00
GLY   504 O    2600 GLY   404 N    1063   0.326E+00   0.168E+01  -0.231E+00
GLY   504 O    2600 GLY   404 HN   1064   0.299E+00  -0.146E+01  -0.318E-01
GLY   504 O    2600 GLY   404 CA   1065   0.359E+00   0.446E+00  -0.246E+00
GLY   504 O    2600 GLY   404 HA1  1066   0.324E+00  -0.408E+00  -0.847E-01
GLY   504 O    2600 GLY   404 C    1068   0.370E+00  -0.184E+01  -0.210E+00
GLY   504 O    2600 ASP   405 HN   1071   0.209E+00  -0.527E+01  -0.577E-01
GLY   504 O    2600 ASP   405 CA   1072   0.389E+00  -0.194E-01  -0.206E+00
GLY   504 O    2600 ASP   405 CB   1074   0.359E+00   0.165E+00  -0.246E+00
GLY   504 O    2600 ASP   405 CG   1077   0.332E+00  -0.319E+01  -0.153E+00
GLY   504 O    2600 ASP   405 OD1  1078   0.325E+00   0.330E+01  -0.335E+00
GLY   504 O    2600 ASP   405 OD2  1079   0.394E+00   0.197E+01  -0.202E+00
GLY   504 O    2600 ASP   405 C    1080   0.510E+00  -0.627E+00  -0.482E-01
GLY   504 O    2600 GLU   406 HN   1083   0.464E+00  -0.544E+00  -0.247E-02
GLY   504 O    2600 GLU   406 CD   1092   0.750E+00  -0.481E+00  -0.502E-02
GLY   504 O    2600 VAL   407 HN   1098   0.632E+00  -0.387E+00  -0.390E-03
TYR   505 N    2601 ILE   402 C    1037   0.806E+00  -0.302E+00  -0.385E-02
TYR   505 N    2601 ARG   403 NE   1052   0.437E+00  -0.919E+00  -0.155E+00
TYR   505 N    2601 ARG   403 HE   1053   0.362E+00  -0.389E+00  -0.145E-01
TYR   505 N    2601 ARG   403 CZ   1054   0.506E+00  -0.781E+00  -0.580E-01
TYR   505 N    2601 ARG   403HH12  1057   0.655E+00  -0.307E+00  -0.429E-03
TYR   505 N    2601 ARG   403HH21  1059   0.436E+00  -0.776E+00  -0.487E-02
TYR   505 N    2601 ARG   403HH22  1060   0.560E+00  -0.428E+00  -0.110E-02
TYR   505 N    2601 ARG   403 C    1061   0.567E+00  -0.779E+00  -0.307E-01
TYR   505 N    2601 GLY   404 HN   1064   0.414E+00  -0.575E+00  -0.660E-02
TYR   505 N    2601 GLY   404 C    1068   0.555E+00  -0.648E+00  -0.345E-01
TYR   505 N    2601 ASP   405 HN   1071   0.422E+00  -0.689E+00  -0.588E-02
TYR   505 N    2601 ASP   405 CG   1077   0.486E+00  -0.113E+01  -0.721E-01
TYR   505 N    2601 ASP   405 OD1  1078   0.443E+00   0.139E+01  -0.128E+00
TYR   505 N    2601 GLU   406 CD   1092   0.949E+00  -0.311E+00  -0.145E-02
TYR   505 HN   2602 ARG   403 NH2  1058   0.555E+00  -0.415E+00  -0.116E-02
TYR   505 HN   2602 ASP   405 N    1070   0.577E+00  -0.309E+00  -0.916E-03
TYR   505 HN   2602 ASP   405 OD1  1078   0.490E+00  -0.589E+00  -0.180E-02
TYR   505 HN   2602 ASP   405 OD2  1079   0.566E+00  -0.423E+00  -0.759E-03
TYR   505 CA   2603 ARG   403 CG   1046   0.432E+00   0.501E-03  -0.129E+00
TYR   505 CA   2603 ARG   403 CD   1049   0.445E+00   0.486E-02  -0.113E+00
TYR   505 CA   2603 ARG   403 NE   1052   0.399E+00   0.238E-01  -0.198E+00
TYR   505 HA   2604 ARG   403 NH2  1058   0.410E+00  -0.314E+00  -0.343E-01
TYR   505 CB   2605 ARG   403 NE   1052   0.465E+00  -0.837E-01  -0.102E+00
TYR   505 CG   2608 ARG   403 NE   1052   0.425E+00   0.228E+00  -0.139E+00
TYR   505 CG   2608 ARG   403 NH2  1058   0.439E+00  -0.310E+00  -0.120E+00
TYR   505 CD1  2609 ARG   403 NE   1052   0.404E+00  -0.421E+00  -0.168E+00
TYR   505 CD1  2609 ARG   403 CZ   1054   0.405E+00  -0.510E+00  -0.127E+00
TYR   505 CD1  2609 ARG   403 NH1  1055   0.433E+00   0.520E+00  -0.128E+00
TYR   505 CD1  2609 ARG   403 NH2  1058   0.428E+00   0.535E+00  -0.134E+00
TYR   505 HD1  2610 ARG   403 NH1  1055   0.442E+00  -0.358E+00  -0.242E-01
TYR   505 HD1  2610 ARG   403 NH2  1058   0.445E+00  -0.354E+00  -0.235E-01
TYR   505 CE1  2611 ARG   403 NE   1052   0.427E+00  -0.363E+00  -0.136E+00
TYR   505 CE1  2611 ARG   403 CZ   1054   0.398E+00  -0.531E+00  -0.133E+00
TYR   505 CE1  2611 ARG   403 NH1  1055   0.391E+00   0.672E+00  -0.184E+00
TYR   505 CE1  2611 ARG   403HH11  1056   0.411E+00  -0.337E+00  -0.601E-02
TYR   505 CE1  2611 ARG   403HH12  1057   0.412E+00  -0.335E+00  -0.592E-02
TYR   505 CE1  2611 ARG   403 NH2  1058   0.426E+00   0.538E+00  -0.137E+00
TYR   505 HE1  2612 ARG   403 NH1  1055   0.383E+00  -0.536E+00  -0.523E-01
TYR   505 HE1  2612 ARG   403 NH2  1058   0.454E+00  -0.346E+00  -0.217E-01
TYR   505 CZ   2613 ARG   403 CZ   1054   0.410E+00   0.555E+00  -0.122E+00
TYR   505 CZ   2613 ARG   403 NH1  1055   0.398E+00  -0.729E+00  -0.177E+00
TYR   505 CZ   2613 ARG   403 NH2  1058   0.424E+00  -0.617E+00  -0.140E+00
TYR   505 OH   2614 ARG   403 NE   1052   0.519E+00  -0.522E+00  -0.590E-01
TYR   505 OH   2614 ARG   403 CZ   1054   0.453E+00  -0.884E+00  -0.101E+00
TYR   505 OH   2614 ARG   403 NH1  1055   0.408E+00   0.140E+01  -0.208E+00
TYR   505 OH   2614 ARG   403HH11  1056   0.391E+00  -0.887E+00  -0.797E-02
TYR   505 OH   2614 ARG   403HH12  1057   0.431E+00  -0.690E+00  -0.449E-02
TYR   505 OH   2614 ARG   403 NH2  1058   0.470E+00   0.978E+00  -0.103E+00
TYR   505 OH   2614 ARG   403HH21  1059   0.538E+00  -0.404E+00  -0.120E-02
TYR   505 OH   2614 ARG   403HH22  1060   0.448E+00  -0.628E+00  -0.359E-02
TYR   505 OH   2614 ASP   405 CG   1077   0.842E+00  -0.316E+00  -0.278E-02
TYR   505 HH   2615 ARG   403 NH1  1055   0.413E+00  -0.106E+01   0.000E+00
TYR   505 HH   2615 ARG   403 NH2  1058   0.472E+00  -0.755E+00   0.000E+00
TYR   505 HH   2615 ASP   405 OD1  1078   0.742E+00  -0.304E+00   0.000E+00
TYR   505 CD2  2616 ARG   403 NE   1052   0.446E+00  -0.327E+00  -0.111E+00
TYR   505 CD2  2616 ARG   403 CZ   1054   0.436E+00  -0.421E+00  -0.969E-01
TYR   505 CD2  2616 ARG   403 NH2  1058   0.426E+00   0.543E+00  -0.138E+00
TYR   505 HD2  2617 ARG   403 NH2  1058   0.448E+00  -0.348E+00  -0.236E-01
TYR   505 CE2  2618 ARG   403 NE   1052   0.455E+00  -0.310E+00  -0.101E+00
TYR   505 CE2  2618 ARG   403 CZ   1054   0.417E+00  -0.469E+00  -0.116E+00
TYR   505 CE2  2618 ARG   403 NH1  1055   0.433E+00   0.517E+00  -0.128E+00
TYR   505 CE2  2618 ARG   403 NH2  1058   0.411E+00   0.592E+00  -0.159E+00
TYR   505 CE2  2618 ARG   403HH22  1060   0.411E+00  -0.337E+00  -0.601E-02
TYR   505 HE2  2619 ARG   403 NH1  1055   0.442E+00  -0.369E+00  -0.251E-01
TYR   505 HE2  2619 ARG   403 NH2  1058   0.416E+00  -0.431E+00  -0.348E-01
TYR   505 C    2620 ILE   402 O    1038   0.666E+00  -0.599E+00  -0.102E-01
TYR   505 C    2620 ARG   403 N    1039   0.631E+00  -0.325E+00  -0.164E-01
TYR   505 C    2620 ARG   403 NH1  1055   0.665E+00  -0.666E+00  -0.121E-01
TYR   505 C    2620 ARG   403 NH2  1058   0.613E+00  -0.787E+00  -0.195E-01
TYR   505 C    2620 ARG   403 O    1062   0.655E+00  -0.578E+00  -0.112E-01
TYR   505 C    2620 GLY   404 N    1063   0.472E+00  -0.776E+00  -0.838E-01
TYR   505 C    2620 GLY   404 O    1069   0.756E+00  -0.386E+00  -0.481E-02
TYR   505 C    2620 ASP   405 N    1070   0.614E+00  -0.637E+00  -0.192E-01
TYR   505 C    2620 ASP   405 OD1  1078   0.637E+00  -0.772E+00  -0.133E-01
TYR   505 C    2620 ASP   405 OD2  1079   0.729E+00  -0.592E+00  -0.595E-02
TYR   505 C    2620 GLU   406 OE1  1093   0.103E+01  -0.377E+00  -0.749E-03
TYR   505 C    2620 GLU   406 OE2  1094   0.101E+01  -0.390E+00  -0.864E-03
TYR   505 O    2621 ILE   402 C    1037   0.674E+00  -0.455E+00  -0.949E-02
TYR   505 O    2621 ARG   403 NE   1052   0.519E+00  -0.655E+00  -0.539E-01
TYR   505 O    2621 ARG   403 CZ   1054   0.604E+00  -0.568E+00  -0.182E-01
TYR   505 O    2621 ARG   403HH12  1057   0.665E+00  -0.321E+00  -0.287E-03
TYR   505 O    2621 ARG   403HH21  1059   0.637E+00  -0.351E+00  -0.373E-03
TYR   505 O    2621 ARG   403 C    1061   0.565E+00  -0.847E+00  -0.269E-01
TYR   505 O    2621 GLY   404 HN   1064   0.430E+00  -0.564E+00  -0.389E-02
TYR   505 O    2621 GLY   404 C    1068   0.713E+00  -0.417E+00  -0.682E-02
TYR   505 O    2621 ASP   405 HN   1071   0.596E+00  -0.330E+00  -0.555E-03
TYR   505 O    2621 ASP   405 CG   1077   0.757E+00  -0.478E+00  -0.479E-02
TYR   505 O    2621 GLU   406 CD   1092   0.981E+00  -0.319E+00  -0.101E-02
GLN   506 N    2622 ILE   402 C    1037   0.701E+00  -0.309E+00  -0.882E-02
GLN   506 N    2622 ARG   403 NE   1052   0.586E+00  -0.366E+00  -0.312E-01
GLN   506 N    2622 ARG   403 CZ   1054   0.681E+00  -0.326E+00  -0.105E-01
GLN   506 N    2622 ARG   403 C    1061   0.539E+00  -0.692E+00  -0.410E-01
GLN   506 N    2622 GLY   404 N    1063   0.448E+00   0.551E+00  -0.138E+00
GLN   506 N    2622 GLY   404 HN   1064   0.355E+00  -0.684E+00  -0.160E-01
GLN   506 N    2622 GLY   404 C    1068   0.610E+00  -0.420E+00  -0.201E-01
GLN   506 N    2622 ASP   405 HN   1071   0.532E+00  -0.313E+00  -0.150E-02
GLN   506 N    2622 ASP   405 CG   1077   0.695E+00  -0.412E+00  -0.932E-02
GLN   506 HN   2623 GLY   404 N    1063   0.443E+00  -0.441E+00  -0.447E-02
GLN   506 HN   2623 ASP   405 N    1070   0.569E+00  -0.363E+00  -0.995E-03
GLN   506 HN   2623 ASP   405 OD1  1078   0.629E+00  -0.384E+00  -0.402E-03
GLN   506 HN   2623 ASP   405 OD2  1079   0.669E+00  -0.339E+00  -0.279E-03
GLN   506 CD   2632 ILE   402 O    1038   0.902E+00  -0.373E+00  -0.167E-02
GLN   506 CD   2632 ARG   403 NH2  1058   0.100E+01  -0.350E+00  -0.104E-02
GLN   506 CD   2632 ARG   403 O    1062   0.974E+00  -0.308E+00  -0.105E-02
GLN   506 CD   2632 ASP   405 N    1070   0.929E+00  -0.321E+00  -0.165E-02
GLN   506 CD   2632 ASP   405 OD1  1078   0.969E+00  -0.393E+00  -0.109E-02
GLN   506 CD   2632 ASP   405 OD2  1079   0.101E+01  -0.369E+00  -0.843E-03
GLN   506 OE1  2633 ARG   403 C    1061   0.886E+00  -0.425E+00  -0.187E-02
GLN   506 OE1  2633 GLY   404 C    1068   0.953E+00  -0.302E+00  -0.120E-02
GLN   506 NE2  2634 ILE   402 C    1037   0.105E+01  -0.361E+00  -0.797E-03
GLN   506 NE2  2634 ARG   403 NE   1052   0.903E+00  -0.369E+00  -0.240E-02
GLN   506 NE2  2634 ARG   403 CZ   1054   0.970E+00  -0.402E+00  -0.127E-02
GLN   506 NE2  2634 ARG   403 C    1061   0.915E+00  -0.568E+00  -0.180E-02
GLN   506 NE2  2634 GLY   404 C    1068   0.952E+00  -0.425E+00  -0.142E-02
GLN   506 NE2  2634 ASP   405 CG   1077   0.985E+00  -0.517E+00  -0.116E-02
GLN   506 C    2637 ILE   402 O    1038   0.469E+00  -0.884E+00  -0.769E-01
GLN   506 C    2637 ARG   403 N    1039   0.543E+00  -0.304E+00  -0.393E-01
GLN   506 C    2637 ARG   403 O    1062   0.593E+00  -0.480E+00  -0.203E-01
GLN   506 C    2637 GLY   404 N    1063   0.414E+00  -0.727E+00  -0.154E+00
GLN   506 C    2637 ASP   405 N    1070   0.662E+00  -0.368E+00  -0.124E-01
GLN   506 C    2637 ASP   405 OD1  1078   0.842E+00  -0.309E+00  -0.253E-02
GLN   506 O    2638 VAL   401 C    1018   0.744E+00  -0.317E+00  -0.529E-02
GLN   506 O    2638 ILE   402 HN   1021   0.600E+00  -0.359E+00  -0.535E-03
GLN   506 O    2638 ILE   402 C    1037   0.459E+00  -0.115E+01  -0.862E-01
GLN   506 O    2638 ILE   402 O    1038   0.383E+00   0.199E+01  -0.228E+00
GLN   506 O    2638 ARG   403 N    1039   0.448E+00   0.645E+00  -0.120E+00
GLN   506 O    2638 ARG   403 HN   1040   0.535E+00  -0.328E+00  -0.105E-02
GLN   506 O    2638 ARG   403 CA   1041   0.355E+00   0.519E+00  -0.246E+00
GLN   506 O    2638 ARG   403 CB   1043   0.439E+00   0.838E-01  -0.122E+00
GLN   506 O    2638 ARG   403 NE   1052   0.642E+00  -0.440E+00  -0.155E-01
GLN   506 O    2638 ARG   403 CZ   1054   0.762E+00  -0.384E+00  -0.457E-02
GLN   506 O    2638 ARG   403 C    1061   0.367E+00  -0.263E+01  -0.213E+00
GLN   506 O    2638 GLY   404 HN   1064   0.220E+00  -0.396E+01  -0.904E-01
GLN   506 O    2638 GLY   404 CA   1065   0.383E+00   0.415E+00  -0.217E+00
GLN   506 O    2638 GLY   404 HA1  1066   0.364E+00  -0.327E+00  -0.529E-01
GLN   506 O    2638 GLY   404 C    1068   0.521E+00  -0.868E+00  -0.428E-01
GLN   506 O    2638 ASP   405 HN   1071   0.508E+00  -0.508E+00  -0.145E-02
GLN   506 O    2638 ASP   405 CG   1077   0.758E+00  -0.511E+00  -0.473E-02
GLN   506 O    2638 GLU   406 CD   1092   0.937E+00  -0.367E+00  -0.133E-02
GLN   506 O    2638 VAL   407 HN   1098   0.724E+00  -0.329E+00  -0.173E-03
PRO   507 N    2639 ILE   402 O    1038   0.461E+00   0.193E+00  -0.104E+00
PRO   507 CA   2643 ILE   402 O    1038   0.365E+00   0.141E+00  -0.242E+00
PRO   507 HA   2644 ILE   402 O    1038   0.283E+00  -0.489E+00  -0.649E-01
PRO   507 CB   2645 VAL   401 CG1  1010   0.421E+00   0.120E-02  -0.143E+00
PRO   507 C    2651 ILE   402 N    1020   0.544E+00  -0.361E+00  -0.388E-01
PRO   507 C    2651 ILE   402 O    1038   0.360E+00  -0.139E+01  -0.218E+00
PRO   507 C    2651 ARG   403 O    1062   0.615E+00  -0.354E+00  -0.164E-01
PRO   507 C    2651 GLY   404 N    1063   0.508E+00  -0.350E+00  -0.567E-01
PRO   507 O    2652 ILE   402 HN   1021   0.568E+00  -0.311E+00  -0.740E-03
PRO   507 O    2652 ILE   402 C    1037   0.593E+00  -0.490E+00  -0.203E-01
PRO   507 O    2652 ARG   403 C    1061   0.639E+00  -0.537E+00  -0.130E-01
TYR   508 N    2653 PHE   400 C    1002   0.729E+00  -0.349E+00  -0.701E-02
TYR   508 N    2653 VAL   401 CB   1008   0.558E+00  -0.435E+00  -0.377E-01
TYR   508 N    2653 VAL   401 CG1  1010   0.445E+00   0.170E+00  -0.127E+00
TYR   508 N    2653 VAL   401 C    1018   0.539E+00  -0.533E+00  -0.407E-01
TYR   508 N    2653 ILE   402 N    1020   0.448E+00   0.837E+00  -0.137E+00
TYR   508 N    2653 ILE   402 HN   1021   0.370E+00  -0.100E+01  -0.127E-01
TYR   508 N    2653 ILE   402 C    1037   0.393E+00  -0.148E+01  -0.182E+00
TYR   508 N    2653 ARG   403 C    1061   0.477E+00  -0.116E+01  -0.799E-01
TYR   508 N    2653 GLY   404 N    1063   0.462E+00   0.642E+00  -0.117E+00
TYR   508 N    2653 GLY   404 HN   1064   0.446E+00  -0.477E+00  -0.427E-02
TYR   508 N    2653 GLY   404 C    1068   0.648E+00  -0.466E+00  -0.141E-01
TYR   508 HN   2654 ILE   402 N    1020   0.375E+00  -0.717E+00  -0.118E-01
TYR   508 HN   2654 ARG   403 N    1039   0.384E+00  -0.451E+00  -0.103E-01
TYR   508 HN   2654 ARG   403 O    1062   0.461E+00  -0.540E+00  -0.257E-02
TYR   508 HN   2654 GLY   404 N    1063   0.414E+00  -0.458E+00  -0.658E-02
TYR   508 CA   2655 ILE   402 O    1038   0.350E+00  -0.450E-01  -0.242E+00
TYR   508 CB   2657 ILE   402 O    1038   0.363E+00   0.213E+00  -0.244E+00
TYR   508 CB   2657 GLY   404 N    1063   0.454E+00   0.717E-01  -0.116E+00
TYR   508 CB   2657 GLY   404 CA   1065   0.442E+00   0.264E-01  -0.117E+00
TYR   508 CB   2657 VAL   407 CG2  1107   0.365E+00   0.303E-01  -0.161E+00
TYR   508 CG   2660 GLY   404 N    1063   0.439E+00  -0.169E+00  -0.120E+00
TYR   508 CG   2660 GLY   404 CA   1065   0.391E+00  -0.784E-01  -0.154E+00
TYR   508 CG   2660 VAL   407 CG2  1107   0.385E+00  -0.573E-01  -0.157E+00
TYR   508 CD1  2661 ARG   403 C    1061   0.459E+00  -0.478E+00  -0.770E-01
TYR   508 CD1  2661 GLY   404 N    1063   0.374E+00   0.414E+00  -0.196E+00
TYR   508 CD1  2661 GLY   404 C    1068   0.459E+00  -0.380E+00  -0.767E-01
TYR   508 HD1  2662 ILE   402 O    1038   0.404E+00  -0.409E+00  -0.333E-01
TYR   508 HD1  2662 GLY   404 N    1063   0.323E+00  -0.453E+00  -0.816E-01
TYR   508 CE1  2663 ARG   403 C    1061   0.536E+00  -0.329E+00  -0.341E-01
TYR   508 CE1  2663 GLY   404 N    1063   0.429E+00   0.289E+00  -0.133E+00
TYR   508 CE1  2663 GLY   404 CA   1065   0.355E+00   0.164E+00  -0.110E+00
TYR   508 CE1  2663 GLY   404 C    1068   0.466E+00  -0.364E+00  -0.714E-01
TYR   508 CZ   2665 GLY   404 CA   1065   0.432E+00  -0.111E+00  -0.114E+00
TYR   508 OH   2666 ARG   403 C    1061   0.733E+00  -0.397E+00  -0.639E-02
TYR   508 OH   2666 GLY   404 C    1068   0.576E+00  -0.517E+00  -0.266E-01
TYR   508 OH   2666 ASP   405 CG   1077   0.855E+00  -0.309E+00  -0.255E-02
TYR   508 HH   2667 GLY   404 O    1069   0.587E+00  -0.339E+00   0.000E+00
TYR   508 CD2  2668 VAL   407 CG2  1107   0.387E+00   0.911E-01  -0.156E+00
TYR   508 C    2672 ALA   348 O     196   0.801E+00  -0.379E+00  -0.340E-02
TYR   508 C    2672 PHE   400 O    1003   0.476E+00  -0.103E+01  -0.709E-01
TYR   508 C    2672 VAL   401 N    1004   0.544E+00  -0.671E+00  -0.389E-01
TYR   508 C    2672 VAL   401 CA   1006   0.442E+00  -0.127E+00  -0.103E+00
TYR   508 C    2672 VAL   401 CG1  1010   0.436E+00  -0.228E+00  -0.110E+00
TYR   508 C    2672 VAL   401 O    1019   0.598E+00  -0.490E+00  -0.193E-01
TYR   508 C    2672 ILE   402 N    1020   0.410E+00  -0.134E+01  -0.160E+00
TYR   508 C    2672 ILE   402 O    1038   0.375E+00  -0.232E+01  -0.204E+00
TYR   508 C    2672 ARG   403 N    1039   0.591E+00  -0.373E+00  -0.241E-01
TYR   508 C    2672 ARG   403 O    1062   0.633E+00  -0.620E+00  -0.138E-01
TYR   508 C    2672 GLY   404 N    1063   0.630E+00  -0.405E+00  -0.166E-01
TYR   508 C    2672 GLY   404 O    1069   0.789E+00  -0.357E+00  -0.372E-02
TYR   508 C    2672 ASP   405 N    1070   0.869E+00  -0.332E+00  -0.245E-02
TYR   508 C    2672 GLU   406 O    1096   0.926E+00  -0.319E+00  -0.143E-02
TYR   508 C    2672 VAL   407 N    1097   0.796E+00  -0.311E+00  -0.414E-02
TYR   508 O    2673 ARG   346 C     165   0.950E+00  -0.319E+00  -0.122E-02
TYR   508 O    2673 PHE   347 C     185   0.807E+00  -0.313E+00  -0.324E-02
TYR   508 O    2673 ALA   348 C     195   0.819E+00  -0.317E+00  -0.297E-02
TYR   508 O    2673 PHE   400 C    1002   0.462E+00  -0.102E+01  -0.828E-01
TYR   508 O    2673 PHE   400 O    1003   0.399E+00   0.136E+01  -0.189E+00
TYR   508 O    2673 VAL   401 N    1004   0.439E+00   0.950E+00  -0.135E+00
TYR   508 O    2673 VAL   401 HN   1005   0.526E+00  -0.599E+00  -0.117E-02
TYR   508 O    2673 VAL   401 CA   1006   0.332E+00   0.229E+00  -0.176E+00
TYR   508 O    2673 VAL   401 CB   1008   0.396E+00  -0.108E+01  -0.192E+00
TYR   508 O    2673 VAL   401 CG1  1010   0.357E+00   0.325E+00  -0.246E+00
TYR   508 O    2673 VAL   401 CG2  1014   0.447E+00   0.182E+00  -0.111E+00
TYR   508 O    2673 VAL   401 C    1018   0.359E+00  -0.160E+01  -0.218E+00
TYR   508 O    2673 ILE   402 CA   1022   0.397E+00   0.279E+00  -0.192E+00
TYR   508 O    2673 ILE   402 CG1  1030   0.407E+00  -0.562E-01  -0.172E+00
TYR   508 O    2673 ILE   402 C    1037   0.396E+00  -0.156E+01  -0.171E+00
TYR   508 O    2673 ILE   402 O    1038   0.317E+00   0.312E+01  -0.305E+00
TYR   508 O    2673 ARG   403 C    1061   0.593E+00  -0.761E+00  -0.202E-01
TYR   508 O    2673 GLY   404 C    1068   0.779E+00  -0.353E+00  -0.401E-02
ARG   509 N    2674 PHE   400 C    1002   0.563E+00  -0.366E+00  -0.320E-01
ARG   509 N    2674 ILE   402 HN   1021   0.421E+00  -0.441E+00  -0.602E-02
ARG   509 N    2674 ILE   402 C    1037   0.604E+00  -0.326E+00  -0.213E-01
ARG   509 HN   2675 ILE   402 O    1038   0.566E+00  -0.318E+00  -0.753E-03
ARG   509 CA   2676 PHE   400 O    1003   0.370E+00   0.416E+00  -0.237E+00
ARG   509 HA   2677 PHE   400 O    1003   0.279E+00  -0.369E+00  -0.487E-01
ARG   509 CB   2678 PHE   347 CG    174   0.432E+00  -0.324E-02  -0.114E+00
ARG   509 CB   2678 PHE   347 CD1   175   0.437E+00   0.125E-01  -0.109E+00
ARG   509 CB   2678 PHE   347 CE1   177   0.433E+00   0.241E-01  -0.113E+00
ARG   509 CB   2678 PHE   347 CZ    179   0.430E+00   0.156E-01  -0.116E+00
ARG   509 CB   2678 PHE   347 CD2   181   0.390E+00   0.166E-01  -0.155E+00
ARG   509 CB   2678 PHE   347 CE2   183   0.393E+00   0.308E-01  -0.153E+00
ARG   509 CB   2678 PHE   400 O    1003   0.450E+00   0.707E-01  -0.108E+00
ARG   509 CG   2681 PHE   347 CG    174   0.431E+00   0.105E-02  -0.115E+00
ARG   509 CG   2681 PHE   347 CD1   175   0.434E+00  -0.410E-02  -0.112E+00
ARG   509 CG   2681 PHE   347 CD2   181   0.413E+00  -0.467E-02  -0.135E+00
ARG   509 CG   2681 PHE   347 CE2   183   0.434E+00  -0.775E-02  -0.112E+00
ARG   509 CD   2684 PHE   347 CG    174   0.424E+00   0.116E-01  -0.123E+00
ARG   509 CD   2684 PHE   347 CD1   175   0.405E+00  -0.515E-01  -0.144E+00
ARG   509 CD   2684 PHE   347 CE1   177   0.402E+00  -0.991E-01  -0.146E+00
ARG   509 CD   2684 PHE   347 CZ    179   0.424E+00  -0.551E-01  -0.123E+00
ARG   509 CD   2684 PHE   347 CD2   181   0.408E+00  -0.504E-01  -0.140E+00
ARG   509 CD   2684 PHE   347 CE2   183   0.411E+00  -0.935E-01  -0.137E+00
ARG   509 NE   2687 PHE   342 O     104   0.705E+00  -0.328E+00  -0.888E-02
ARG   509 NE   2687 ALA   344 O     128   0.528E+00  -0.663E+00  -0.488E-01
ARG   509 NE   2687 THR   345 O     142   0.484E+00  -0.807E+00  -0.794E-01
ARG   509 NE   2687 ARG   346 NH1   159   0.696E+00  -0.454E+00  -0.113E-01
ARG   509 NE   2687 ARG   346 NH2   162   0.859E+00  -0.311E+00  -0.323E-02
ARG   509 NE   2687 ARG   346 O     166   0.641E+00  -0.451E+00  -0.156E-01
ARG   509 NE   2687 PHE   347 N     167   0.479E+00  -0.558E+00  -0.975E-01
ARG   509 NE   2687 PHE   347 CG    174   0.441E+00   0.386E-01  -0.118E+00
ARG   509 NE   2687 PHE   347 CD1   175   0.428E+00  -0.164E+00  -0.134E+00
ARG   509 NE   2687 PHE   347 CD2   181   0.454E+00  -0.142E+00  -0.102E+00
ARG   509 NE   2687 PHE   347 O     186   0.668E+00  -0.364E+00  -0.122E-01
ARG   509 NE   2687 PHE   400 O    1003   0.673E+00  -0.359E+00  -0.117E-01
ARG   509 CZ   2689 PHE   342 O     104   0.669E+00  -0.442E+00  -0.992E-02
ARG   509 CZ   2689 ASN   343 O     118   0.744E+00  -0.373E+00  -0.529E-02
ARG   509 CZ   2689 ALA   344 N     119   0.686E+00  -0.336E+00  -0.101E-01
ARG   509 CZ   2689 ALA   344 O     128   0.433E+00  -0.130E+01  -0.115E+00
ARG   509 CZ   2689 THR   345 CA    131   0.532E+00  -0.387E+00  -0.402E-01
ARG   509 CZ   2689 THR   345 OG1   135   0.737E+00  -0.435E+00  -0.616E-02
ARG   509 CZ   2689 THR   345 O     142   0.366E+00  -0.201E+01  -0.214E+00
ARG   509 CZ   2689 ARG   346 N     143   0.483E+00  -0.540E+00  -0.751E-01
ARG   509 CZ   2689 ARG   346 NH1   159   0.631E+00  -0.674E+00  -0.164E-01
ARG   509 CZ   2689 ARG   346 NH2   162   0.772E+00  -0.456E+00  -0.497E-02
ARG   509 CZ   2689 ARG   346 O     166   0.594E+00  -0.645E+00  -0.201E-01
ARG   509 CZ   2689 PHE   347 N     167   0.461E+00  -0.743E+00  -0.948E-01
ARG   509 CZ   2689 PHE   347 O     186   0.682E+00  -0.426E+00  -0.890E-02
ARG   509 CZ   2689 PHE   400 O    1003   0.774E+00  -0.335E+00  -0.417E-02
ARG   509 NH1  2690 VAL   341 C      83   0.809E+00  -0.331E+00  -0.375E-02
ARG   509 NH1  2690 PHE   342 C     103   0.649E+00  -0.615E+00  -0.139E-01
ARG   509 NH1  2690 ASN   343 CG    112   0.925E+00  -0.347E+00  -0.169E-02
ARG   509 NH1  2690 ASN   343 C     117   0.623E+00  -0.754E+00  -0.177E-01
ARG   509 NH1  2690 ALA   344 HN    120   0.601E+00  -0.388E+00  -0.723E-03
ARG   509 NH1  2690 ALA   344 C     127   0.444E+00  -0.152E+01  -0.114E+00
ARG   509 NH1  2690 ALA   344 O     128   0.334E+00   0.315E+01  -0.280E+00
ARG   509 NH1  2690 THR   345 HN    130   0.594E+00  -0.344E+00  -0.769E-03
ARG   509 NH1  2690 THR   345 CA    131   0.466E+00   0.641E+00  -0.101E+00
ARG   509 NH1  2690 THR   345 HA    132   0.428E+00  -0.480E+00  -0.272E-01
ARG   509 NH1  2690 THR   345 CB    133   0.598E+00  -0.317E+00  -0.253E-01
ARG   509 NH1  2690 THR   345 HG1   136   0.739E+00  -0.354E+00  -0.209E-03
ARG   509 NH1  2690 THR   345 C     141   0.407E+00  -0.186E+01  -0.164E+00
ARG   509 NH1  2690 THR   345 O     142   0.351E+00   0.273E+01  -0.306E+00
ARG   509 NH1  2690 ARG   346 N     143   0.468E+00   0.707E+00  -0.110E+00
ARG   509 NH1  2690 ARG   346 HN    144   0.538E+00  -0.394E+00  -0.140E-02
ARG   509 NH1  2690 ARG   346 NE    156   0.693E+00  -0.459E+00  -0.116E-01
ARG   509 NH1  2690 ARG   346 CZ    158   0.728E+00  -0.508E+00  -0.708E-02
ARG   509 NH1  2690 ARG   346HH11   160   0.655E+00  -0.432E+00  -0.431E-03
ARG   509 NH1  2690 ARG   346HH12   161   0.743E+00  -0.338E+00  -0.203E-03
ARG   509 NH1  2690 ARG   346 C     165   0.518E+00  -0.135E+01  -0.513E-01
ARG   509 NH1  2690 PHE   347 HN    168   0.463E+00  -0.563E+00  -0.342E-02
ARG   509 NH1  2690 PHE   347 CD1   175   0.455E+00   0.208E+00  -0.101E+00
ARG   509 NH1  2690 PHE   347 CE1   177   0.452E+00   0.400E+00  -0.104E+00
ARG   509 NH1  2690 PHE   347 HE1   178   0.441E+00  -0.336E+00  -0.254E-01
ARG   509 NH1  2690 PHE   347 C     185   0.720E+00  -0.502E+00  -0.751E-02
ARG   509 NH1  2690 ALA   348 C     195   0.996E+00  -0.302E+00  -0.109E-02
ARG   509 NH1  2690 PHE   400 C    1002   0.889E+00  -0.347E+00  -0.215E-02
ARG   509HH11  2691 PHE   342 O     104   0.562E+00  -0.441E+00  -0.789E-03
ARG   509HH11  2691 ASN   343 O     118   0.572E+00  -0.438E+00  -0.707E-03
ARG   509HH11  2691 ALA   344 N     119   0.551E+00  -0.368E+00  -0.121E-02
ARG   509HH11  2691 ALA   344 O     128   0.282E+00  -0.289E+01  -0.429E-01
ARG   509HH11  2691 THR   345 N     129   0.431E+00  -0.403E+00  -0.526E-02
ARG   509HH11  2691 THR   345 CA    131   0.383E+00  -0.602E+00  -0.101E-01
ARG   509HH11  2691 THR   345 OG1   135   0.599E+00  -0.455E+00  -0.627E-03
ARG   509HH11  2691 THR   345 O     142   0.284E+00  -0.283E+01  -0.417E-01
ARG   509HH11  2691 ARG   346 N     143   0.418E+00  -0.533E+00  -0.624E-02
ARG   509HH11  2691 ARG   346 NH1   159   0.674E+00  -0.407E+00  -0.362E-03
ARG   509HH11  2691 ARG   346 NH2   162   0.766E+00  -0.320E+00  -0.169E-03
ARG   509HH11  2691 ARG   346 O     166   0.585E+00  -0.461E+00  -0.621E-03
ARG   509HH11  2691 PHE   347 N     167   0.519E+00  -0.388E+00  -0.174E-02
ARG   509HH12  2692 PHE   342 O     104   0.485E+00  -0.622E+00  -0.191E-02
ARG   509HH12  2692 ASN   343 O     118   0.612E+00  -0.379E+00  -0.473E-03
ARG   509HH12  2692 ALA   344 N     119   0.556E+00  -0.361E+00  -0.114E-02
ARG   509HH12  2692 ALA   344 O     128   0.344E+00  -0.165E+01  -0.144E-01
ARG   509HH12  2692 THR   345 O     142   0.436E+00  -0.877E+00  -0.357E-02
ARG   509HH12  2692 ARG   346 O     166   0.637E+00  -0.385E+00  -0.373E-03
ARG   509HH12  2692 PHE   347 N     167   0.544E+00  -0.348E+00  -0.131E-02
ARG   509HH12  2692 PHE   347 CE1   177   0.403E+00  -0.306E+00  -0.675E-02
ARG   509 NH2  2693 PHE   342 C     103   0.856E+00  -0.369E+00  -0.269E-02
ARG   509 NH2  2693 ASN   343 C     117   0.798E+00  -0.469E+00  -0.410E-02
ARG   509 NH2  2693 ALA   344 C     127   0.559E+00  -0.881E+00  -0.332E-01
ARG   509 NH2  2693 THR   345 HA    132   0.486E+00  -0.350E+00  -0.133E-01
ARG   509 NH2  2693 THR   345 CB    133   0.605E+00  -0.310E+00  -0.238E-01
ARG   509 NH2  2693 THR   345 HG1   136   0.742E+00  -0.351E+00  -0.204E-03
ARG   509 NH2  2693 THR   345 C     141   0.392E+00  -0.206E+01  -0.184E+00
ARG   509 NH2  2693 ARG   346 N     143   0.435E+00   0.844E+00  -0.158E+00
ARG   509 NH2  2693 ARG   346 HN    144   0.527E+00  -0.414E+00  -0.159E-02
ARG   509 NH2  2693 ARG   346 CA    145   0.403E+00   0.446E+00  -0.190E+00
ARG   509 NH2  2693 ARG   346 HA    146   0.304E+00  -0.392E+00  -0.710E-01
ARG   509 NH2  2693 ARG   346 CD    153   0.442E+00  -0.340E+00  -0.132E+00
ARG   509 NH2  2693 ARG   346 HD1   154   0.338E+00  -0.373E+00  -0.781E-01
ARG   509 NH2  2693 ARG   346 NE    156   0.524E+00  -0.832E+00  -0.591E-01
ARG   509 NH2  2693 ARG   346 CZ    158   0.547E+00  -0.918E+00  -0.376E-01
ARG   509 NH2  2693 ARG   346HH11   160   0.447E+00  -0.103E+01  -0.420E-02
ARG   509 NH2  2693 ARG   346HH12   161   0.549E+00  -0.630E+00  -0.124E-02
ARG   509 NH2  2693 ARG   346HH21   163   0.688E+00  -0.391E+00  -0.319E-03
ARG   509 NH2  2693 ARG   346HH22   164   0.689E+00  -0.390E+00  -0.318E-03
ARG   509 NH2  2693 ARG   346 C     165   0.472E+00  -0.168E+01  -0.843E-01
ARG   509 NH2  2693 PHE   347 N     167   0.449E+00   0.964E+00  -0.136E+00
ARG   509 NH2  2693 PHE   347 HN    168   0.379E+00  -0.940E+00  -0.111E-01
ARG   509 NH2  2693 PHE   347 C     185   0.661E+00  -0.593E+00  -0.125E-01
ARG   509 NH2  2693 ALA   348 C     195   0.919E+00  -0.342E+00  -0.175E-02
ARG   509 NH2  2693 PHE   400 C    1002   0.868E+00  -0.360E+00  -0.247E-02
ARG   509 NH2  2693 VAL   401 CB   1008   0.727E+00  -0.355E+00  -0.801E-02
ARG   509HH21  2694 ALA   344 O     128   0.563E+00  -0.481E+00  -0.781E-03
ARG   509HH21  2694 THR   345 O     142   0.360E+00  -0.145E+01  -0.111E-01
ARG   509HH21  2694 ARG   346 N     143   0.486E+00  -0.367E+00  -0.257E-02
ARG   509HH21  2694 ARG   346 NH1   159   0.460E+00  -0.953E+00  -0.353E-02
ARG   509HH21  2694 ARG   346 NH2   162   0.629E+00  -0.468E+00  -0.547E-03
ARG   509HH21  2694 ARG   346 O     166   0.608E+00  -0.424E+00  -0.492E-03
ARG   509HH21  2694 PHE   347 N     167   0.457E+00  -0.525E+00  -0.369E-02
ARG   509HH21  2694 PHE   347 O     186   0.628E+00  -0.348E+00  -0.406E-03
ARG   509HH22  2695 ALA   344 O     128   0.429E+00  -0.919E+00  -0.394E-02
ARG   509HH22  2695 THR   345 CA    131   0.420E+00  -0.474E+00  -0.596E-02
ARG   509HH22  2695 THR   345 OG1   135   0.603E+00  -0.449E+00  -0.603E-03
ARG   509HH22  2695 THR   345 O     142   0.207E+00  -0.713E+01  -0.494E-01
ARG   509HH22  2695 ARG   346 N     143   0.375E+00  -0.711E+00  -0.119E-01
ARG   509HH22  2695 ARG   346 CA    145   0.366E+00  -0.330E+00  -0.132E-01
ARG   509HH22  2695 ARG   346 NH1   159   0.471E+00  -0.903E+00  -0.309E-02
ARG   509HH22  2695 ARG   346 NH2   162   0.588E+00  -0.541E+00  -0.821E-03
ARG   509HH22  2695 ARG   346 O     166   0.558E+00  -0.511E+00  -0.823E-03
ARG   509HH22  2695 PHE   347 N     167   0.461E+00  -0.514E+00  -0.350E-02
ARG   509 C    2696 VAL   341 O      84   0.813E+00  -0.317E+00  -0.312E-02
ARG   509 C    2696 PHE   342 O     104   0.894E+00  -0.338E+00  -0.176E-02
ARG   509 C    2696 ALA   344 O     128   0.962E+00  -0.330E+00  -0.114E-02
ARG   509 C    2696 ARG   346 O     166   0.990E+00  -0.329E+00  -0.960E-03
ARG   509 C    2696 PHE   347 CE2   183   0.502E+00  -0.331E+00  -0.488E-01
ARG   509 C    2696 PHE   347 O     186   0.892E+00  -0.339E+00  -0.179E-02
ARG   509 C    2696 ALA   348 O     196   0.805E+00  -0.442E+00  -0.331E-02
ARG   509 C    2696 SER   373 OG    585   0.969E+00  -0.376E+00  -0.120E-02
ARG   509 C    2696 SER   373 O     588   0.894E+00  -0.387E+00  -0.176E-02
ARG   509 C    2696 ASP   398 O     972   0.775E+00  -0.427E+00  -0.415E-02
ARG   509 C    2696 SER   399 N     973   0.816E+00  -0.421E+00  -0.359E-02
ARG   509 C    2696 SER   399 OG    980   0.799E+00  -0.516E+00  -0.383E-02
ARG   509 C    2696 SER   399 O     983   0.791E+00  -0.477E+00  -0.368E-02
ARG   509 C    2696 PHE   400 N     984   0.574E+00  -0.576E+00  -0.286E-01
ARG   509 C    2696 PHE   400 O    1003   0.378E+00  -0.218E+01  -0.199E+00
ARG   509 C    2696 VAL   401 N    1004   0.563E+00  -0.727E+00  -0.318E-01
ARG   509 C    2696 VAL   401 O    1019   0.732E+00  -0.383E+00  -0.581E-02
ARG   509 C    2696 ILE   402 N    1020   0.589E+00  -0.661E+00  -0.246E-01
ARG   509 C    2696 ILE   402 O    1038   0.656E+00  -0.726E+00  -0.112E-01
ARG   509 C    2696 ARG   403 O    1062   0.858E+00  -0.413E+00  -0.226E-02
ARG   509 C    2696 GLY   404 O    1069   0.967E+00  -0.300E+00  -0.110E-02
ARG   509 C    2696 GLU   406 O    1096   0.100E+01  -0.331E+00  -0.878E-03
ARG   509 O    2697 ARG   346 C     165   0.103E+01  -0.311E+00  -0.756E-03
ARG   509 O    2697 SER   399 C     982   0.779E+00  -0.323E+00  -0.403E-02
ARG   509 O    2697 PHE   400 C    1002   0.613E+00  -0.584E+00  -0.167E-01
ARG   509 O    2697 VAL   401 C    1018   0.718E+00  -0.347E+00  -0.655E-02
ARG   509 O    2697 ILE   402 HN   1021   0.586E+00  -0.386E+00  -0.615E-03
ARG   509 O    2697 ILE   402 C    1037   0.780E+00  -0.379E+00  -0.400E-02
ARG   509 O    2697 ARG   403 C    1061   0.893E+00  -0.386E+00  -0.177E-02
ARG   509 O    2697 VAL   407 CB   1101   0.721E+00  -0.304E+00  -0.717E-02
VAL   510 N    2698 SER   399 C     982   0.565E+00  -0.479E+00  -0.314E-01
VAL   510 N    2698 PHE   400 N     984   0.459E+00   0.598E+00  -0.122E+00
VAL   510 N    2698 PHE   400 HN    985   0.370E+00  -0.660E+00  -0.128E-01
VAL   510 N    2698 PHE   400 C    1002   0.411E+00  -0.117E+01  -0.159E+00
VAL   510 N    2698 VAL   401 HN   1005   0.593E+00  -0.392E+00  -0.783E-03
VAL   510 N    2698 VAL   401 CB   1008   0.611E+00  -0.330E+00  -0.225E-01
VAL   510 N    2698 VAL   401 C    1018   0.583E+00  -0.413E+00  -0.261E-01
VAL   510 N    2698 ILE   402 HN   1021   0.501E+00  -0.428E+00  -0.213E-02
VAL   510 N    2698 ILE   402 C    1037   0.731E+00  -0.332E+00  -0.688E-02
VAL   510 HN   2699 ALA   348 O     196   0.639E+00  -0.412E+00  -0.364E-03
VAL   510 HN   2699 ASP   398 O     972   0.644E+00  -0.367E+00  -0.348E-03
VAL   510 HN   2699 SER   399 N     973   0.652E+00  -0.387E+00  -0.444E-03
VAL   510 HN   2699 SER   399 OG    980   0.653E+00  -0.455E+00  -0.375E-03
VAL   510 HN   2699 SER   399 O     983   0.601E+00  -0.492E+00  -0.528E-03
VAL   510 HN   2699 PHE   400 N     984   0.381E+00  -0.946E+00  -0.108E-01
VAL   510 HN   2699 VAL   401 N    1004   0.406E+00  -0.968E+00  -0.743E-02
VAL   510 HN   2699 VAL   401 O    1019   0.610E+00  -0.332E+00  -0.482E-03
VAL   510 HN   2699 ILE   402 N    1020   0.515E+00  -0.540E+00  -0.182E-02
VAL   510 HN   2699 ILE   402 O    1038   0.659E+00  -0.433E+00  -0.303E-03
VAL   510 CA   2700 PHE   400 O    1003   0.370E+00   0.165E+00  -0.237E+00
VAL   510 CB   2702 ASP   398 O     972   0.600E+00  -0.382E+00  -0.213E-01
VAL   510 CB   2702 SER   399 N     973   0.666E+00  -0.332E+00  -0.135E-01
VAL   510 CB   2702 SER   399 O     983   0.680E+00  -0.343E+00  -0.102E-01
VAL   510 CB   2702 PHE   400 N     984   0.478E+00  -0.474E+00  -0.885E-01
VAL   510 CB   2702 PHE   400 CD1   992   0.401E+00  -0.166E+00  -0.147E+00
VAL   510 CB   2702 PHE   400 CE1   994   0.361E+00  -0.414E+00  -0.133E+00
VAL   510 CB   2702 PHE   400 CZ    996   0.409E+00  -0.190E+00  -0.139E+00
VAL   510 CB   2702 PHE   400 O    1003   0.376E+00  -0.120E+01  -0.228E+00
VAL   510 CB   2702 VAL   401 N    1004   0.554E+00  -0.408E+00  -0.394E-01
VAL   510 CB   2702 ILE   402 N    1020   0.576E+00  -0.375E+00  -0.315E-01
VAL   510 CB   2702 ILE   402 O    1038   0.705E+00  -0.340E+00  -0.819E-02
VAL   510 HB   2703 PHE   400 C    1002   0.377E+00  -0.379E+00  -0.469E-01
VAL   510 CG1  2704 PHE   400 CE1   994   0.380E+00   0.824E-01  -0.157E+00
VAL   510 CG1  2704 PHE   400 CZ    996   0.385E+00   0.507E-01  -0.157E+00
VAL   510 CG1  2704 ILE   410 CG2  1160   0.457E+00   0.424E-01  -0.100E+00
VAL   510 CG2  2708 PHE   400 CD1   992   0.445E+00   0.290E-01  -0.101E+00
VAL   510 CG2  2708 PHE   400 CE1   994   0.406E+00   0.692E-01  -0.143E+00
VAL   510 CG2  2708 PHE   400 O    1003   0.418E+00   0.207E+00  -0.154E+00
VAL   510 CG2  2708 ILE   402 CG1  1030   0.365E+00  -0.128E-01  -0.162E+00
VAL   510 CG2  2708 VAL   407 CG2  1107   0.449E+00   0.306E-01  -0.108E+00
VAL   510 C    2712 ASP   398 N     961   0.708E+00  -0.344E+00  -0.832E-02
VAL   510 C    2712 ASP   398 O     972   0.446E+00  -0.863E+00  -0.100E+00
VAL   510 C    2712 SER   399 N     973   0.534E+00  -0.603E+00  -0.429E-01
VAL   510 C    2712 SER   399 CA    975   0.436E+00   0.215E+00  -0.110E+00
VAL   510 C    2712 SER   399 OG    980   0.598E+00  -0.556E+00  -0.212E-01
VAL   510 C    2712 SER   399 O     983   0.606E+00  -0.490E+00  -0.178E-01
VAL   510 C    2712 PHE   400 N     984   0.424E+00  -0.726E+00  -0.140E+00
VAL   510 C    2712 PHE   400 O    1003   0.402E+00  -0.114E+01  -0.162E+00
VAL   510 C    2712 VAL   401 N    1004   0.619E+00  -0.363E+00  -0.183E-01
VAL   510 C    2712 CYS   432 O    1490   0.778E+00  -0.303E+00  -0.405E-02
VAL   510 O    2713 ASP   398 CG    968   0.800E+00  -0.333E+00  -0.343E-02
VAL   510 O    2713 ASP   398 C     971   0.458E+00  -0.645E+00  -0.866E-01
VAL   510 O    2713 ASP   398 O     972   0.388E+00   0.112E+01  -0.216E+00
VAL   510 O    2713 SER   399 N     973   0.436E+00   0.890E+00  -0.138E+00
VAL   510 O    2713 SER   399 HN    974   0.521E+00  -0.370E+00  -0.125E-02
VAL   510 O    2713 SER   399 CA    975   0.326E+00  -0.423E+00  -0.115E+00
VAL   510 O    2713 SER   399 CB    977   0.354E+00  -0.417E+00  -0.246E+00
VAL   510 O    2713 SER   399 C     982   0.368E+00  -0.124E+01  -0.212E+00
VAL   510 O    2713 PHE   400 HN    985   0.222E+00  -0.255E+01  -0.919E-01
VAL   510 O    2713 PHE   400 CA    986   0.422E+00   0.539E-01  -0.148E+00
VAL   510 O    2713 PHE   400 C    1002   0.424E+00  -0.972E+00  -0.128E+00
VAL   510 O    2713 PHE   400 O    1003   0.341E+00   0.160E+01  -0.333E+00
VAL   510 O    2713 VAL   401 HN   1005   0.623E+00  -0.318E+00  -0.428E-03
VAL   511 N    2714 ALA   397 C     959   0.741E+00  -0.324E+00  -0.634E-02
VAL   511 N    2714 ASP   398 CG    968   0.845E+00  -0.336E+00  -0.290E-02
VAL   511 N    2714 ASP   398 C     971   0.535E+00  -0.496E+00  -0.427E-01
VAL   511 N    2714 ASP   398 O     972   0.428E+00   0.965E+00  -0.154E+00
VAL   511 N    2714 SER   399 HA    976   0.392E+00  -0.343E+00  -0.431E-01
VAL   511 N    2714 SER   399 C     982   0.568E+00  -0.473E+00  -0.304E-01
VAL   511 N    2714 PHE   400 HN    985   0.440E+00  -0.418E+00  -0.461E-02
VAL   511 N    2714 PHE   400 C    1002   0.629E+00  -0.431E+00  -0.168E-01
VAL   511 N    2714 CYS   432 C    1489   0.735E+00  -0.372E+00  -0.669E-02
VAL   511 HN   2715 ASP   398 N     961   0.740E+00  -0.312E+00  -0.207E-03
VAL   511 HN   2715 ASP   398 O     972   0.509E+00  -0.616E+00  -0.143E-02
VAL   511 HN   2715 SER   399 N     973   0.657E+00  -0.380E+00  -0.421E-03
VAL   511 HN   2715 SER   399 OG    980   0.735E+00  -0.362E+00  -0.186E-03
VAL   511 HN   2715 PHE   400 O    1003   0.594E+00  -0.439E+00  -0.564E-03
VAL   511 HN   2715 CYS   432 O    1490   0.635E+00  -0.441E+00  -0.379E-03
VAL   511 CA   2716 ASP   398 C     971   0.443E+00  -0.899E-01  -0.102E+00
VAL   511 CA   2716 ASP   398 O     972   0.328E+00   0.227E+00  -0.137E+00
VAL   511 CA   2716 SER   399 CA    975   0.449E+00  -0.232E-01  -0.108E+00
VAL   511 CB   2718 VAL   341 O      84   0.585E+00  -0.326E+00  -0.248E-01
VAL   511 CB   2718 PHE   342 CZ     97   0.412E+00  -0.186E+00  -0.136E+00
VAL   511 CB   2718 PHE   342 CE2   101   0.398E+00  -0.319E+00  -0.150E+00
VAL   511 CB   2718 ALA   397 O     960   0.671E+00  -0.335E+00  -0.110E-01
VAL   511 CB   2718 ASP   398 N     961   0.577E+00  -0.463E+00  -0.313E-01
VAL   511 CB   2718 ASP   398 O     972   0.401E+00  -0.100E+01  -0.185E+00
VAL   511 CB   2718 SER   399 N     973   0.564E+00  -0.472E+00  -0.356E-01
VAL   511 CB   2718 SER   399 OG    980   0.604E+00  -0.482E+00  -0.227E-01
VAL   511 CB   2718 CYS   432 O    1490   0.636E+00  -0.394E+00  -0.151E-01
VAL   511 CG1  2720 VAL   341 CG1    75   0.394E+00   0.429E-01  -0.172E+00
VAL   511 CG1  2720 PHE   342 CZ     97   0.400E+00   0.458E-01  -0.148E+00
VAL   511 CG1  2720 PHE   342 CE2   101   0.432E+00   0.589E-01  -0.114E+00
VAL   511 CG1  2720 ALA   397 CB    955   0.445E+00   0.799E-01  -0.113E+00
VAL   511 CG1  2720 ASP   398 O     972   0.375E+00   0.271E+00  -0.229E+00
VAL   511 CG2  2724 VAL   341 CG1    75   0.416E+00   0.371E-01  -0.148E+00
VAL   511 CG2  2724 VAL   341 O      84   0.448E+00   0.139E+00  -0.110E+00
VAL   511 CG2  2724 PHE   342 CZ     97   0.423E+00   0.396E-01  -0.124E+00
VAL   511 CG2  2724 PHE   342 CD2    99   0.404E+00   0.369E-01  -0.144E+00
VAL   511 CG2  2724 PHE   342 CE2   101   0.378E+00   0.834E-01  -0.157E+00
VAL   511 CG2  2724 PHE   347 CZ    179   0.430E+00   0.379E-01  -0.116E+00
VAL   511 CG2  2724 PHE   347 CE2   183   0.431E+00   0.594E-01  -0.116E+00
VAL   511 CG2  2724 ASP   398 O     972   0.446E+00   0.173E+00  -0.112E+00
VAL   511 CG2  2724 SER   399 CB    977   0.418E+00  -0.600E-01  -0.146E+00
VAL   511 C    2728 TYR   396 O     950   0.720E+00  -0.315E+00  -0.643E-02
VAL   511 C    2728 ALA   397 O     960   0.690E+00  -0.360E+00  -0.831E-02
VAL   511 C    2728 ASP   398 N     961   0.527E+00  -0.642E+00  -0.464E-01
VAL   511 C    2728 ASP   398 OD1   969   0.773E+00  -0.382E+00  -0.420E-02
VAL   511 C    2728 ASP   398 OD2   970   0.740E+00  -0.414E+00  -0.547E-02
VAL   511 C    2728 ASP   398 O     972   0.348E+00  -0.165E+01  -0.213E+00
VAL   511 C    2728 SER   399 N     973   0.550E+00  -0.565E+00  -0.364E-01
VAL   511 C    2728 SER   399 OG    980   0.695E+00  -0.409E+00  -0.878E-02
VAL   511 C    2728 SER   399 O     983   0.751E+00  -0.321E+00  -0.502E-02
VAL   511 C    2728 PHE   400 O    1003   0.719E+00  -0.303E+00  -0.646E-02
VAL   511 C    2728 CYS   432 O    1490   0.461E+00  -0.928E+00  -0.841E-01
VAL   511 O    2729 LYS   378 C     674   0.821E+00  -0.309E+00  -0.293E-02
VAL   511 O    2729 ALA   397 C     959   0.697E+00  -0.328E+00  -0.777E-02
VAL   511 O    2729 ASP   398 CG    968   0.792E+00  -0.338E+00  -0.363E-02
VAL   511 O    2729 ASP   398 C     971   0.583E+00  -0.368E+00  -0.223E-01
VAL   511 O    2729 CYS   432 C    1489   0.457E+00  -0.942E+00  -0.877E-01
VAL   511 O    2729 CYS   432 O    1490   0.386E+00   0.132E+01  -0.220E+00
VAL   512 N    2730 TYR   396 C     949   0.691E+00  -0.404E+00  -0.959E-02
VAL   512 N    2730 ALA   397 C     959   0.515E+00  -0.696E+00  -0.526E-01
VAL   512 N    2730 ASP   398 N     961   0.425E+00   0.109E+01  -0.176E+00
VAL   512 N    2730 ASP   398 HN    962   0.361E+00  -0.962E+00  -0.147E-01
VAL   512 N    2730 ASP   398 CA    963   0.455E+00  -0.116E-01  -0.115E+00
VAL   512 N    2730 ASP   398 CG    968   0.580E+00  -0.696E+00  -0.269E-01
VAL   512 N    2730 ASP   398 C     971   0.390E+00  -0.109E+01  -0.186E+00
VAL   512 N    2730 SER   399 HN    974   0.578E+00  -0.325E+00  -0.908E-03
VAL   512 N    2730 SER   399 C     982   0.620E+00  -0.391E+00  -0.182E-01
VAL   512 N    2730 TYR   423 HH   1354   0.563E+00  -0.329E+00   0.000E+00
VAL   512 N    2730 CYS   432 C    1489   0.549E+00  -0.680E+00  -0.369E-01
VAL   512 N    2730 CYS   432 O    1490   0.449E+00   0.997E+00  -0.120E+00
VAL   512 HN   2731 ASN   354 O     292   0.647E+00  -0.380E+00  -0.339E-03
VAL   512 HN   2731 ARG   355 NH2   312   0.795E+00  -0.336E+00  -0.135E-03
VAL   512 HN   2731 TYR   396 O     950   0.616E+00  -0.424E+00  -0.458E-03
VAL   512 HN   2731 ALA   397 N     951   0.615E+00  -0.326E+00  -0.627E-03
VAL   512 HN   2731 ALA   397 O     960   0.533E+00  -0.614E+00  -0.109E-02
VAL   512 HN   2731 ASP   398 N     961   0.352E+00  -0.176E+01  -0.170E-01
VAL   512 HN   2731 ASP   398 OD1   969   0.584E+00  -0.658E+00  -0.628E-03
VAL   512 HN   2731 ASP   398 OD2   970   0.559E+00  -0.723E+00  -0.813E-03
VAL   512 HN   2731 SER   399 N     973   0.396E+00  -0.124E+01  -0.862E-02
VAL   512 HN   2731 SER   399 OG    980   0.592E+00  -0.559E+00  -0.674E-03
VAL   512 HN   2731 SER   399 O     983   0.628E+00  -0.449E+00  -0.407E-03
VAL   512 HN   2731 PHE   400 N     984   0.575E+00  -0.346E+00  -0.942E-03
VAL   512 HN   2731 PHE   400 O    1003   0.714E+00  -0.302E+00  -0.187E-03
VAL   512 HN   2731 TYR   423 OH   1353   0.521E+00  -0.489E+00  -0.145E-02
VAL   512 HN   2731 CYS   432 O    1490   0.536E+00  -0.638E+00  -0.105E-02
VAL   512 CA   2732 ASP   398 N     961   0.453E+00   0.107E+00  -0.117E+00
VAL   512 CA   2732 ASP   398 O     972   0.377E+00   0.154E+00  -0.226E+00
VAL   512 CA   2732 CYS   432 O    1490   0.346E+00   0.227E+00  -0.237E+00
VAL   512 CB   2734 ARG   355 NH2   312   0.720E+00  -0.362E+00  -0.848E-02
VAL   512 CB   2734 TYR   396 O     950   0.628E+00  -0.365E+00  -0.163E-01
VAL   512 CB   2734 ALA   397 O     960   0.686E+00  -0.321E+00  -0.964E-02
VAL   512 CB   2734 ASP   398 N     961   0.473E+00  -0.734E+00  -0.941E-01
VAL   512 CB   2734 ASP   398 CB    965   0.436E+00  -0.772E-01  -0.124E+00
VAL   512 CB   2734 ASP   398 OD1   969   0.599E+00  -0.559E+00  -0.216E-01
VAL   512 CB   2734 ASP   398 OD2   970   0.487E+00  -0.893E+00  -0.701E-01
VAL   512 CB   2734 ASP   398 O     972   0.406E+00  -0.966E+00  -0.175E+00
VAL   512 CB   2734 SER   399 N     973   0.582E+00  -0.440E+00  -0.296E-01
VAL   512 CB   2734 ILE   410 O    1172   0.715E+00  -0.331E+00  -0.754E-02
VAL   512 CB   2734 TYR   423 CZ   1352   0.441E+00   0.322E+00  -0.105E+00
VAL   512 CB   2734 TYR   423 OH   1353   0.352E+00  -0.119E+01  -0.235E+00
VAL   512 CB   2734 CYS   432 O    1490   0.422E+00  -0.102E+01  -0.147E+00
VAL   512 HB   2735 ASP   398 HN    962   0.323E+00  -0.337E+00  -0.358E-02
VAL   512 HB   2735 ASP   398 CG    968   0.397E+00  -0.447E+00  -0.374E-01
VAL   512 HB   2735 TYR   423 HH   1354   0.304E+00  -0.412E+00   0.000E+00
VAL   512 CG1  2736 TYR   423 OH   1353   0.350E+00   0.275E+00  -0.231E+00
VAL   512 CG1  2736 LEU   425 CD2  1396   0.416E+00   0.509E-01  -0.149E+00
VAL   512 CG1  2736 PHE   429 CE1  1450   0.444E+00   0.549E-01  -0.101E+00
VAL   512 CG1  2736 PHE   429 CZ   1452   0.374E+00   0.547E-01  -0.155E+00
VAL   512 CG1  2736 PHE   429 CE2  1456   0.442E+00   0.557E-01  -0.104E+00
VAL   512 CG1  2736 CYS   432 O    1490   0.382E+00   0.302E+00  -0.218E+00
VAL   512 CG2  2740 ASP   398 O     972   0.439E+00   0.180E+00  -0.121E+00
VAL   512 CG2  2740 PHE   400 CZ    996   0.406E+00   0.439E-01  -0.142E+00
VAL   512 CG2  2740 PHE   400 CE2  1000   0.423E+00   0.620E-01  -0.124E+00
VAL   512 CG2  2740 ILE   410 CG2  1160   0.392E+00   0.628E-01  -0.174E+00
VAL   512 CG2  2740 TYR   423 CE1  1350   0.417E+00   0.747E-01  -0.131E+00
VAL   512 CG2  2740 TYR   423 CZ   1352   0.434E+00  -0.764E-01  -0.112E+00
VAL   512 CG2  2740 TYR   423 OH   1353   0.388E+00   0.208E+00  -0.219E+00
VAL   512 C    2744 ARG   355 NH2   312   0.710E+00  -0.421E+00  -0.819E-02
VAL   512 C    2744 TYR   396 N     930   0.698E+00  -0.309E+00  -0.908E-02
VAL   512 C    2744 TYR   396 O     950   0.432E+00  -0.983E+00  -0.117E+00
VAL   512 C    2744 ALA   397 N     951   0.518E+00  -0.486E+00  -0.513E-01
VAL   512 C    2744 ALA   397 CA    953   0.431E+00  -0.524E-01  -0.115E+00
VAL   512 C    2744 ALA   397 O     960   0.574E+00  -0.528E+00  -0.246E-01
VAL   512 C    2744 ASP   398 N     961   0.388E+00  -0.137E+01  -0.188E+00
VAL   512 C    2744 ASP   398 OD1   969   0.585E+00  -0.665E+00  -0.219E-01
VAL   512 C    2744 ASP   398 OD2   970   0.542E+00  -0.787E+00  -0.340E-01
VAL   512 C    2744 ASP   398 O     972   0.402E+00  -0.113E+01  -0.162E+00
VAL   512 C    2744 SER   399 N     973   0.607E+00  -0.455E+00  -0.205E-01
VAL   512 C    2744 SER   399 OG    980   0.810E+00  -0.308E+00  -0.352E-02
VAL   512 C    2744 TYR   423 OH   1353   0.517E+00  -0.507E+00  -0.493E-01
VAL   512 C    2744 CYS   432 N    1481   0.540E+00  -0.431E+00  -0.405E-01
VAL   512 C    2744 CYS   432 O    1490   0.360E+00  -0.176E+01  -0.218E+00
VAL   512 O    2745 ARG   355 CZ    308   0.701E+00  -0.322E+00  -0.754E-02
VAL   512 O    2745 ARG   355HH21   313   0.545E+00  -0.378E+00  -0.947E-03
VAL   512 O    2745 ARG   355 C     315   0.798E+00  -0.327E+00  -0.348E-02
VAL   512 O    2745 LYS   356 C     337   0.778E+00  -0.340E+00  -0.404E-02
VAL   512 O    2745 TYR   396 C     949   0.424E+00  -0.110E+01  -0.128E+00
VAL   512 O    2745 TYR   396 O     950   0.358E+00   0.146E+01  -0.297E+00
VAL   512 O    2745 ALA   397 N     951   0.415E+00   0.756E+00  -0.177E+00
VAL   512 O    2745 ALA   397 HN    952   0.498E+00  -0.350E+00  -0.162E-02
VAL   512 O    2745 ALA   397 CA    953   0.331E+00   0.964E-01  -0.162E+00
VAL   512 O    2745 ALA   397 CB    955   0.433E+00   0.385E+00  -0.130E+00
VAL   512 O    2745 ALA   397 C     959   0.347E+00  -0.171E+01  -0.211E+00
VAL   512 O    2745 ASP   398 CA    963   0.375E+00  -0.171E-01  -0.230E+00
VAL   512 O    2745 ASP   398 CB    965   0.395E+00   0.102E+00  -0.196E+00
VAL   512 O    2745 ASP   398 CG    968   0.431E+00  -0.126E+01  -0.118E+00
VAL   512 O    2745 ASP   398 C     971   0.409E+00  -0.863E+00  -0.151E+00
VAL   512 O    2745 ASP   398 O     972   0.354E+00   0.143E+01  -0.307E+00
VAL   512 O    2745 TYR   423 HH   1354   0.472E+00  -0.446E+00   0.000E+00
VAL   512 O    2745 GLY   431 C    1479   0.720E+00  -0.314E+00  -0.644E-02
VAL   512 O    2745 CYS   432 C    1489   0.590E+00  -0.520E+00  -0.208E-01
LEU   513 N    2746 TYR   396 C     949   0.521E+00  -0.583E+00  -0.493E-01
LEU   513 N    2746 TYR   396 O     950   0.421E+00   0.833E+00  -0.166E+00
LEU   513 N    2746 ALA   397 C     959   0.539E+00  -0.496E+00  -0.410E-01
LEU   513 N    2746 ASP   398 HN    962   0.399E+00  -0.581E+00  -0.822E-02
LEU   513 N    2746 ASP   398 CG    968   0.634E+00  -0.454E+00  -0.159E-01
LEU   513 N    2746 GLY   431 C    1479   0.534E+00  -0.515E+00  -0.430E-01
LEU   513 N    2746 CYS   432 N    1481   0.433E+00   0.582E+00  -0.162E+00
LEU   513 N    2746 CYS   432 HN   1482   0.347E+00  -0.778E+00  -0.183E-01
LEU   513 N    2746 CYS   432 C    1489   0.396E+00  -0.119E+01  -0.179E+00
LEU   513 HN   2747 TYR   396 O     950   0.509E+00  -0.385E+00  -0.142E-02
LEU   513 HN   2747 ASP   398 N     961   0.576E+00  -0.308E+00  -0.927E-03
LEU   513 HN   2747 CYS   432 N    1481   0.366E+00  -0.666E+00  -0.135E-01
LEU   513 CA   2748 TYR   396 C     949   0.432E+00  -0.262E+00  -0.114E+00
LEU   513 CA   2748 ALA   397 CA    953   0.440E+00   0.113E-01  -0.119E+00
LEU   513 CA   2748 CYS   432 N    1481   0.443E+00   0.157E+00  -0.130E+00
LEU   513 CA   2748 CYS   432 O    1490   0.371E+00   0.366E+00  -0.235E+00
LEU   513 HA   2749 ALA   397 N     951   0.375E+00  -0.335E+00  -0.533E-01
LEU   513 HA   2749 ASP   398 N     961   0.439E+00  -0.306E+00  -0.237E-01
LEU   513 CB   2750 VAL   395 CG1   920   0.457E+00   0.470E-01  -0.100E+00
LEU   513 CB   2750 TYR   396 O     950   0.402E+00   0.380E+00  -0.181E+00
LEU   513 CB   2750 CYS   432 N    1481   0.437E+00   0.231E+00  -0.138E+00
LEU   513 CB   2750 CYS   432 C    1489   0.473E+00  -0.308E+00  -0.747E-01
LEU   513 CB   2750 CYS   432 O    1490   0.393E+00   0.450E+00  -0.200E+00
LEU   513 CG   2753 TYR   396 O     950   0.467E+00  -0.348E+00  -0.888E-01
LEU   513 CG   2753 CYS   432 O    1490   0.440E+00  -0.446E+00  -0.120E+00
LEU   513 CD1  2755 PHE   338 CE2    43   0.417E+00   0.879E-01  -0.130E+00
LEU   513 CD1  2755 LEU   368 CD1   512   0.389E+00   0.825E-01  -0.175E+00
LEU   513 CD2  2759 PHE   338 CD2    41   0.413E+00   0.477E-01  -0.135E+00
LEU   513 CD2  2759 PHE   338 CE2    43   0.426E+00   0.835E-01  -0.121E+00
LEU   513 CD2  2759 VAL   395 CG1   920   0.447E+00   0.424E-01  -0.111E+00
LEU   513 CD2  2759 TYR   396 O     950   0.410E+00   0.308E+00  -0.167E+00
LEU   513 CD2  2759 ALA   397 CA    953   0.408E+00   0.166E-01  -0.159E+00
LEU   513 CD2  2759 ALA   397 CB    955   0.365E+00   0.183E+00  -0.161E+00
LEU   513 C    2763 ARG   355 NH1   309   0.872E+00  -0.374E+00  -0.240E-02
LEU   513 C    2763 ARG   355 NH2   312   0.714E+00  -0.533E+00  -0.792E-02
LEU   513 C    2763 LYS   356 O     338   0.821E+00  -0.340E+00  -0.294E-02
LEU   513 C    2763 LYS   378 O     675   0.793E+00  -0.361E+00  -0.362E-02
LEU   513 C    2763 TYR   380 O     706   0.784E+00  -0.345E+00  -0.387E-02
LEU   513 C    2763 ASN   394 O     913   0.790E+00  -0.338E+00  -0.369E-02
LEU   513 C    2763 VAL   395 O     929   0.721E+00  -0.309E+00  -0.636E-02
LEU   513 C    2763 TYR   396 N     930   0.534E+00  -0.699E+00  -0.431E-01
LEU   513 C    2763 TYR   396 O     950   0.349E+00  -0.221E+01  -0.213E+00
LEU   513 C    2763 ALA   397 N     951   0.541E+00  -0.564E+00  -0.401E-01
LEU   513 C    2763 ALA   397 O     960   0.736E+00  -0.408E+00  -0.565E-02
LEU   513 C    2763 ASP   398 N     961   0.595E+00  -0.629E+00  -0.232E-01
LEU   513 C    2763 ASP   398 OD1   969   0.712E+00  -0.572E+00  -0.690E-02
LEU   513 C    2763 ASP   398 OD2   970   0.668E+00  -0.647E+00  -0.100E-01
LEU   513 C    2763 ASP   398 O     972   0.708E+00  -0.396E+00  -0.713E-02
LEU   513 C    2763 TYR   423 OH   1353   0.674E+00  -0.366E+00  -0.105E-01
LEU   513 C    2763 THR   430 OG1  1466   0.899E+00  -0.312E+00  -0.189E-02
LEU   513 C    2763 THR   430 O    1473   0.491E+00  -0.964E+00  -0.600E-01
LEU   513 C    2763 GLY   431 N    1474   0.515E+00  -0.583E+00  -0.528E-01
LEU   513 C    2763 GLY   431 CA   1476   0.393E+00  -0.394E+00  -0.153E+00
LEU   513 C    2763 GLY   431 O    1480   0.553E+00  -0.673E+00  -0.303E-01
LEU   513 C    2763 CYS   432 N    1481   0.384E+00  -0.128E+01  -0.191E+00
LEU   513 C    2763 CYS   432 CB   1485   0.535E+00  -0.315E+00  -0.388E-01
LEU   513 C    2763 CYS   432 SG   1488   0.610E+00  -0.304E+00  -0.317E-01
LEU   513 C    2763 CYS   432 O    1490   0.394E+00  -0.178E+01  -0.175E+00
LEU   513 O    2764 LYS   378 C     674   0.798E+00  -0.447E+00  -0.347E-02
LEU   513 O    2764 CYS   379 C     684   0.770E+00  -0.423E+00  -0.432E-02
LEU   513 O    2764 TYR   380 C     705   0.765E+00  -0.414E+00  -0.448E-02
LEU   513 O    2764 ASN   394 C     912   0.912E+00  -0.305E+00  -0.156E-02
LEU   513 O    2764 VAL   395 C     928   0.732E+00  -0.323E+00  -0.581E-02
LEU   513 O    2764 TYR   396 HN    931   0.566E+00  -0.322E+00  -0.753E-03
LEU   513 O    2764 TYR   396 C     949   0.580E+00  -0.720E+00  -0.230E-01
LEU   513 O    2764 ALA   397 C     959   0.726E+00  -0.418E+00  -0.613E-02
LEU   513 O    2764 ASP   398 HN    962   0.595E+00  -0.351E+00  -0.561E-03
LEU   513 O    2764 ASP   398 CG    968   0.752E+00  -0.512E+00  -0.496E-02
LEU   513 O    2764 PHE   429 CE1  1450   0.445E+00   0.338E+00  -0.100E+00
LEU   513 O    2764 PHE   429 CZ   1452   0.387E+00   0.308E+00  -0.185E+00
LEU   513 O    2764 PHE   429 HZ   1453   0.312E+00  -0.641E+00  -0.911E-01
LEU   513 O    2764 PHE   429 C    1458   0.739E+00  -0.389E+00  -0.552E-02
LEU   513 O    2764 THR   430 C    1472   0.468E+00  -0.107E+01  -0.776E-01
LEU   513 O    2764 THR   430 O    1473   0.427E+00   0.132E+01  -0.135E+00
LEU   513 O    2764 GLY   431 N    1474   0.414E+00   0.968E+00  -0.179E+00
LEU   513 O    2764 GLY   431 HN   1475   0.486E+00  -0.442E+00  -0.188E-02
LEU   513 O    2764 GLY   431 HA2  1478   0.274E+00  -0.722E+00  -0.167E-01
LEU   513 O    2764 GLY   431 C    1479   0.322E+00  -0.296E+01  -0.621E-01
LEU   513 O    2764 GLY   431 O    1480   0.436E+00   0.116E+01  -0.120E+00
LEU   513 O    2764 CYS   432 CA   1483   0.387E+00   0.229E+00  -0.210E+00
LEU   513 O    2764 CYS   432 HB2  1487   0.419E+00  -0.370E+00  -0.257E-01
LEU   513 O    2764 CYS   432 C    1489   0.399E+00  -0.183E+01  -0.166E+00
LEU   513 O    2764 CYS   432 O    1490   0.334E+00   0.269E+01  -0.340E+00
SER   514 N    2765 ARG   355 NE    306   0.759E+00  -0.304E+00  -0.675E-02
SER   514 N    2765 ARG   355 CZ    308   0.713E+00  -0.417E+00  -0.800E-02
SER   514 N    2765 ARG   355HH21   313   0.611E+00  -0.393E+00  -0.655E-03
SER   514 N    2765 ARG   355HH22   314   0.613E+00  -0.390E+00  -0.637E-03
SER   514 N    2765 ARG   355 C     315   0.995E+00  -0.306E+00  -0.109E-02
SER   514 N    2765 LYS   356 C     337   0.864E+00  -0.379E+00  -0.254E-02
SER   514 N    2765 ARG   357 C     361   0.950E+00  -0.328E+00  -0.144E-02
SER   514 N    2765 ASN   394 C     912   0.733E+00  -0.431E+00  -0.675E-02
SER   514 N    2765 VAL   395 CB    918   0.577E+00  -0.450E+00  -0.314E-01
SER   514 N    2765 VAL   395 C     928   0.531E+00  -0.611E+00  -0.443E-01
SER   514 N    2765 TYR   396 N     930   0.428E+00   0.112E+01  -0.171E+00
SER   514 N    2765 TYR   396 HN    931   0.355E+00  -0.997E+00  -0.161E-01
SER   514 N    2765 TYR   396 CA    932   0.453E+00  -0.201E-01  -0.117E+00
SER   514 N    2765 TYR   396 C     949   0.390E+00  -0.183E+01  -0.186E+00
SER   514 N    2765 ALA   397 HN    952   0.573E+00  -0.339E+00  -0.957E-03
SER   514 N    2765 ALA   397 C     959   0.607E+00  -0.581E+00  -0.207E-01
SER   514 N    2765 ASP   398 HN    962   0.517E+00  -0.467E+00  -0.178E-02
SER   514 N    2765 ASP   398 CG    968   0.652E+00  -0.654E+00  -0.136E-01
SER   514 N    2765 PHE   429 C    1458   0.820E+00  -0.313E+00  -0.347E-02
SER   514 N    2765 THR   430 C    1472   0.545E+00  -0.723E+00  -0.384E-01
SER   514 N    2765 THR   430 O    1473   0.461E+00   0.106E+01  -0.104E+00
SER   514 N    2765 GLY   431 CA   1476   0.440E+00   0.278E+00  -0.135E+00
SER   514 N    2765 GLY   431 C    1479   0.519E+00  -0.839E+00  -0.505E-01
SER   514 N    2765 CYS   432 HN   1482   0.404E+00  -0.790E+00  -0.763E-02
SER   514 N    2765 CYS   432 C    1489   0.606E+00  -0.658E+00  -0.209E-01
SER   514 HN   2766 ARG   355 NH1   309   0.718E+00  -0.318E+00  -0.249E-03
SER   514 HN   2766 ARG   355 NH2   312   0.588E+00  -0.478E+00  -0.823E-03
SER   514 HN   2766 LYS   356 O     338   0.655E+00  -0.312E+00  -0.314E-03
SER   514 HN   2766 VAL   395 O     929   0.545E+00  -0.334E+00  -0.953E-03
SER   514 HN   2766 TYR   396 N     930   0.346E+00  -0.126E+01  -0.187E-01
SER   514 HN   2766 ALA   397 N     951   0.397E+00  -0.726E+00  -0.852E-02
SER   514 HN   2766 ALA   397 O     960   0.634E+00  -0.329E+00  -0.382E-03
SER   514 HN   2766 ASP   398 N     961   0.534E+00  -0.481E+00  -0.146E-02
SER   514 HN   2766 ASP   398 OD1   969   0.608E+00  -0.472E+00  -0.491E-03
SER   514 HN   2766 ASP   398 OD2   970   0.607E+00  -0.475E+00  -0.500E-03
SER   514 HN   2766 THR   430 O    1473   0.544E+00  -0.456E+00  -0.960E-03
SER   514 HN   2766 CYS   432 O    1490   0.582E+00  -0.416E+00  -0.639E-03
SER   514 CA   2767 TYR   396 N     930   0.462E+00  -0.203E+00  -0.107E+00
SER   514 CA   2767 TYR   396 O     950   0.388E+00  -0.342E+00  -0.208E+00
SER   514 CA   2767 THR   430 C    1472   0.443E+00   0.259E+00  -0.103E+00
SER   514 CA   2767 THR   430 O    1473   0.344E+00  -0.497E+00  -0.230E+00
SER   514 CA   2767 GLY   431 N    1474   0.466E+00  -0.152E+00  -0.101E+00
SER   514 CA   2767 GLY   431 CA   1476   0.398E+00  -0.784E-01  -0.169E+00
SER   514 HA   2768 GLY   431 N    1474   0.361E+00  -0.354E+00  -0.623E-01
SER   514 CB   2769 TYR   396 CB    934   0.455E+00  -0.280E-01  -0.102E+00
SER   514 CB   2769 TYR   396 O     950   0.432E+00  -0.323E+00  -0.132E+00
SER   514 CB   2769 PHE   429 CE1  1450   0.388E+00  -0.127E+00  -0.156E+00
SER   514 CB   2769 PHE   429 CZ   1452   0.445E+00  -0.569E-01  -0.100E+00
SER   514 CB   2769 THR   430 O    1473   0.377E+00  -0.483E+00  -0.227E+00
SER   514 OG   2772 ARG   355 NE    306   0.756E+00  -0.363E+00  -0.649E-02
SER   514 OG   2772 ARG   355 CZ    308   0.657E+00  -0.578E+00  -0.122E-01
SER   514 OG   2772 ARG   355HH11   310   0.749E+00  -0.311E+00  -0.165E-03
SER   514 OG   2772 ARG   355HH12   311   0.598E+00  -0.487E+00  -0.637E-03
SER   514 OG   2772 ARG   355HH21   313   0.595E+00  -0.492E+00  -0.656E-03
SER   514 OG   2772 ARG   355HH22   314   0.500E+00  -0.729E+00  -0.186E-02
SER   514 OG   2772 LYS   356 C     337   0.105E+01  -0.334E+00  -0.762E-03
SER   514 OG   2772 CYS   379 C     684   0.104E+01  -0.300E+00  -0.801E-03
SER   514 OG   2772 TYR   380 C     705   0.874E+00  -0.377E+00  -0.223E-02
SER   514 OG   2772 ASN   394 CG    907   0.967E+00  -0.302E+00  -0.122E-02
SER   514 OG   2772 ASN   394 C     912   0.783E+00  -0.452E+00  -0.430E-02
SER   514 OG   2772 VAL   395 C     928   0.691E+00  -0.414E+00  -0.906E-02
SER   514 OG   2772 TYR   396 HN    931   0.501E+00  -0.491E+00  -0.184E-02
SER   514 OG   2772 TYR   396 HD1   939   0.410E+00  -0.405E+00  -0.339E-01
SER   514 OG   2772 TYR   396 C     949   0.623E+00  -0.710E+00  -0.168E-01
SER   514 OG   2772 ALA   397 C     959   0.850E+00  -0.362E+00  -0.263E-02
SER   514 OG   2772 ASP   398 CG    968   0.739E+00  -0.607E+00  -0.610E-02
SER   514 OG   2772 TYR   423 HH   1354   0.688E+00  -0.308E+00   0.000E+00
SER   514 OG   2772 LYS   424 C    1381   0.987E+00  -0.364E+00  -0.108E-02
SER   514 OG   2772 LEU   425 C    1400   0.853E+00  -0.362E+00  -0.259E-02
SER   514 OG   2772 ASP   428 C    1438   0.789E+00  -0.320E+00  -0.410E-02
SER   514 OG   2772 PHE   429 CD1  1448   0.421E+00   0.236E+00  -0.142E+00
SER   514 OG   2772 PHE   429 HD1  1449   0.397E+00  -0.324E+00  -0.417E-01
SER   514 OG   2772 PHE   429 CE1  1450   0.373E+00   0.616E+00  -0.214E+00
SER   514 OG   2772 PHE   429 HE1  1451   0.299E+00  -0.898E+00  -0.720E-01
SER   514 OG   2772 PHE   429 C    1458   0.596E+00  -0.687E+00  -0.217E-01
SER   514 OG   2772 THR   430 HN   1461   0.418E+00  -0.739E+00  -0.537E-02
SER   514 OG   2772 THR   430 CB   1464   0.543E+00  -0.367E+00  -0.421E-01
SER   514 OG   2772 THR   430 HG1  1467   0.628E+00  -0.455E+00  -0.475E-03
SER   514 OG   2772 THR   430 C    1472   0.427E+00  -0.154E+01  -0.134E+00
SER   514 OG   2772 THR   430 O    1473   0.317E+00   0.337E+01  -0.265E+00
SER   514 OG   2772 GLY   431 HN   1475   0.595E+00  -0.320E+00  -0.656E-03
SER   514 OG   2772 GLY   431 C    1479   0.625E+00  -0.657E+00  -0.163E-01
SER   514 OG   2772 CYS   432 HN   1482   0.617E+00  -0.344E+00  -0.528E-03
SER   514 OG   2772 CYS   432 C    1489   0.829E+00  -0.426E+00  -0.305E-02
SER   514 C    2774 ARG   355 NH1   309   0.774E+00  -0.387E+00  -0.490E-02
SER   514 C    2774 ARG   355 NH2   312   0.690E+00  -0.481E+00  -0.972E-02
SER   514 C    2774 ILE   358 O     381   0.822E+00  -0.315E+00  -0.292E-02
SER   514 C    2774 ASN   394 ND2   909   0.862E+00  -0.366E+00  -0.258E-02
SER   514 C    2774 ASN   394 O     913   0.501E+00  -0.735E+00  -0.536E-01
SER   514 C    2774 VAL   395 N     914   0.561E+00  -0.485E+00  -0.325E-01
SER   514 C    2774 VAL   395 O     929   0.590E+00  -0.391E+00  -0.208E-01
SER   514 C    2774 TYR   396 N     930   0.397E+00  -0.122E+01  -0.178E+00
SER   514 C    2774 TYR   396 O     950   0.412E+00  -0.119E+01  -0.145E+00
SER   514 C    2774 ALA   397 N     951   0.610E+00  -0.364E+00  -0.200E-01
SER   514 C    2774 ASP   398 N     961   0.785E+00  -0.307E+00  -0.452E-02
SER   514 C    2774 ASP   398 OD1   969   0.802E+00  -0.387E+00  -0.337E-02
SER   514 C    2774 ASP   398 OD2   970   0.781E+00  -0.406E+00  -0.397E-02
SER   514 C    2774 THR   430 OG1  1466   0.729E+00  -0.379E+00  -0.659E-02
SER   514 C    2774 THR   430 O    1473   0.375E+00  -0.160E+01  -0.203E+00
SER   514 C    2774 GLY   431 N    1474   0.520E+00  -0.481E+00  -0.502E-01
SER   514 C    2774 GLY   431 O    1480   0.691E+00  -0.355E+00  -0.819E-02
SER   514 C    2774 CYS   432 N    1481   0.605E+00  -0.362E+00  -0.210E-01
SER   514 C    2774 CYS   432 O    1490   0.717E+00  -0.381E+00  -0.661E-02
SER   514 O    2775 ARG   355 NE    306   0.768E+00  -0.320E+00  -0.533E-02
SER   514 O    2775 ARG   355 CZ    308   0.710E+00  -0.451E+00  -0.699E-02
SER   514 O    2775 ARG   355HH12   311   0.688E+00  -0.331E+00  -0.234E-03
SER   514 O    2775 ARG   355HH21   313   0.679E+00  -0.340E+00  -0.254E-03
SER   514 O    2775 ARG   355HH22   314   0.637E+00  -0.387E+00  -0.373E-03
SER   514 O    2775 ARG   355 C     315   0.103E+01  -0.314E+00  -0.775E-03
SER   514 O    2775 LYS   356 C     337   0.830E+00  -0.435E+00  -0.274E-02
SER   514 O    2775 ARG   357 C     361   0.830E+00  -0.439E+00  -0.275E-02
SER   514 O    2775 ILE   358 HN    364   0.652E+00  -0.310E+00  -0.323E-03
SER   514 O    2775 ILE   358 C     380   0.796E+00  -0.367E+00  -0.352E-02
SER   514 O    2775 PHE   392 C     884   0.848E+00  -0.317E+00  -0.242E-02
SER   514 O    2775 THR   393 C     898   0.806E+00  -0.354E+00  -0.328E-02
SER   514 O    2775 ASN   394 CG    907   0.734E+00  -0.437E+00  -0.571E-02
SER   514 O    2775 ASN   394 C     912   0.477E+00  -0.117E+01  -0.702E-01
SER   514 O    2775 ASN   394 O     913   0.424E+00   0.133E+01  -0.139E+00
SER   514 O    2775 VAL   395 N     914   0.455E+00   0.957E+00  -0.111E+00
SER   514 O    2775 VAL   395 HN    915   0.528E+00  -0.655E+00  -0.114E-02
SER   514 O    2775 VAL   395 CA    916   0.350E+00   0.219E+00  -0.242E+00
SER   514 O    2775 VAL   395 CB    918   0.420E+00  -0.103E+01  -0.151E+00
SER   514 O    2775 VAL   395 CG1   920   0.381E+00   0.302E+00  -0.220E+00
SER   514 O    2775 VAL   395 C     928   0.359E+00  -0.176E+01  -0.218E+00
SER   514 O    2775 TYR   396 CA    932   0.374E+00  -0.352E-01  -0.231E+00
SER   514 O    2775 TYR   396 CB    934   0.393E+00   0.161E+00  -0.198E+00
SER   514 O    2775 TYR   396 CG    937   0.425E+00  -0.284E+00  -0.126E+00
SER   514 O    2775 TYR   396 CD1   938   0.408E+00   0.513E+00  -0.152E+00
SER   514 O    2775 TYR   396 HD1   939   0.359E+00  -0.525E+00  -0.599E-01
SER   514 O    2775 TYR   396 C     949   0.407E+00  -0.176E+01  -0.154E+00
SER   514 O    2775 TYR   396 O     950   0.355E+00   0.214E+01  -0.305E+00
SER   514 O    2775 ALA   397 HN    952   0.590E+00  -0.342E+00  -0.591E-03
SER   514 O    2775 ALA   397 C     959   0.728E+00  -0.433E+00  -0.601E-02
SER   514 O    2775 ASP   398 CG    968   0.789E+00  -0.489E+00  -0.372E-02
SER   514 O    2775 THR   430 C    1472   0.600E+00  -0.629E+00  -0.190E-01
SER   514 O    2775 GLY   431 C    1479   0.697E+00  -0.480E+00  -0.782E-02
SER   514 O    2775 CYS   432 HN   1482   0.628E+00  -0.301E+00  -0.407E-03
SER   514 O    2775 CYS   432 C    1489   0.856E+00  -0.367E+00  -0.229E-02
PHE   515 N    2776 ASN   394 C     912   0.582E+00  -0.472E+00  -0.264E-01
PHE   515 N    2776 VAL   395 CB    918   0.552E+00  -0.339E+00  -0.401E-01
PHE   515 N    2776 VAL   395 C     928   0.560E+00  -0.372E+00  -0.330E-01
PHE   515 N    2776 TYR   396 HN    931   0.406E+00  -0.478E+00  -0.739E-02
PHE   515 N    2776 TYR   396 C     949   0.613E+00  -0.426E+00  -0.195E-01
PHE   515 N    2776 THR   430 C    1472   0.409E+00  -0.998E+00  -0.162E+00
PHE   515 N    2776 GLY   431 N    1474   0.459E+00   0.498E+00  -0.122E+00
PHE   515 N    2776 GLY   431 CA   1476   0.437E+00   0.193E+00  -0.138E+00
PHE   515 N    2776 GLY   431 C    1479   0.566E+00  -0.473E+00  -0.310E-01
PHE   515 HN   2777 THR   430 OG1  1466   0.543E+00  -0.339E+00  -0.114E-02
PHE   515 HN   2777 THR   430 O    1473   0.219E+00  -0.360E+01  -0.894E-01
PHE   515 HN   2777 GLY   431 N    1474   0.367E+00  -0.561E+00  -0.134E-01
PHE   515 CA   2778 ASN   394 O     913   0.385E+00   0.884E-01  -0.213E+00
PHE   515 CA   2778 THR   430 O    1473   0.419E+00   0.746E-01  -0.152E+00
PHE   515 HA   2779 ASN   394 O     913   0.300E+00  -0.597E+00  -0.923E-01
PHE   515 CB   2780 PHE   392 CG    873   0.397E+00  -0.108E-01  -0.150E+00
PHE   515 CB   2780 PHE   392 CD1   874   0.388E+00   0.452E-01  -0.156E+00
PHE   515 CB   2780 PHE   392 CE1   876   0.379E+00   0.908E-01  -0.157E+00
PHE   515 CB   2780 PHE   392 CZ    878   0.384E+00   0.559E-01  -0.157E+00
PHE   515 CB   2780 PHE   392 CD2   880   0.396E+00   0.428E-01  -0.151E+00
PHE   515 CB   2780 PHE   392 CE2   882   0.395E+00   0.816E-01  -0.152E+00
PHE   515 CB   2780 THR   430 CG2  1468   0.437E+00   0.706E-01  -0.123E+00
PHE   515 CB   2780 THR   430 O    1473   0.451E+00   0.204E+00  -0.106E+00
PHE   515 CG   2783 PHE   392 CE1   876   0.418E+00  -0.150E-01  -0.115E+00
PHE   515 CG   2783 PHE   392 CZ    878   0.373E+00  -0.129E-01  -0.136E+00
PHE   515 CG   2783 PHE   392 CD2   880   0.397E+00  -0.906E-02  -0.134E+00
PHE   515 CG   2783 PHE   392 CE2   882   0.363E+00  -0.217E-01  -0.123E+00
PHE   515 CD1  2784 TYR   365 OH    468   0.401E+00   0.176E+00  -0.174E+00
PHE   515 CD1  2784 PHE   392 CZ    878   0.406E+00   0.405E-01  -0.126E+00
PHE   515 CD1  2784 PHE   392 CD2   880   0.374E+00   0.418E-01  -0.137E+00
PHE   515 CD1  2784 VAL   395 CB    918   0.426E+00  -0.142E+00  -0.121E+00
PHE   515 CD1  2784 VAL   395 CG1   920   0.372E+00   0.460E-01  -0.153E+00
PHE   515 CD1  2784 VAL   395 CG2   924   0.380E+00   0.435E-01  -0.157E+00
PHE   515 CE1  2786 TYR   365 CE1   465   0.413E+00   0.133E+00  -0.120E+00
PHE   515 CE1  2786 TYR   365 CZ    467   0.427E+00  -0.139E+00  -0.106E+00
PHE   515 CE1  2786 TYR   365 OH    468   0.357E+00   0.455E+00  -0.216E+00
PHE   515 CE1  2786 PHE   392 CE2   882   0.398E+00   0.127E+00  -0.133E+00
PHE   515 CE1  2786 VAL   395 CG1   920   0.385E+00   0.791E-01  -0.157E+00
PHE   515 CE1  2786 VAL   395 CG2   924   0.435E+00   0.580E-01  -0.111E+00
PHE   515 HE1  2787 TYR   365 OH    468   0.294E+00  -0.616E+00  -0.591E-01
PHE   515 CZ   2788 TYR   365 OH    468   0.441E+00   0.167E+00  -0.115E+00
PHE   515 CZ   2788 LEU   387 CD1   800   0.419E+00   0.553E-01  -0.128E+00
PHE   515 CZ   2788 LEU   387 CD2   804   0.391E+00   0.664E-01  -0.155E+00
PHE   515 CZ   2788 CYS   432 N    1481   0.455E+00   0.145E+00  -0.101E+00
PHE   515 CZ   2788 CYS   432 SG   1488   0.394E+00   0.150E+00  -0.237E+00
PHE   515 CD2  2790 VAL   382 CG1   720   0.439E+00   0.299E-01  -0.107E+00
PHE   515 CD2  2790 VAL   382 CG2   724   0.395E+00   0.392E-01  -0.152E+00
PHE   515 CD2  2790 PHE   392 CZ    878   0.403E+00   0.413E-01  -0.129E+00
PHE   515 CD2  2790 PHE   392 CE2   882   0.419E+00   0.588E-01  -0.114E+00
PHE   515 CD2  2790 THR   430 CG2  1468   0.442E+00   0.575E-01  -0.104E+00
PHE   515 CD2  2790 THR   430 O    1473   0.429E+00   0.194E+00  -0.120E+00
PHE   515 CD2  2790 GLY   431 N    1474   0.412E+00   0.146E+00  -0.157E+00
PHE   515 CD2  2790 GLY   431 CA   1476   0.379E+00   0.625E-01  -0.157E+00
PHE   515 CD2  2790 CYS   432 SG   1488   0.483E+00   0.747E-01  -0.115E+00
PHE   515 HD2  2791 THR   430 O    1473   0.378E+00  -0.319E+00  -0.486E-01
PHE   515 CE2  2792 VAL   382 CG2   724   0.391E+00   0.760E-01  -0.154E+00
PHE   515 CE2  2792 LEU   387 CD2   804   0.381E+00   0.112E+00  -0.157E+00
PHE   515 CE2  2792 GLY   431 N    1474   0.441E+00   0.233E+00  -0.118E+00
PHE   515 CE2  2792 GLY   431 CA   1476   0.377E+00   0.121E+00  -0.156E+00
PHE   515 CE2  2792 GLY   431 C    1479   0.402E+00  -0.458E+00  -0.130E+00
PHE   515 CE2  2792 CYS   432 N    1481   0.411E+00   0.295E+00  -0.159E+00
PHE   515 CE2  2792 CYS   432 SG   1488   0.366E+00   0.287E+00  -0.185E+00
PHE   515 HE2  2793 GLY   431 O    1480   0.389E+00  -0.345E+00  -0.420E-01
PHE   515 HE2  2793 CYS   432 N    1481   0.358E+00  -0.336E+00  -0.688E-01
PHE   515 C    2794 ARG   355 NH1   309   0.944E+00  -0.315E+00  -0.149E-02
PHE   515 C    2794 ARG   355 NH2   312   0.920E+00  -0.328E+00  -0.175E-02
PHE   515 C    2794 ILE   358 O     381   0.839E+00  -0.345E+00  -0.258E-02
PHE   515 C    2794 TYR   380 O     706   0.817E+00  -0.307E+00  -0.302E-02
PHE   515 C    2794 CYS   391 O     865   0.753E+00  -0.393E+00  -0.491E-02
PHE   515 C    2794 PHE   392 O     885   0.764E+00  -0.333E+00  -0.453E-02
PHE   515 C    2794 THR   393 OG1   892   0.825E+00  -0.345E+00  -0.315E-02
PHE   515 C    2794 THR   393 O     899   0.801E+00  -0.333E+00  -0.342E-02
PHE   515 C    2794 ASN   394 N     900   0.586E+00  -0.479E+00  -0.254E-01
PHE   515 C    2794 ASN   394 OD1   908   0.809E+00  -0.312E+00  -0.320E-02
PHE   515 C    2794 ASN   394 ND2   909   0.780E+00  -0.494E+00  -0.470E-02
PHE   515 C    2794 ASN   394 O     913   0.384E+00  -0.162E+01  -0.191E+00
PHE   515 C    2794 VAL   395 N     914   0.563E+00  -0.548E+00  -0.320E-01
PHE   515 C    2794 TYR   396 N     930   0.586E+00  -0.543E+00  -0.253E-01
PHE   515 C    2794 TYR   396 O     950   0.710E+00  -0.397E+00  -0.702E-02
PHE   515 C    2794 THR   430 CA   1462   0.585E+00  -0.303E+00  -0.234E-01
PHE   515 C    2794 THR   430 OG1  1466   0.601E+00  -0.635E+00  -0.207E-01
PHE   515 C    2794 THR   430 CG2  1468   0.474E+00  -0.319E+00  -0.739E-01
PHE   515 C    2794 THR   430 O    1473   0.446E+00  -0.116E+01  -0.997E-01
PHE   515 C    2794 GLY   431 N    1474   0.610E+00  -0.382E+00  -0.201E-01
PHE   515 O    2795 TYR   380 C     705   0.861E+00  -0.307E+00  -0.222E-02
PHE   515 O    2795 CYS   391 C     864   0.847E+00  -0.325E+00  -0.243E-02
PHE   515 O    2795 PHE   392 C     884   0.753E+00  -0.341E+00  -0.492E-02
PHE   515 O    2795 THR   393 C     898   0.791E+00  -0.319E+00  -0.366E-02
PHE   515 O    2795 ASN   394 CG    907   0.830E+00  -0.306E+00  -0.276E-02
PHE   515 O    2795 ASN   394 C     912   0.609E+00  -0.586E+00  -0.174E-01
PHE   515 O    2795 VAL   395 C     928   0.712E+00  -0.309E+00  -0.685E-02
PHE   515 O    2795 TYR   396 C     949   0.831E+00  -0.326E+00  -0.274E-02
PHE   515 O    2795 PHE   429 C    1458   0.680E+00  -0.414E+00  -0.902E-02
PHE   515 O    2795 THR   430 HN   1461   0.511E+00  -0.357E+00  -0.139E-02
PHE   515 O    2795 THR   430 CB   1464   0.401E+00  -0.608E+00  -0.184E+00
PHE   515 O    2795 THR   430 HG1  1467   0.504E+00  -0.588E+00  -0.152E-02
PHE   515 O    2795 THR   430 CG2  1468   0.393E+00   0.474E+00  -0.198E+00
PHE   515 O    2795 THR   430 C    1472   0.462E+00  -0.100E+01  -0.827E-01
PHE   515 O    2795 THR   430 O    1473   0.385E+00   0.158E+01  -0.224E+00
PHE   515 O    2795 GLY   431 C    1479   0.739E+00  -0.375E+00  -0.553E-02
GLU   516 N    2796 CYS   391 C     864   0.738E+00  -0.347E+00  -0.653E-02
GLU   516 N    2796 PHE   392 CB    870   0.466E+00   0.144E+00  -0.101E+00
GLU   516 N    2796 PHE   392 C     884   0.574E+00  -0.493E+00  -0.286E-01
GLU   516 N    2796 THR   393 HN    887   0.459E+00  -0.386E+00  -0.359E-02
GLU   516 N    2796 THR   393 C     898   0.578E+00  -0.496E+00  -0.275E-01
GLU   516 N    2796 ASN   394 N     900   0.466E+00   0.627E+00  -0.112E+00
GLU   516 N    2796 ASN   394 HN    901   0.381E+00  -0.623E+00  -0.107E-01
GLU   516 N    2796 ASN   394 CG    907   0.628E+00  -0.433E+00  -0.169E-01
GLU   516 N    2796 ASN   394 C     912   0.406E+00  -0.127E+01  -0.165E+00
GLU   516 N    2796 VAL   395 HN    915   0.585E+00  -0.380E+00  -0.850E-03
GLU   516 N    2796 VAL   395 CB    918   0.574E+00  -0.356E+00  -0.323E-01
GLU   516 N    2796 VAL   395 C     928   0.580E+00  -0.392E+00  -0.267E-01
GLU   516 N    2796 TYR   396 HN    931   0.510E+00  -0.310E+00  -0.192E-02
GLU   516 N    2796 TYR   396 C     949   0.778E+00  -0.305E+00  -0.477E-02
GLU   516 N    2796 THR   430 C    1472   0.658E+00  -0.377E+00  -0.128E-01
GLU   516 HN   2797 THR   393 O     899   0.606E+00  -0.321E+00  -0.505E-03
GLU   516 HN   2797 ASN   394 N     900   0.390E+00  -0.715E+00  -0.935E-02
GLU   516 HN   2797 ASN   394 ND2   909   0.597E+00  -0.468E+00  -0.748E-03
GLU   516 HN   2797 VAL   395 N     914   0.403E+00  -0.690E+00  -0.780E-02
GLU   516 HN   2797 TYR   396 N     930   0.521E+00  -0.396E+00  -0.169E-02
GLU   516 CA   2798 ASN   394 O     913   0.372E+00  -0.104E+00  -0.235E+00
GLU   516 CB   2800 THR   393 CG2   894   0.426E+00  -0.569E-01  -0.136E+00
GLU   516 CB   2800 ASN   394 N     900   0.415E+00  -0.149E+00  -0.172E+00
GLU   516 CB   2800 ASN   394 CA    902   0.453E+00   0.125E-01  -0.104E+00
GLU   516 CB   2800 ASN   394 CB    904   0.425E+00  -0.306E-01  -0.137E+00
GLU   516 CB   2800 ASN   394 C     912   0.444E+00   0.181E+00  -0.102E+00
GLU   516 CB   2800 ASN   394 O     913   0.372E+00  -0.243E+00  -0.235E+00
GLU   516 CG   2803 ASN   394 CB    904   0.436E+00   0.130E-01  -0.123E+00
GLU   516 CG   2803 ASN   394 O     913   0.428E+00   0.759E-01  -0.137E+00
GLU   516 CG   2803 TYR   396 CD1   938   0.430E+00   0.262E-01  -0.116E+00
GLU   516 CG   2803 TYR   396 CE1   940   0.365E+00   0.400E-01  -0.143E+00
GLU   516 CG   2803 TYR   396 CZ    942   0.437E+00  -0.283E-01  -0.109E+00
GLU   516 CG   2803 TYR   396 OH    943   0.438E+00   0.575E-01  -0.133E+00
GLU   516 CD   2806 ARG   355 NH1   309   0.753E+00  -0.645E+00  -0.579E-02
GLU   516 CD   2806 ARG   355 NH2   312   0.841E+00  -0.531E+00  -0.299E-02
GLU   516 CD   2806 LYS   356 O     338   0.104E+01  -0.313E+00  -0.710E-03
GLU   516 CD   2806 ARG   357 NH1   355   0.104E+01  -0.381E+00  -0.833E-03
GLU   516 CD   2806 ILE   358 O     381   0.858E+00  -0.464E+00  -0.225E-02
GLU   516 CD   2806 SER   359 O     392   0.104E+01  -0.322E+00  -0.708E-03
GLU   516 CD   2806 CYS   391 O     865   0.101E+01  -0.339E+00  -0.844E-03
GLU   516 CD   2806 PHE   392 O     885   0.911E+00  -0.344E+00  -0.158E-02
GLU   516 CD   2806 THR   393 OG1   892   0.697E+00  -0.654E+00  -0.859E-02
GLU   516 CD   2806 THR   393 O     899   0.745E+00  -0.529E+00  -0.523E-02
GLU   516 CD   2806 ASN   394 N     900   0.589E+00  -0.661E+00  -0.246E-01
GLU   516 CD   2806 ASN   394 OD1   908   0.580E+00  -0.839E+00  -0.232E-01
GLU   516 CD   2806 ASN   394 ND2   909   0.596E+00  -0.117E+01  -0.229E-01
GLU   516 CD   2806 ASN   394 O     913   0.544E+00  -0.960E+00  -0.334E-01
GLU   516 CD   2806 VAL   395 N     914   0.674E+00  -0.522E+00  -0.111E-01
GLU   516 CD   2806 VAL   395 O     929   0.792E+00  -0.348E+00  -0.365E-02
GLU   516 CD   2806 TYR   396 N     930   0.706E+00  -0.518E+00  -0.849E-02
GLU   516 CD   2806 TYR   396 CD1   938   0.461E+00  -0.496E+00  -0.755E-01
GLU   516 CD   2806 TYR   396 CE1   940   0.374E+00  -0.844E+00  -0.137E+00
GLU   516 CD   2806 TYR   396 OH    943   0.415E+00  -0.148E+01  -0.151E+00
GLU   516 CD   2806 TYR   396 CE2   947   0.563E+00  -0.309E+00  -0.259E-01
GLU   516 CD   2806 TYR   396 O     950   0.895E+00  -0.368E+00  -0.175E-02
GLU   516 CD   2806 THR   430 OG1  1466   0.887E+00  -0.426E+00  -0.205E-02
GLU   516 CD   2806 THR   430 O    1473   0.794E+00  -0.472E+00  -0.359E-02
GLU   516 OE1  2807 ARG   355 NE    306   0.905E+00  -0.343E+00  -0.199E-02
GLU   516 OE1  2807 ARG   355 CZ    308   0.809E+00  -0.504E+00  -0.321E-02
GLU   516 OE1  2807 ARG   355HH11   310   0.744E+00  -0.405E+00  -0.147E-03
GLU   516 OE1  2807 ARG   355HH12   311   0.651E+00  -0.525E+00  -0.327E-03
GLU   516 OE1  2807 ARG   355HH22   314   0.760E+00  -0.389E+00  -0.129E-03
GLU   516 OE1  2807 ARG   357 NE    352   0.974E+00  -0.306E+00  -0.129E-02
GLU   516 OE1  2807 ARG   357 CZ    354   0.101E+01  -0.355E+00  -0.864E-03
GLU   516 OE1  2807 ILE   358 C     380   0.977E+00  -0.373E+00  -0.103E-02
GLU   516 OE1  2807 PHE   392 C     884   0.854E+00  -0.444E+00  -0.231E-02
GLU   516 OE1  2807 THR   393 HN    887   0.686E+00  -0.308E+00  -0.238E-03
GLU   516 OE1  2807 THR   393 HG1   893   0.742E+00  -0.421E+00  -0.149E-03
GLU   516 OE1  2807 THR   393 C     898   0.698E+00  -0.654E+00  -0.774E-02
GLU   516 OE1  2807 ASN   394 HN    901   0.571E+00  -0.452E+00  -0.718E-03
GLU   516 OE1  2807 ASN   394 CG    907   0.563E+00  -0.107E+01  -0.273E-01
GLU   516 OE1  2807 ASN   394HD21   910   0.653E+00  -0.473E+00  -0.321E-03
GLU   516 OE1  2807 ASN   394HD22   911   0.589E+00  -0.588E+00  -0.596E-03
GLU   516 OE1  2807 ASN   394 C     912   0.603E+00  -0.970E+00  -0.183E-01
GLU   516 OE1  2807 VAL   395 HN    915   0.737E+00  -0.463E+00  -0.155E-03
GLU   516 OE1  2807 VAL   395 CB    918   0.851E+00  -0.322E+00  -0.266E-02
GLU   516 OE1  2807 VAL   395 C     928   0.728E+00  -0.481E+00  -0.600E-02
GLU   516 OE1  2807 TYR   396 HN    931   0.664E+00  -0.341E+00  -0.291E-03
GLU   516 OE1  2807 TYR   396 CD1   938   0.443E+00   0.590E+00  -0.103E+00
GLU   516 OE1  2807 TYR   396 HD1   939   0.438E+00  -0.441E+00  -0.214E-01
GLU   516 OE1  2807 TYR   396 CE1   940   0.354E+00   0.106E+01  -0.217E+00
GLU   516 OE1  2807 TYR   396 CZ    942   0.419E+00  -0.763E+00  -0.134E+00
GLU   516 OE1  2807 TYR   396 OH    943   0.397E+00   0.179E+01  -0.210E+00
GLU   516 OE1  2807 TYR   396 HH    944   0.317E+00  -0.260E+01   0.000E+00
GLU   516 OE1  2807 TYR   396 C     949   0.878E+00  -0.482E+00  -0.197E-02
GLU   516 OE1  2807 PHE   429 C    1458   0.103E+01  -0.335E+00  -0.775E-03
GLU   516 OE1  2807 THR   430 HG1  1467   0.873E+00  -0.317E+00  -0.562E-04
GLU   516 OE1  2807 THR   430 C    1472   0.902E+00  -0.416E+00  -0.167E-02
GLU   516 OE2  2808 ARG   355 NE    306   0.973E+00  -0.307E+00  -0.129E-02
GLU   516 OE2  2808 ARG   355 CZ    308   0.875E+00  -0.441E+00  -0.200E-02
GLU   516 OE2  2808 ARG   355HH11   310   0.799E+00  -0.355E+00  -0.955E-04
GLU   516 OE2  2808 ARG   355HH12   311   0.710E+00  -0.442E+00  -0.195E-03
GLU   516 OE2  2808 ARG   355HH22   314   0.827E+00  -0.335E+00  -0.778E-04
GLU   516 OE2  2808 ILE   358 C     380   0.104E+01  -0.343E+00  -0.732E-03
GLU   516 OE2  2808 PHE   392 C     884   0.875E+00  -0.427E+00  -0.201E-02
GLU   516 OE2  2808 THR   393 HG1   893   0.725E+00  -0.440E+00  -0.171E-03
GLU   516 OE2  2808 THR   393 C     898   0.718E+00  -0.620E+00  -0.654E-02
GLU   516 OE2  2808 ASN   394 HN    901   0.603E+00  -0.401E+00  -0.516E-03
GLU   516 OE2  2808 ASN   394 CG    907   0.596E+00  -0.943E+00  -0.197E-01
GLU   516 OE2  2808 ASN   394HD21   910   0.678E+00  -0.439E+00  -0.256E-03
GLU   516 OE2  2808 ASN   394HD22   911   0.630E+00  -0.510E+00  -0.398E-03
GLU   516 OE2  2808 ASN   394 C     912   0.662E+00  -0.799E+00  -0.106E-01
GLU   516 OE2  2808 VAL   395 HN    915   0.803E+00  -0.397E+00  -0.933E-04
GLU   516 OE2  2808 VAL   395 C     928   0.808E+00  -0.399E+00  -0.323E-02
GLU   516 OE2  2808 TYR   396 CE1   940   0.427E+00   0.644E+00  -0.124E+00
GLU   516 OE2  2808 TYR   396 HE1   941   0.331E+00  -0.957E+00  -0.831E-01
GLU   516 OE2  2808 TYR   396 CZ    942   0.481E+00  -0.543E+00  -0.671E-01
GLU   516 OE2  2808 TYR   396 OH    943   0.438E+00   0.139E+01  -0.129E+00
GLU   516 OE2  2808 TYR   396 HH    944   0.352E+00  -0.195E+01   0.000E+00
GLU   516 OE2  2808 TYR   396 C     949   0.964E+00  -0.417E+00  -0.113E-02
GLU   516 OE2  2808 THR   430 HG1  1467   0.891E+00  -0.306E+00  -0.497E-04
GLU   516 OE2  2808 THR   430 C    1472   0.953E+00  -0.381E+00  -0.120E-02
GLU   516 C    2809 CYS   391 O     865   0.547E+00  -0.650E+00  -0.323E-01
GLU   516 C    2809 PHE   392 N     866   0.565E+00  -0.384E+00  -0.313E-01
GLU   516 C    2809 PHE   392 CA    868   0.439E+00  -0.564E-01  -0.106E+00
GLU   516 C    2809 PHE   392 CB    870   0.436E+00  -0.190E+00  -0.110E+00
GLU   516 C    2809 PHE   392 O     885   0.584E+00  -0.487E+00  -0.221E-01
GLU   516 C    2809 THR   393 N     886   0.402E+00  -0.577E+00  -0.171E+00
GLU   516 C    2809 THR   393 CA    888   0.490E+00  -0.389E+00  -0.623E-01
GLU   516 C    2809 THR   393 OG1   892   0.569E+00  -0.613E+00  -0.285E-01
GLU   516 C    2809 THR   393 CG2   894   0.433E+00  -0.343E+00  -0.113E+00
GLU   516 C    2809 THR   393 O     899   0.642E+00  -0.435E+00  -0.128E-01
GLU   516 C    2809 ASN   394 N     900   0.456E+00  -0.735E+00  -0.100E+00
GLU   516 C    2809 ASN   394 OD1   908   0.717E+00  -0.333E+00  -0.657E-02
GLU   516 C    2809 ASN   394 ND2   909   0.709E+00  -0.505E+00  -0.823E-02
GLU   516 C    2809 ASN   394 O     913   0.412E+00  -0.116E+01  -0.146E+00
GLU   516 C    2809 VAL   395 N     914   0.631E+00  -0.367E+00  -0.164E-01
GLU   516 C    2809 THR   430 OG1  1466   0.741E+00  -0.358E+00  -0.597E-02
GLU   516 C    2809 THR   430 O    1473   0.738E+00  -0.331E+00  -0.555E-02
GLU   516 O    2810 ILE   358 C     380   0.898E+00  -0.306E+00  -0.171E-02
GLU   516 O    2810 ASN   360 C     405   0.931E+00  -0.314E+00  -0.138E-02
GLU   516 O    2810 LEU   390 C     853   0.785E+00  -0.387E+00  -0.384E-02
GLU   516 O    2810 CYS   391 C     864   0.512E+00  -0.105E+01  -0.470E-01
GLU   516 O    2810 PHE   392 N     866   0.458E+00   0.791E+00  -0.107E+00
GLU   516 O    2810 PHE   392 HN    867   0.533E+00  -0.348E+00  -0.108E-02
GLU   516 O    2810 PHE   392 CA    868   0.327E+00   0.156E+00  -0.126E+00
GLU   516 O    2810 PHE   392 CB    870   0.337E+00   0.473E+00  -0.204E+00
GLU   516 O    2810 PHE   392 CG    873   0.408E+00  -0.600E-01  -0.151E+00
GLU   516 O    2810 PHE   392 CD1   874   0.400E+00   0.251E+00  -0.165E+00
GLU   516 O    2810 PHE   392 HD1   875   0.336E+00  -0.474E+00  -0.798E-01
GLU   516 O    2810 PHE   392 C     884   0.349E+00  -0.238E+01  -0.214E+00
GLU   516 O    2810 THR   393 CA    888   0.387E+00   0.893E+00  -0.211E+00
GLU   516 O    2810 THR   393 HA    889   0.475E+00  -0.320E+00  -0.125E-01
GLU   516 O    2810 THR   393 CB    890   0.411E+00  -0.668E+00  -0.166E+00
GLU   516 O    2810 THR   393 HG1   893   0.517E+00  -0.645E+00  -0.129E-02
GLU   516 O    2810 THR   393 CG2   894   0.379E+00   0.610E+00  -0.223E+00
GLU   516 O    2810 THR   393 C     898   0.430E+00  -0.140E+01  -0.119E+00
GLU   516 O    2810 ASN   394 N     900   0.373E+00   0.155E+01  -0.272E+00
GLU   516 O    2810 ASN   394 HN    901   0.280E+00  -0.207E+01  -0.449E-01
GLU   516 O    2810 ASN   394 CG    907   0.625E+00  -0.613E+00  -0.149E-01
GLU   516 O    2810 ASN   394HD22   911   0.637E+00  -0.358E+00  -0.372E-03
GLU   516 O    2810 ASN   394 C     912   0.457E+00  -0.133E+01  -0.879E-01
GLU   516 O    2810 ASN   394 O     913   0.365E+00   0.201E+01  -0.277E+00
GLU   516 O    2810 VAL   395 HN    915   0.656E+00  -0.418E+00  -0.312E-03
GLU   516 O    2810 VAL   395 CB    918   0.692E+00  -0.338E+00  -0.919E-02
GLU   516 O    2810 VAL   395 C     928   0.749E+00  -0.329E+00  -0.508E-02
GLU   516 O    2810 THR   430 C    1472   0.883E+00  -0.310E+00  -0.190E-02
LEU   517 N    2811 CYS   391 C     864   0.621E+00  -0.410E+00  -0.181E-01
LEU   517 N    2811 PHE   392 C     884   0.546E+00  -0.462E+00  -0.380E-01
LEU   517 N    2811 THR   393 HN    887   0.383E+00  -0.514E+00  -0.104E-01
LEU   517 N    2811 THR   393 C     898   0.630E+00  -0.347E+00  -0.167E-01
LEU   517 N    2811 ASN   394 C     912   0.644E+00  -0.364E+00  -0.146E-01
LEU   517 CA   2813 CYS   391 O     865   0.439E+00   0.236E+00  -0.122E+00
LEU   517 HA   2814 CYS   391 O     865   0.348E+00  -0.589E+00  -0.649E-01
LEU   517 CD2  2824 PHE   392 CD1   874   0.420E+00   0.457E-01  -0.127E+00
LEU   517 CD2  2824 PHE   392 CE1   876   0.410E+00   0.921E-01  -0.138E+00
LEU   517 C    2828 LEU   390 O     854   0.861E+00  -0.311E+00  -0.221E-02
LEU   517 C    2828 CYS   391 N     855   0.715E+00  -0.307E+00  -0.786E-02
LEU   517 C    2828 CYS   391 O     865   0.436E+00  -0.137E+01  -0.112E+00
LEU   517 C    2828 PHE   392 N     866   0.548E+00  -0.502E+00  -0.374E-01
LEU   517 C    2828 PHE   392 O     885   0.607E+00  -0.547E+00  -0.177E-01
LEU   517 C    2828 THR   393 N     886   0.431E+00  -0.589E+00  -0.131E+00
LEU   517 C    2828 THR   393 CA    888   0.515E+00  -0.422E+00  -0.478E-01
LEU   517 C    2828 THR   393 OG1   892   0.552E+00  -0.798E+00  -0.337E-01
LEU   517 C    2828 THR   393 CG2   894   0.424E+00  -0.441E+00  -0.123E+00
LEU   517 C    2828 THR   393 O     899   0.733E+00  -0.408E+00  -0.577E-02
LEU   517 C    2828 ASN   394 N     900   0.617E+00  -0.448E+00  -0.187E-01
LEU   517 C    2828 ASN   394 ND2   909   0.886E+00  -0.416E+00  -0.219E-02
LEU   517 C    2828 ASN   394 O     913   0.673E+00  -0.457E+00  -0.959E-02
LEU   517 C    2828 THR   430 OG1  1466   0.879E+00  -0.324E+00  -0.216E-02
LEU   517 O    2829 CYS   391 C     864   0.633E+00  -0.620E+00  -0.138E-01
LEU   517 O    2829 PHE   392 C     884   0.552E+00  -0.708E+00  -0.307E-01
LEU   517 O    2829 THR   393 N     886   0.461E+00   0.485E+00  -0.104E+00
LEU   517 O    2829 THR   393 HN    887   0.377E+00  -0.843E+00  -0.843E-02
LEU   517 O    2829 THR   393 CB    890   0.441E+00  -0.526E+00  -0.119E+00
LEU   517 O    2829 THR   393 HG1   893   0.500E+00  -0.658E+00  -0.159E-02
LEU   517 O    2829 THR   393 CG2   894   0.371E+00   0.610E+00  -0.236E+00
LEU   517 O    2829 THR   393 C     898   0.616E+00  -0.571E+00  -0.162E-01
LEU   517 O    2829 ASN   394 HN    901   0.547E+00  -0.336E+00  -0.923E-03
LEU   517 O    2829 ASN   394 CG    907   0.812E+00  -0.350E+00  -0.314E-02
LEU   517 O    2829 ASN   394 C     912   0.768E+00  -0.408E+00  -0.439E-02
LEU   518 N    2830 CYS   391 C     864   0.443E+00  -0.895E+00  -0.116E+00
LEU   518 N    2830 CYS   391 O     865   0.344E+00   0.158E+01  -0.305E+00
LEU   518 N    2830 PHE   392 CA    868   0.430E+00   0.448E-01  -0.148E+00
LEU   518 N    2830 PHE   392 C     884   0.462E+00  -0.687E+00  -0.943E-01
LEU   518 N    2830 THR   393 N     886   0.417E+00   0.398E+00  -0.193E+00
LEU   518 N    2830 THR   393 HN    887   0.355E+00  -0.633E+00  -0.162E-01
LEU   518 N    2830 THR   393 HG1   893   0.552E+00  -0.333E+00  -0.120E-02
LEU   518 N    2830 THR   393 CG2   894   0.460E+00   0.223E+00  -0.109E+00
LEU   518 N    2830 THR   393 C     898   0.633E+00  -0.343E+00  -0.162E-01
LEU   518 HN   2831 CYS   391 O     865   0.257E+00  -0.268E+01  -0.667E-01
LEU   518 HN   2831 PHE   392 N     866   0.416E+00  -0.446E+00  -0.643E-02
LEU   518 HN   2831 PHE   392 O     885   0.542E+00  -0.321E+00  -0.983E-03
LEU   518 CA   2832 CYS   391 O     865   0.411E+00   0.279E+00  -0.165E+00
LEU   518 CA   2832 THR   393 N     886   0.451E+00   0.925E-01  -0.119E+00
LEU   518 CA   2832 THR   393 CG2   894   0.455E+00   0.651E-01  -0.102E+00
LEU   518 HA   2833 THR   393 OG1   892   0.445E+00  -0.319E+00  -0.204E-01
LEU   518 CB   2834 CYS   391 CB    859   0.442E+00   0.126E+00  -0.117E+00
LEU   518 CB   2834 CYS   391 C     864   0.413E+00  -0.432E+00  -0.135E+00
LEU   518 CB   2834 CYS   391 O     865   0.354E+00   0.591E+00  -0.246E+00
LEU   518 CB   2834 PHE   392 N     866   0.460E+00   0.191E+00  -0.109E+00
LEU   518 CB   2834 THR   393 N     886   0.436E+00   0.144E+00  -0.140E+00
LEU   518 HB2  2836 CYS   391 O     865   0.304E+00  -0.332E+00  -0.886E-01
LEU   518 CG   2837 CYS   391 O     865   0.440E+00  -0.448E+00  -0.121E+00
LEU   518 CD1  2839 THR   393 N     886   0.459E+00   0.108E+00  -0.110E+00
LEU   518 CD1  2839 THR   393 CB    890   0.431E+00  -0.123E+00  -0.130E+00
LEU   518 CD2  2843 CYS   391 CB    859   0.430E+00   0.114E+00  -0.131E+00
LEU   518 C    2847 CYS   391 O     865   0.506E+00  -0.949E+00  -0.504E-01
LEU   518 C    2847 PHE   392 N     866   0.659E+00  -0.338E+00  -0.127E-01
LEU   518 C    2847 PHE   392 O     885   0.724E+00  -0.384E+00  -0.620E-02
LEU   518 C    2847 THR   393 OG1   892   0.649E+00  -0.566E+00  -0.132E-01
