# Supplementary material for: Mutations in the Receptor Binding Domain of Severe Acute Respiratory Coronavirus-2 Omicron Variant Spike Protein Significantly Stabilizes Its Conformation
Source: Viruses. 2024 Jun 4;16(6):912. doi: 10.3390/v16060912 (PMC11209484; doi:10.3390/v16060912)
Supplement: Supplementary file 1 [file viruses-16-00912-s001.zip › 7THKIntraLoop-finedata.txt]

GLY   485 C    2351 GLN   474 NE2  2217   0.103E+01  -0.379E+00  -0.896E-03
PHE   486 CZ   2365 ALA   475 O    2231   0.428E+00   0.236E+00  -0.122E+00
PHE   486 HZ   2366 ALA   475 O    2231   0.374E+00  -0.386E+00  -0.509E-01
PHE   486 CE2  2369 GLN   474 CB   2209   0.425E+00   0.218E-01  -0.122E+00
PHE   486 CE2  2369 ALA   475 C    2230   0.456E+00  -0.326E+00  -0.795E-01
PHE   486 CE2  2369 ALA   475 O    2231   0.410E+00   0.415E+00  -0.148E+00
PHE   486 HE2  2370 ALA   475 N    2222   0.371E+00  -0.311E+00  -0.598E-01
PHE   486 HE2  2370 ALA   475 O    2231   0.328E+00  -0.599E+00  -0.852E-01
PHE   486 C    2371 TYR   473 O    2204   0.784E+00  -0.329E+00  -0.386E-02
PHE   486 C    2371 GLN   474 NE2  2217   0.829E+00  -0.502E+00  -0.326E-02
PHE   486 O    2372 TYR   473 C    2203   0.842E+00  -0.318E+00  -0.252E-02
PHE   486 O    2372 GLN   474 CD   2215   0.851E+00  -0.336E+00  -0.237E-02
ASN   487 ND2  2382 TYR   473 C    2203   0.102E+01  -0.361E+00  -0.920E-03
ASN   487 C    2385 ILE   472 O    2183   0.832E+00  -0.393E+00  -0.270E-02
ASN   487 C    2385 TYR   473 N    2184   0.751E+00  -0.371E+00  -0.586E-02
ASN   487 C    2385 TYR   473 O    2204   0.524E+00  -0.848E+00  -0.414E-01
ASN   487 C    2385 GLN   474 N    2205   0.635E+00  -0.409E+00  -0.159E-01
ASN   487 C    2385 GLN   474 OE1  2216   0.823E+00  -0.407E+00  -0.290E-02
ASN   487 C    2385 GLN   474 NE2  2217   0.740E+00  -0.692E+00  -0.642E-02
ASN   487 C    2385 GLN   474 O    2221   0.766E+00  -0.415E+00  -0.446E-02
ASN   487 C    2385 ALA   475 N    2222   0.619E+00  -0.452E+00  -0.185E-01
ASN   487 C    2385 ALA   475 O    2231   0.741E+00  -0.433E+00  -0.540E-02
ASN   487 O    2386 ILE   472 C    2182   0.785E+00  -0.340E+00  -0.385E-02
ASN   487 O    2386 TYR   473 C    2203   0.565E+00  -0.718E+00  -0.270E-01
ASN   487 O    2386 GLN   474 HA   2208   0.392E+00  -0.428E+00  -0.368E-01
ASN   487 O    2386 GLN   474 CB   2209   0.435E+00   0.685E-01  -0.127E+00
ASN   487 O    2386 GLN   474 CD   2215   0.665E+00  -0.546E+00  -0.103E-01
ASN   487 O    2386 GLN   474HE21  2218   0.622E+00  -0.383E+00  -0.430E-03
ASN   487 O    2386 GLN   474 C    2220   0.547E+00  -0.520E+00  -0.325E-01
ASN   487 O    2386 ALA   475 HN   2223   0.420E+00  -0.692E+00  -0.451E-02
ASN   487 O    2386 ALA   475 C    2230   0.644E+00  -0.496E+00  -0.124E-01
ASN   487 O    2386 GLY   476 C    2237   0.810E+00  -0.329E+00  -0.319E-02
ASN   487 O    2386 ASN   477 C    2251   0.885E+00  -0.300E+00  -0.187E-02
CYS   488 N    2387 ILE   472 C    2182   0.711E+00  -0.308E+00  -0.810E-02
CYS   488 N    2387 TYR   473 C    2203   0.573E+00  -0.525E+00  -0.288E-01
CYS   488 N    2387 GLN   474 CD   2215   0.728E+00  -0.346E+00  -0.708E-02
CYS   488 HN   2388 TYR   473 O    2204   0.542E+00  -0.375E+00  -0.978E-03
CYS   488 CA   2389 TYR   473 O    2204   0.345E+00   0.295E+00  -0.233E+00
CYS   488 HA   2390 TYR   473 O    2204   0.279E+00  -0.103E+01  -0.458E-01
CYS   488 CB   2391 ILE   472 CB   2169   0.447E+00  -0.524E-01  -0.111E+00
CYS   488 CB   2391 ILE   472 CG2  2171   0.418E+00   0.130E+00  -0.146E+00
CYS   488 CB   2391 ILE   472 CG1  2175   0.451E+00  -0.182E-01  -0.106E+00
CYS   488 CB   2391 ILE   472 C    2182   0.506E+00  -0.356E+00  -0.524E-01
CYS   488 CB   2391 TYR   473 C    2203   0.445E+00  -0.530E+00  -0.999E-01
CYS   488 CB   2391 TYR   473 O    2204   0.368E+00   0.735E+00  -0.239E+00
CYS   488 CB   2391 GLN   474 CB   2209   0.436E+00   0.287E-01  -0.123E+00
CYS   488 CB   2391 GLN   474 CD   2215   0.568E+00  -0.321E+00  -0.276E-01
CYS   488 HB1  2392 ILE   472 O    2183   0.439E+00  -0.364E+00  -0.197E-01
CYS   488 HB1  2392 TYR   473 N    2184   0.395E+00  -0.376E+00  -0.413E-01
CYS   488 HB1  2392 TYR   473 O    2204   0.307E+00  -0.811E+00  -0.931E-01
CYS   488 HB1  2392 GLN   474 NE2  2217   0.527E+00  -0.335E+00  -0.841E-02
CYS   488 SG   2394 ILE   472 C    2182   0.587E+00  -0.328E+00  -0.397E-01
CYS   488 SG   2394 TYR   473 C    2203   0.498E+00  -0.520E+00  -0.979E-01
CYS   488 SG   2394 TYR   473 O    2204   0.447E+00   0.573E+00  -0.190E+00
CYS   488 SG   2394 GLN   474 N    2205   0.500E+00   0.321E+00  -0.120E+00
CYS   488 SG   2394 GLN   474 CA   2207   0.459E+00  -0.378E-01  -0.166E+00
CYS   488 SG   2394 GLN   474 CB   2209   0.366E+00   0.588E-01  -0.204E+00
CYS   488 SG   2394 GLN   474 CG   2212   0.423E+00   0.251E-01  -0.231E+00
CYS   488 SG   2394 GLN   474 CD   2215   0.488E+00  -0.586E+00  -0.109E+00
CYS   488 SG   2394 GLN   474 NE2  2217   0.465E+00   0.875E+00  -0.176E+00
CYS   488 SG   2394 GLN   474HE21  2218   0.408E+00  -0.563E+00  -0.133E-01
CYS   488 SG   2394 GLN   474HE22  2219   0.520E+00  -0.308E+00  -0.314E-02
CYS   488 C    2395 GLU   471 O    2164   0.793E+00  -0.427E+00  -0.361E-02
CYS   488 C    2395 ILE   472 N    2165   0.709E+00  -0.399E+00  -0.828E-02
CYS   488 C    2395 ILE   472 O    2183   0.627E+00  -0.701E+00  -0.146E-01
CYS   488 C    2395 TYR   473 N    2184   0.498E+00  -0.921E+00  -0.632E-01
CYS   488 C    2395 TYR   473 O    2204   0.354E+00  -0.239E+01  -0.217E+00
CYS   488 C    2395 GLN   474 N    2205   0.549E+00  -0.583E+00  -0.368E-01
CYS   488 C    2395 GLN   474 OE1  2216   0.778E+00  -0.467E+00  -0.404E-02
CYS   488 C    2395 GLN   474 NE2  2217   0.746E+00  -0.709E+00  -0.609E-02
CYS   488 C    2395 GLN   474 O    2221   0.773E+00  -0.426E+00  -0.422E-02
CYS   488 C    2395 ALA   475 N    2222   0.702E+00  -0.365E+00  -0.873E-02
CYS   488 C    2395 ALA   475 O    2231   0.894E+00  -0.326E+00  -0.177E-02
CYS   488 O    2396 ILE   472 C    2182   0.634E+00  -0.571E+00  -0.136E-01
CYS   488 O    2396 TYR   473 HN   2185   0.528E+00  -0.396E+00  -0.114E-02
CYS   488 O    2396 TYR   473 C    2203   0.577E+00  -0.764E+00  -0.237E-01
CYS   488 O    2396 GLN   474 CD   2215   0.838E+00  -0.397E+00  -0.260E-02
TYR   489 N    2397 GLU   471 C    2163   0.727E+00  -0.300E+00  -0.710E-02
TYR   489 N    2397 ILE   472 CG2  2171   0.445E+00   0.245E+00  -0.127E+00
TYR   489 N    2397 ILE   472 C    2182   0.483E+00  -0.879E+00  -0.748E-01
TYR   489 N    2397 TYR   473 N    2184   0.406E+00   0.116E+01  -0.213E+00
TYR   489 N    2397 TYR   473 HN   2185   0.345E+00  -0.970E+00  -0.189E-01
TYR   489 N    2397 TYR   473 CA   2186   0.444E+00  -0.190E-01  -0.129E+00
TYR   489 N    2397 TYR   473 C    2203   0.387E+00  -0.168E+01  -0.189E+00
TYR   489 N    2397 GLN   474 HN   2206   0.575E+00  -0.311E+00  -0.941E-03
TYR   489 N    2397 GLN   474 CD   2215   0.712E+00  -0.445E+00  -0.808E-02
TYR   489 N    2397 GLN   474 C    2220   0.639E+00  -0.345E+00  -0.152E-01
TYR   489 HN   2398 ILE   472 O    2183   0.501E+00  -0.475E+00  -0.157E-02
TYR   489 HN   2398 TYR   473 N    2184   0.339E+00  -0.102E+01  -0.209E-01
TYR   489 HN   2398 TYR   473 O    2204   0.183E+00  -0.662E+01   0.497E+00
TYR   489 HN   2398 GLN   474 N    2205   0.396E+00  -0.532E+00  -0.858E-02
TYR   489 HN   2398 GLN   474 NE2  2217   0.663E+00  -0.365E+00  -0.399E-03
TYR   489 CA   2399 TYR   473 N    2184   0.450E+00  -0.184E-01  -0.121E+00
TYR   489 CA   2399 TYR   473 O    2204   0.372E+00  -0.325E-01  -0.235E+00
TYR   489 CB   2401 PHE   456 CE1  1899   0.406E+00   0.400E-01  -0.143E+00
TYR   489 CB   2401 PHE   456 CZ   1901   0.378E+00   0.307E-01  -0.157E+00
TYR   489 CB   2401 TYR   473 O    2204   0.394E+00   0.145E+00  -0.197E+00
TYR   489 CG   2404 TYR   473 O    2204   0.444E+00  -0.232E+00  -0.102E+00
TYR   489 CD2  2412 TYR   473 C    2203   0.513E+00  -0.312E+00  -0.434E-01
TYR   489 CD2  2412 TYR   473 O    2204   0.418E+00   0.437E+00  -0.136E+00
TYR   489 HD2  2413 TYR   473 O    2204   0.348E+00  -0.516E+00  -0.698E-01
TYR   489 C    2416 ARG   454 NH1  1862   0.912E+00  -0.378E+00  -0.184E-02
TYR   489 C    2416 PHE   456 CE1  1899   0.469E+00  -0.331E+00  -0.692E-01
TYR   489 C    2416 PHE   456 O    1908   0.798E+00  -0.349E+00  -0.348E-02
TYR   489 C    2416 THR   470 O    2149   0.700E+00  -0.484E+00  -0.758E-02
TYR   489 C    2416 GLU   471 O    2164   0.571E+00  -0.792E+00  -0.252E-01
TYR   489 C    2416 ILE   472 N    2165   0.565E+00  -0.618E+00  -0.314E-01
TYR   489 C    2416 ILE   472 CA   2167   0.442E+00  -0.250E+00  -0.104E+00
TYR   489 C    2416 ILE   472 CG2  2171   0.430E+00  -0.341E+00  -0.117E+00
TYR   489 C    2416 ILE   472 O    2183   0.573E+00  -0.822E+00  -0.247E-01
TYR   489 C    2416 TYR   473 N    2184   0.383E+00  -0.173E+01  -0.192E+00
TYR   489 C    2416 TYR   473 O    2204   0.405E+00  -0.162E+01  -0.157E+00
TYR   489 C    2416 GLN   474 N    2205   0.603E+00  -0.459E+00  -0.214E-01
TYR   489 C    2416 GLN   474 OE1  2216   0.846E+00  -0.391E+00  -0.246E-02
TYR   489 C    2416 GLN   474 NE2  2217   0.879E+00  -0.516E+00  -0.230E-02
TYR   489 C    2416 GLN   474 O    2221   0.847E+00  -0.351E+00  -0.244E-02
TYR   489 O    2417 ARG   454 C    1868   0.968E+00  -0.310E+00  -0.109E-02
TYR   489 O    2417 PHE   456 CE1  1899   0.439E+00   0.331E+00  -0.107E+00
TYR   489 O    2417 PHE   456 HE1  1900   0.350E+00  -0.476E+00  -0.689E-01
TYR   489 O    2417 PHE   456 C    1907   0.774E+00  -0.338E+00  -0.418E-02
TYR   489 O    2417 ARG   457 C    1931   0.929E+00  -0.331E+00  -0.140E-02
TYR   489 O    2417 THR   470 C    2148   0.702E+00  -0.413E+00  -0.744E-02
TYR   489 O    2417 GLU   471 CD   2160   0.941E+00  -0.340E+00  -0.130E-02
TYR   489 O    2417 GLU   471 C    2163   0.516E+00  -0.671E+00  -0.453E-01
TYR   489 O    2417 ILE   472 HN   2166   0.546E+00  -0.411E+00  -0.934E-03
TYR   489 O    2417 ILE   472 CA   2167   0.354E+00   0.378E+00  -0.246E+00
TYR   489 O    2417 ILE   472 HA   2168   0.279E+00  -0.126E+01  -0.475E-01
TYR   489 O    2417 ILE   472 CB   2169   0.394E+00  -0.172E+00  -0.196E+00
TYR   489 O    2417 ILE   472 CG2  2171   0.393E+00   0.364E+00  -0.198E+00
TYR   489 O    2417 ILE   472 C    2182   0.358E+00  -0.205E+01  -0.218E+00
TYR   489 O    2417 TYR   473 HN   2185   0.181E+00  -0.684E+01   0.619E+00
TYR   489 O    2417 TYR   473 CA   2186   0.354E+00  -0.370E-01  -0.245E+00
TYR   489 O    2417 TYR   473 CB   2188   0.346E+00   0.205E+00  -0.236E+00
TYR   489 O    2417 TYR   473 C    2203   0.400E+00  -0.166E+01  -0.164E+00
TYR   489 O    2417 TYR   473 O    2204   0.354E+00   0.196E+01  -0.308E+00
TYR   489 O    2417 GLN   474 HN   2206   0.584E+00  -0.324E+00  -0.626E-03
TYR   489 O    2417 GLN   474 CD   2215   0.767E+00  -0.418E+00  -0.441E-02
PHE   490 N    2418 ILE   472 HA   2168   0.405E+00  -0.317E+00  -0.363E-01
PHE   490 N    2418 ILE   472 CG2  2171   0.465E+00   0.167E+00  -0.103E+00
PHE   490 N    2418 ILE   472 C    2182   0.544E+00  -0.507E+00  -0.390E-01
PHE   490 N    2418 TYR   473 HN   2185   0.390E+00  -0.534E+00  -0.946E-02
PHE   490 N    2418 TYR   473 C    2203   0.605E+00  -0.438E+00  -0.211E-01
PHE   490 CD1  2426 THR   470 O    2149   0.407E+00   0.222E+00  -0.153E+00
PHE   490 HD1  2427 THR   470 O    2149   0.377E+00  -0.321E+00  -0.490E-01
PHE   490 CE1  2428 THR   470 CB   2140   0.402E+00  -0.187E+00  -0.146E+00
PHE   490 CE1  2428 THR   470 CG2  2144   0.444E+00   0.108E+00  -0.102E+00
PHE   490 CE1  2428 THR   470 O    2149   0.390E+00   0.470E+00  -0.181E+00
PHE   490 HE1  2429 THR   470 OG1  2142   0.399E+00  -0.382E+00  -0.409E-01
PHE   490 HE1  2429 THR   470 O    2149   0.343E+00  -0.524E+00  -0.737E-01
PHE   490 CZ   2430 THR   470 CG2  2144   0.443E+00   0.688E-01  -0.102E+00
PHE   490 C    2436 TYR   453 O    1845   0.756E+00  -0.352E+00  -0.480E-02
PHE   490 C    2436 ARG   454 NH1  1862   0.711E+00  -0.514E+00  -0.813E-02
PHE   490 C    2436 ARG   454 NH2  1865   0.883E+00  -0.351E+00  -0.224E-02
PHE   490 C    2436 PHE   456 CE1  1899   0.450E+00  -0.324E+00  -0.845E-01
PHE   490 C    2436 PHE   456 O    1908   0.679E+00  -0.416E+00  -0.915E-02
PHE   490 C    2436 SER   469 O    2135   0.793E+00  -0.356E+00  -0.362E-02
PHE   490 C    2436 THR   470 OG1  2142   0.850E+00  -0.328E+00  -0.264E-02
PHE   490 C    2436 THR   470 O    2149   0.590E+00  -0.604E+00  -0.208E-01
PHE   490 C    2436 GLU   471 N    2150   0.713E+00  -0.315E+00  -0.796E-02
PHE   490 C    2436 GLU   471 O    2164   0.544E+00  -0.778E+00  -0.333E-01
PHE   490 C    2436 ILE   472 N    2165   0.619E+00  -0.446E+00  -0.184E-01
PHE   490 C    2436 ILE   472 O    2183   0.721E+00  -0.453E+00  -0.640E-02
PHE   490 C    2436 TYR   473 N    2184   0.544E+00  -0.641E+00  -0.389E-01
PHE   490 C    2436 TYR   473 O    2204   0.661E+00  -0.456E+00  -0.107E-01
PHE   490 O    2437 TYR   453 C    1844   0.826E+00  -0.329E+00  -0.283E-02
PHE   490 O    2437 ARG   454 C    1868   0.737E+00  -0.473E+00  -0.558E-02
PHE   490 O    2437 LEU   455 HN   1871   0.548E+00  -0.313E+00  -0.917E-03
PHE   490 O    2437 LEU   455 C    1887   0.710E+00  -0.398E+00  -0.697E-02
PHE   490 O    2437 PHE   456 CE1  1899   0.402E+00   0.399E+00  -0.161E+00
PHE   490 O    2437 PHE   456 HE1  1900   0.320E+00  -0.586E+00  -0.894E-01
PHE   490 O    2437 PHE   456 C    1907   0.754E+00  -0.340E+00  -0.487E-02
PHE   490 O    2437 THR   470 C    2148   0.770E+00  -0.335E+00  -0.431E-02
PHE   490 O    2437 GLU   471 C    2163   0.722E+00  -0.316E+00  -0.631E-02
PHE   490 O    2437 ILE   472 C    2182   0.690E+00  -0.418E+00  -0.828E-02
PHE   490 O    2437 TYR   473 HN   2185   0.523E+00  -0.350E+00  -0.121E-02
PHE   490 O    2437 TYR   473 C    2203   0.733E+00  -0.407E+00  -0.577E-02
PRO   491 CD   2439 THR   470 C    2148   0.426E+00  -0.289E-01  -0.120E+00
PRO   491 CD   2439 THR   470 O    2149   0.386E+00   0.369E-01  -0.211E+00
PRO   491 CD   2439 GLU   471 C    2163   0.417E+00  -0.258E-01  -0.131E+00
PRO   491 CD   2439 GLU   471 O    2164   0.346E+00   0.534E-01  -0.235E+00
PRO   491 CD   2439 ILE   472 N    2165   0.466E+00   0.187E-01  -0.102E+00
PRO   491 CD   2439 ILE   472 CA   2167   0.450E+00   0.460E-02  -0.107E+00
PRO   491 HD2  2441 GLU   471 O    2164   0.275E+00  -0.375E+00  -0.235E-01
PRO   491 CA   2442 PHE   456 CD1  1897   0.412E+00   0.136E-01  -0.136E+00
PRO   491 CA   2442 PHE   456 CE1  1899   0.387E+00   0.305E-01  -0.156E+00
PRO   491 CB   2444 ARG   454 CG   1853   0.414E+00  -0.167E-03  -0.151E+00
PRO   491 CB   2444 ARG   454 NH1  1862   0.389E+00   0.112E-01  -0.210E+00
PRO   491 CB   2444 PHE   456 CD1  1897   0.426E+00   0.107E-02  -0.120E+00
PRO   491 CB   2444 PHE   456 CE1  1899   0.440E+00   0.187E-02  -0.105E+00
PRO   491 CB   2444 PHE   456 O    1908   0.378E+00   0.899E-02  -0.226E+00
PRO   491 CB   2444 GLU   471 O    2164   0.421E+00   0.792E-02  -0.149E+00
PRO   491 CG   2447 ARG   454 NH1  1862   0.363E+00  -0.586E-01  -0.214E+00
PRO   491 CG   2447 SER   469 O    2135   0.455E+00  -0.277E-01  -0.102E+00
PRO   491 CG   2447 THR   470 CA   2138   0.438E+00  -0.142E-01  -0.122E+00
PRO   491 CG   2447 THR   470 C    2148   0.412E+00   0.342E-01  -0.136E+00
PRO   491 CG   2447 THR   470 O    2149   0.413E+00  -0.336E-01  -0.162E+00
PRO   491 CG   2447 GLU   471 N    2150   0.449E+00  -0.208E-01  -0.122E+00
PRO   491 CG   2447 GLU   471 C    2163   0.429E+00   0.259E-01  -0.117E+00
PRO   491 CG   2447 GLU   471 O    2164   0.339E+00  -0.613E-01  -0.212E+00
PRO   491 C    2450 TYR   453 O    1845   0.458E+00  -0.634E+00  -0.868E-01
PRO   491 C    2450 ARG   454 CA   1848   0.436E+00  -0.178E+00  -0.110E+00
PRO   491 C    2450 ARG   454 NH1  1862   0.532E+00  -0.578E+00  -0.442E-01
PRO   491 C    2450 ARG   454 NH2  1865   0.675E+00  -0.347E+00  -0.110E-01
PRO   491 C    2450 ARG   454 O    1869   0.581E+00  -0.400E+00  -0.229E-01
PRO   491 C    2450 LEU   455 N    1870   0.396E+00  -0.617E+00  -0.178E+00
PRO   491 C    2450 PHE   456 N    1889   0.493E+00  -0.373E+00  -0.667E-01
PRO   491 C    2450 PHE   456 O    1908   0.514E+00  -0.462E+00  -0.462E-01
PRO   491 C    2450 GLU   471 O    2164   0.637E+00  -0.337E+00  -0.132E-01
PRO   491 O    2451 TYR   453 C    1844   0.467E+00  -0.929E+00  -0.784E-01
PRO   491 O    2451 TYR   453 O    1845   0.394E+00   0.121E+01  -0.201E+00
PRO   491 O    2451 ARG   454 N    1846   0.449E+00   0.495E+00  -0.119E+00
PRO   491 O    2451 ARG   454 CA   1848   0.346E+00   0.426E+00  -0.236E+00
PRO   491 O    2451 ARG   454 HA   1849   0.264E+00  -0.372E+00   0.803E-01
PRO   491 O    2451 ARG   454 CB   1850   0.425E+00   0.700E-01  -0.143E+00
PRO   491 O    2451 ARG   454 CG   1853   0.394E+00  -0.276E-01  -0.197E+00
PRO   491 O    2451 ARG   454 NE   1859   0.594E+00  -0.398E+00  -0.244E-01
PRO   491 O    2451 ARG   454 CZ   1861   0.597E+00  -0.480E+00  -0.194E-01
PRO   491 O    2451 ARG   454HH11  1863   0.530E+00  -0.433E+00  -0.112E-02
PRO   491 O    2451 ARG   454HH12  1864   0.605E+00  -0.323E+00  -0.510E-03
PRO   491 O    2451 ARG   454 C    1868   0.352E+00  -0.226E+01  -0.217E+00
PRO   491 O    2451 LEU   455 HN   1871   0.185E+00  -0.525E+01   0.397E+00
PRO   491 O    2451 LEU   455 CA   1872   0.368E+00   0.279E+00  -0.239E+00
PRO   491 O    2451 LEU   455 CB   1874   0.356E+00   0.435E+00  -0.246E+00
PRO   491 O    2451 LEU   455 C    1887   0.439E+00  -0.100E+01  -0.108E+00
PRO   491 O    2451 PHE   456 N    1889   0.403E+00   0.806E+00  -0.204E+00
PRO   491 O    2451 PHE   456 HN   1890   0.315E+00  -0.991E+00  -0.238E-01
PRO   491 O    2451 PHE   456 C    1907   0.542E+00  -0.576E+00  -0.342E-01
PRO   491 O    2451 ARG   457 C    1931   0.874E+00  -0.301E+00  -0.201E-02
LEU   492 N    2452 TYR   453 C    1844   0.533E+00  -0.553E+00  -0.433E-01
LEU   492 N    2452 TYR   453 O    1845   0.439E+00   0.750E+00  -0.135E+00
LEU   492 N    2452 ARG   454 CZ   1861   0.621E+00  -0.360E+00  -0.180E-01
LEU   492 N    2452 ARG   454HH11  1863   0.567E+00  -0.303E+00  -0.102E-02
LEU   492 N    2452 ARG   454 C    1868   0.536E+00  -0.641E+00  -0.421E-01
LEU   492 N    2452 LEU   455 HN   1871   0.391E+00  -0.501E+00  -0.924E-02
LEU   492 N    2452 LEU   455 C    1887   0.661E+00  -0.321E+00  -0.125E-01
LEU   492 N    2452 THR   470 C    2148   0.674E+00  -0.302E+00  -0.112E-01
LEU   492 HN   2453 TYR   453 O    1845   0.523E+00  -0.362E+00  -0.121E-02
LEU   492 HN   2453 ARG   454 NH1  1862   0.577E+00  -0.378E+00  -0.921E-03
LEU   492 HN   2453 THR   470 O    2149   0.575E+00  -0.306E+00  -0.687E-03
LEU   492 CA   2454 TYR   453 C    1844   0.428E+00  -0.267E+00  -0.118E+00
LEU   492 CA   2454 TYR   453 O    1845   0.325E+00   0.472E+00  -0.112E+00
LEU   492 CA   2454 ARG   454 CA   1848   0.435E+00   0.541E-01  -0.125E+00
LEU   492 HA   2455 TYR   453 O    1845   0.244E+00  -0.146E+01   0.619E+00
LEU   492 CB   2456 TYR   453 C    1844   0.460E+00  -0.319E+00  -0.861E-01
LEU   492 CB   2456 TYR   453 O    1845   0.374E+00   0.460E+00  -0.231E+00
LEU   492 CG   2459 TYR   453 O    1845   0.445E+00  -0.390E+00  -0.113E+00
LEU   492 CG   2459 ARG   454 NH1  1862   0.481E+00  -0.421E+00  -0.863E-01
LEU   492 CG   2459 ARG   454 NH2  1865   0.504E+00  -0.376E+00  -0.668E-01
LEU   492 CG   2459 SER   469 O    2135   0.485E+00  -0.350E+00  -0.724E-01
LEU   492 CD1  2461 THR   470 CG2  2144   0.387E+00   0.120E+00  -0.176E+00
LEU   492 CD2  2465 TYR   453 C    1844   0.425E+00  -0.332E+00  -0.122E+00
LEU   492 CD2  2465 TYR   453 O    1845   0.398E+00   0.334E+00  -0.190E+00
LEU   492 CD2  2465 ARG   454 N    1846   0.416E+00   0.170E+00  -0.171E+00
LEU   492 CD2  2465 ARG   454 CA   1848   0.386E+00   0.899E-01  -0.177E+00
LEU   492 CD2  2465 ARG   454 CB   1850   0.387E+00   0.252E-01  -0.176E+00
LEU   492 CD2  2465 ARG   454 CG   1853   0.415E+00  -0.681E-02  -0.150E+00
LEU   492 CD2  2465 ARG   454 NE   1859   0.442E+00  -0.224E+00  -0.131E+00
LEU   492 CD2  2465 ARG   454 CZ   1861   0.395E+00  -0.366E+00  -0.152E+00
LEU   492 CD2  2465 ARG   454 NH1  1862   0.398E+00   0.434E+00  -0.198E+00
LEU   492 CD2  2465 ARG   454 NH2  1865   0.401E+00   0.425E+00  -0.194E+00
LEU   492 CD2  2465 SER   469 O    2135   0.456E+00   0.261E+00  -0.101E+00
LEU   492 C    2469 TYR   451 O    1805   0.780E+00  -0.348E+00  -0.399E-02
LEU   492 C    2469 LEU   452 O    1824   0.719E+00  -0.429E+00  -0.651E-02
LEU   492 C    2469 TYR   453 N    1825   0.524E+00  -0.730E+00  -0.479E-01
LEU   492 C    2469 TYR   453 OH   1838   0.681E+00  -0.359E+00  -0.991E-02
LEU   492 C    2469 TYR   453 O    1845   0.347E+00  -0.225E+01  -0.211E+00
LEU   492 C    2469 ARG   454 N    1846   0.537E+00  -0.425E+00  -0.417E-01
LEU   492 C    2469 ARG   454 NH1  1862   0.761E+00  -0.473E+00  -0.541E-02
LEU   492 C    2469 ARG   454 NH2  1865   0.837E+00  -0.400E+00  -0.306E-02
LEU   492 C    2469 ARG   454 O    1869   0.681E+00  -0.492E+00  -0.893E-02
LEU   492 C    2469 LEU   455 N    1870   0.520E+00  -0.540E+00  -0.499E-01
LEU   492 C    2469 LEU   455 O    1888   0.840E+00  -0.324E+00  -0.256E-02
LEU   492 C    2469 PHE   456 O    1908   0.813E+00  -0.311E+00  -0.311E-02
LEU   492 C    2469 SER   469 O    2135   0.845E+00  -0.334E+00  -0.248E-02
LEU   492 C    2469 THR   470 O    2149   0.856E+00  -0.310E+00  -0.229E-02
LEU   492 C    2469 GLU   471 O    2164   0.913E+00  -0.300E+00  -0.156E-02
LEU   492 O    2470 TYR   451 C    1804   0.875E+00  -0.328E+00  -0.201E-02
LEU   492 O    2470 LEU   452 C    1823   0.710E+00  -0.439E+00  -0.699E-02
LEU   492 O    2470 TYR   453 HN   1826   0.546E+00  -0.350E+00  -0.937E-03
LEU   492 O    2470 TYR   453 C    1844   0.583E+00  -0.714E+00  -0.224E-01
LEU   492 O    2470 ARG   454 C    1868   0.673E+00  -0.620E+00  -0.959E-02
LEU   492 O    2470 LEU   455 HN   1871   0.520E+00  -0.389E+00  -0.126E-02
LEU   492 O    2470 LEU   455 C    1887   0.801E+00  -0.352E+00  -0.341E-02
ARG   493 N    2471 LEU   452 C    1823   0.528E+00  -0.443E+00  -0.461E-01
ARG   493 N    2471 TYR   453 N    1825   0.431E+00   0.617E+00  -0.166E+00
ARG   493 N    2471 TYR   453 HN   1826   0.346E+00  -0.596E+00  -0.187E-01
ARG   493 N    2471 TYR   453 C    1844   0.396E+00  -0.979E+00  -0.179E+00
ARG   493 N    2471 ARG   454 C    1868   0.539E+00  -0.537E+00  -0.408E-01
ARG   493 N    2471 LEU   455 HN   1871   0.428E+00  -0.337E+00  -0.547E-02
ARG   493 HN   2472 TYR   453 N    1825   0.347E+00  -0.848E+00  -0.183E-01
ARG   493 HN   2472 TYR   453 O    1845   0.185E+00  -0.570E+01   0.409E+00
ARG   493 HN   2472 ARG   454 N    1846   0.400E+00  -0.359E+00  -0.814E-02
ARG   493 HN   2472 LEU   455 N    1870   0.453E+00  -0.307E+00  -0.389E-02
ARG   493 CA   2473 TYR   453 CE1  1835   0.437E+00   0.965E-01  -0.109E+00
ARG   493 CA   2473 TYR   453 O    1845   0.375E+00   0.416E+00  -0.230E+00
ARG   493 CB   2475 TYR   453 CD1  1833   0.441E+00   0.268E-01  -0.104E+00
ARG   493 CB   2475 TYR   453 CE1  1835   0.378E+00   0.397E-01  -0.157E+00
ARG   493 CB   2475 TYR   453 CZ   1837   0.360E+00  -0.512E-01  -0.130E+00
ARG   493 CB   2475 TYR   453 OH   1838   0.368E+00   0.986E-01  -0.245E+00
ARG   493 CB   2475 TYR   453 CE2  1842   0.408E+00   0.324E-01  -0.140E+00
ARG   493 CB   2475 TYR   453 O    1845   0.417E+00   0.891E-01  -0.156E+00
ARG   493 CG   2478 TYR   453 OH   1838   0.433E+00  -0.209E-01  -0.141E+00
ARG   493 CG   2478 LEU   455 CB   1874   0.416E+00  -0.794E-02  -0.149E+00
ARG   493 CG   2478 LEU   455 CD2  1883   0.406E+00  -0.722E-02  -0.161E+00
ARG   493 NE   2484 TYR   453 OH   1838   0.624E+00  -0.348E+00  -0.203E-01
ARG   493 NE   2484 TYR   453 O    1845   0.713E+00  -0.333E+00  -0.830E-02
ARG   493 NE   2484 LEU   455 CD2  1883   0.414E+00  -0.266E+00  -0.174E+00
ARG   493 CZ   2486 TYR   453 OH   1838   0.678E+00  -0.358E+00  -0.102E-01
ARG   493 CZ   2486 TYR   453 O    1845   0.776E+00  -0.347E+00  -0.410E-02
ARG   493 CZ   2486 LEU   455 CD2  1883   0.402E+00  -0.348E+00  -0.146E+00
ARG   493 CZ   2486 LEU   455 O    1888   0.847E+00  -0.316E+00  -0.244E-02
ARG   493 NH1  2487 TYR   453 HH   1839   0.653E+00  -0.366E+00   0.000E+00
ARG   493 NH1  2487 TYR   453 C    1844   0.865E+00  -0.412E+00  -0.253E-02
ARG   493 NH1  2487 ARG   454 C    1868   0.827E+00  -0.520E+00  -0.329E-02
ARG   493 NH1  2487 LEU   455 CG   1877   0.543E+00  -0.317E+00  -0.441E-01
ARG   493 NH1  2487 LEU   455 CD2  1883   0.419E+00   0.381E+00  -0.166E+00
ARG   493 NH1  2487 LEU   455 C    1887   0.787E+00  -0.446E+00  -0.446E-02
ARG   493HH11  2488 TYR   453 OH   1838   0.594E+00  -0.325E+00  -0.664E-03
ARG   493 NH2  2490 TYR   453 C    1844   0.971E+00  -0.343E+00  -0.126E-02
ARG   493 NH2  2490 ARG   454 C    1868   0.884E+00  -0.466E+00  -0.221E-02
ARG   493 NH2  2490 LEU   455 CG   1877   0.545E+00  -0.314E+00  -0.434E-01
ARG   493 NH2  2490 LEU   455 CD2  1883   0.407E+00   0.411E+00  -0.186E+00
ARG   493 NH2  2490 LEU   455 C    1887   0.788E+00  -0.445E+00  -0.440E-02
ARG   493 NH2  2490 PHE   456 HZ   1902   0.415E+00  -0.365E+00  -0.354E-01
ARG   493 NH2  2490 PHE   456 C    1907   0.973E+00  -0.301E+00  -0.125E-02
ARG   493 NH2  2490 TYR   473 C    2203   0.976E+00  -0.340E+00  -0.123E-02
ARG   493 C    2493 ASN   448 O    1749   0.867E+00  -0.368E+00  -0.212E-02
ARG   493 C    2493 TYR   449 N    1750   0.920E+00  -0.311E+00  -0.175E-02
ARG   493 C    2493 TYR   449 O    1770   0.690E+00  -0.558E+00  -0.829E-02
ARG   493 C    2493 ASN   450 N    1771   0.855E+00  -0.309E+00  -0.271E-02
ARG   493 C    2493 ASN   450 O    1784   0.831E+00  -0.395E+00  -0.274E-02
ARG   493 C    2493 TYR   451 N    1785   0.747E+00  -0.444E+00  -0.605E-02
ARG   493 C    2493 TYR   451 O    1805   0.500E+00  -0.112E+01  -0.540E-01
ARG   493 C    2493 LEU   452 N    1806   0.548E+00  -0.612E+00  -0.374E-01
ARG   493 C    2493 LEU   452 CA   1808   0.433E+00  -0.305E+00  -0.113E+00
ARG   493 C    2493 LEU   452 CB   1810   0.446E+00  -0.403E+00  -0.989E-01
ARG   493 C    2493 LEU   452 CD2  1819   0.398E+00  -0.463E+00  -0.150E+00
ARG   493 C    2493 LEU   452 O    1824   0.589E+00  -0.818E+00  -0.210E-01
ARG   493 C    2493 TYR   453 N    1825   0.402E+00  -0.178E+01  -0.170E+00
ARG   493 C    2493 TYR   453 CD1  1833   0.397E+00  -0.691E+00  -0.133E+00
ARG   493 C    2493 TYR   453 CE1  1835   0.386E+00  -0.740E+00  -0.139E+00
ARG   493 C    2493 TYR   453 OH   1838   0.503E+00  -0.881E+00  -0.570E-01
ARG   493 C    2493 TYR   453 CD2  1840   0.521E+00  -0.354E+00  -0.399E-01
ARG   493 C    2493 TYR   453 CE2  1842   0.517E+00  -0.358E+00  -0.417E-01
ARG   493 C    2493 TYR   453 O    1845   0.394E+00  -0.204E+01  -0.175E+00
ARG   493 C    2493 ARG   454 N    1846   0.604E+00  -0.419E+00  -0.213E-01
ARG   493 C    2493 ARG   454 NH1  1862   0.104E+01  -0.364E+00  -0.845E-03
ARG   493 C    2493 ARG   454 O    1869   0.770E+00  -0.497E+00  -0.430E-02
ARG   493 C    2493 LEU   455 N    1870   0.668E+00  -0.401E+00  -0.118E-01
ARG   493 C    2493 LEU   455 O    1888   0.969E+00  -0.328E+00  -0.109E-02
ARG   493 O    2494 ASN   448 C    1748   0.937E+00  -0.302E+00  -0.133E-02
ARG   493 O    2494 TYR   449 C    1769   0.753E+00  -0.442E+00  -0.493E-02
ARG   493 O    2494 ASN   450 C    1783   0.750E+00  -0.441E+00  -0.504E-02
ARG   493 O    2494 TYR   451 C    1804   0.487E+00  -0.112E+01  -0.627E-01
ARG   493 O    2494 TYR   451 O    1805   0.429E+00   0.129E+01  -0.131E+00
ARG   493 O    2494 LEU   452 N    1806   0.449E+00   0.778E+00  -0.120E+00
ARG   493 O    2494 LEU   452 HN   1807   0.528E+00  -0.389E+00  -0.115E-02
ARG   493 O    2494 LEU   452 CA   1808   0.327E+00   0.510E+00  -0.132E+00
ARG   493 O    2494 LEU   452 HA   1809   0.247E+00  -0.155E+01   0.485E+00
ARG   493 O    2494 LEU   452 CB   1810   0.356E+00   0.578E+00  -0.246E+00
ARG   493 O    2494 LEU   452 HB1  1811   0.303E+00  -0.332E+00  -0.872E-01
ARG   493 O    2494 LEU   452 CG   1813   0.408E+00  -0.536E+00  -0.172E+00
ARG   493 O    2494 LEU   452 CD2  1819   0.363E+00   0.467E+00  -0.244E+00
ARG   493 O    2494 LEU   452 C    1823   0.355E+00  -0.232E+01  -0.218E+00
ARG   493 O    2494 TYR   453 HN   1826   0.197E+00  -0.583E+01   0.553E-01
ARG   493 O    2494 TYR   453 CA   1827   0.393E+00  -0.308E-01  -0.199E+00
ARG   493 O    2494 TYR   453 CB   1829   0.448E+00   0.114E+00  -0.109E+00
ARG   493 O    2494 TYR   453 CG   1832   0.398E+00  -0.336E+00  -0.168E+00
ARG   493 O    2494 TYR   453 CD1  1833   0.340E+00   0.835E+00  -0.191E+00
ARG   493 O    2494 TYR   453 HD1  1834   0.324E+00  -0.691E+00  -0.860E-01
ARG   493 O    2494 TYR   453 CE1  1835   0.369E+00   0.663E+00  -0.211E+00
ARG   493 O    2494 TYR   453 HE1  1836   0.374E+00  -0.479E+00  -0.509E-01
ARG   493 O    2494 TYR   453 CZ   1837   0.453E+00  -0.440E+00  -0.919E-01
ARG   493 O    2494 TYR   453 HH   1839   0.522E+00  -0.503E+00   0.000E+00
ARG   493 O    2494 TYR   453 C    1844   0.402E+00  -0.180E+01  -0.162E+00
ARG   493 O    2494 TYR   453 O    1845   0.332E+00   0.256E+01  -0.341E+00
ARG   493 O    2494 ARG   454 C    1868   0.654E+00  -0.680E+00  -0.114E-01
ARG   493 O    2494 LEU   455 C    1887   0.879E+00  -0.311E+00  -0.195E-02
SER   494 N    2495 ASN   448 C    1748   0.849E+00  -0.332E+00  -0.282E-02
SER   494 N    2495 TYR   449 C    1769   0.693E+00  -0.483E+00  -0.942E-02
SER   494 N    2495 ASN   450 C    1783   0.779E+00  -0.386E+00  -0.472E-02
SER   494 N    2495 TYR   451 C    1804   0.566E+00  -0.737E+00  -0.309E-01
SER   494 N    2495 LEU   452 HA   1809   0.384E+00  -0.419E+00  -0.475E-01
SER   494 N    2495 LEU   452 CG   1813   0.496E+00  -0.309E+00  -0.734E-01
SER   494 N    2495 LEU   452 CD2  1819   0.411E+00   0.314E+00  -0.178E+00
SER   494 N    2495 LEU   452 C    1823   0.542E+00  -0.748E+00  -0.395E-01
SER   494 N    2495 TYR   453 HN   1826   0.405E+00  -0.704E+00  -0.758E-02
SER   494 N    2495 TYR   453 CE1  1835   0.427E+00   0.422E+00  -0.136E+00
SER   494 N    2495 TYR   453 HE1  1836   0.387E+00  -0.412E+00  -0.499E-01
SER   494 N    2495 TYR   453 CZ   1837   0.505E+00  -0.317E+00  -0.588E-01
SER   494 N    2495 TYR   453 HH   1839   0.499E+00  -0.523E+00   0.000E+00
SER   494 N    2495 TYR   453 C    1844   0.600E+00  -0.649E+00  -0.221E-01
SER   494 N    2495 ARG   454 C    1868   0.814E+00  -0.422E+00  -0.364E-02
SER   494 HN   2496 TYR   451 O    1805   0.560E+00  -0.408E+00  -0.805E-03
SER   494 HN   2496 TYR   453 N    1825   0.582E+00  -0.347E+00  -0.873E-03
SER   494 HN   2496 TYR   453 OH   1838   0.543E+00  -0.350E+00  -0.114E-02
SER   494 HN   2496 TYR   453 O    1845   0.578E+00  -0.380E+00  -0.665E-03
SER   494 CA   2497 TYR   451 O    1805   0.366E+00  -0.400E+00  -0.241E+00
SER   494 CA   2497 LEU   452 CA   1808   0.440E+00  -0.475E-01  -0.120E+00
SER   494 CA   2497 LEU   452 CD2  1819   0.399E+00  -0.742E-01  -0.168E+00
SER   494 HA   2498 TYR   451 O    1805   0.276E+00  -0.107E+01  -0.293E-01
SER   494 CB   2499 TYR   449 O    1770   0.427E+00  -0.332E+00  -0.139E+00
SER   494 CB   2499 TYR   451 O    1805   0.413E+00  -0.362E+00  -0.162E+00
SER   494 CB   2499 LEU   452 CD2  1819   0.405E+00  -0.890E-01  -0.162E+00
SER   494 OG   2502 GLY   447 C    1734   0.747E+00  -0.463E+00  -0.569E-02
SER   494 OG   2502 ASN   448 CG   1743   0.737E+00  -0.478E+00  -0.620E-02
SER   494 OG   2502 ASN   448 C    1748   0.490E+00  -0.121E+01  -0.665E-01
SER   494 OG   2502 ASN   448 O    1749   0.426E+00   0.145E+01  -0.149E+00
SER   494 OG   2502 TYR   449 N    1750   0.462E+00   0.110E+01  -0.112E+00
SER   494 OG   2502 TYR   449 HN   1751   0.543E+00  -0.406E+00  -0.113E-02
SER   494 OG   2502 TYR   449 CA   1752   0.345E+00  -0.484E-01  -0.214E+00
SER   494 OG   2502 TYR   449 HA   1753   0.259E+00  -0.105E+01   0.280E+00
SER   494 OG   2502 TYR   449 CB   1754   0.395E+00   0.174E+00  -0.206E+00
SER   494 OG   2502 TYR   449 CG   1757   0.439E+00  -0.289E+00  -0.117E+00
SER   494 OG   2502 TYR   449 CD1  1758   0.426E+00   0.505E+00  -0.135E+00
SER   494 OG   2502 TYR   449 HD1  1759   0.361E+00  -0.566E+00  -0.630E-01
SER   494 OG   2502 TYR   449 C    1769   0.366E+00  -0.257E+01  -0.218E+00
SER   494 OG   2502 TYR   449 O    1770   0.337E+00   0.272E+01  -0.341E+00
SER   494 OG   2502 ASN   450 N    1771   0.470E+00   0.930E+00  -0.103E+00
SER   494 OG   2502 ASN   450 HN   1772   0.521E+00  -0.432E+00  -0.145E-02
SER   494 OG   2502 ASN   450 CG   1778   0.762E+00  -0.449E+00  -0.506E-02
SER   494 OG   2502 ASN   450 C    1783   0.545E+00  -0.942E+00  -0.364E-01
SER   494 OG   2502 TYR   451 HN   1786   0.444E+00  -0.657E+00  -0.376E-02
SER   494 OG   2502 TYR   451 C    1804   0.463E+00  -0.140E+01  -0.896E-01
SER   494 OG   2502 TYR   451 O    1805   0.365E+00   0.218E+01  -0.294E+00
SER   494 OG   2502 LEU   452 HA   1809   0.460E+00  -0.312E+00  -0.169E-01
SER   494 OG   2502 LEU   452 CG   1813   0.505E+00  -0.349E+00  -0.629E-01
SER   494 OG   2502 LEU   452 CD2  1819   0.447E+00   0.301E+00  -0.120E+00
SER   494 OG   2502 LEU   452 C    1823   0.660E+00  -0.581E+00  -0.119E-01
SER   494 OG   2502 TYR   453 C    1844   0.868E+00  -0.382E+00  -0.233E-02
SER   494 C    2504 ASN   448 O    1749   0.608E+00  -0.475E+00  -0.175E-01
SER   494 C    2504 TYR   449 N    1750   0.715E+00  -0.319E+00  -0.787E-02
SER   494 C    2504 TYR   449 O    1770   0.605E+00  -0.483E+00  -0.181E-01
SER   494 C    2504 TYR   451 N    1785   0.641E+00  -0.396E+00  -0.150E-01
SER   494 C    2504 TYR   451 O    1805   0.395E+00  -0.134E+01  -0.173E+00
SER   494 C    2504 LEU   452 N    1806   0.561E+00  -0.384E+00  -0.327E-01
SER   494 C    2504 LEU   452 O    1824   0.677E+00  -0.405E+00  -0.925E-02
SER   494 C    2504 TYR   453 N    1825   0.559E+00  -0.532E+00  -0.333E-01
SER   494 C    2504 TYR   453 CD1  1833   0.443E+00  -0.346E+00  -0.909E-01
SER   494 C    2504 TYR   453 CE1  1835   0.405E+00  -0.432E+00  -0.127E+00
SER   494 C    2504 TYR   453 OH   1838   0.539E+00  -0.497E+00  -0.386E-01
SER   494 C    2504 TYR   453 O    1845   0.658E+00  -0.405E+00  -0.109E-01
SER   494 O    2505 ASN   448 C    1748   0.764E+00  -0.429E+00  -0.451E-02
SER   494 O    2505 TYR   449 C    1769   0.723E+00  -0.479E+00  -0.628E-02
SER   494 O    2505 ASN   450 C    1783   0.845E+00  -0.359E+00  -0.247E-02
SER   494 O    2505 TYR   451 C    1804   0.629E+00  -0.631E+00  -0.143E-01
SER   494 O    2505 LEU   452 C    1823   0.679E+00  -0.498E+00  -0.910E-02
SER   494 O    2505 TYR   453 HN   1826   0.571E+00  -0.330E+00  -0.719E-03
SER   494 O    2505 TYR   453 CE1  1835   0.409E+00   0.508E+00  -0.151E+00
SER   494 O    2505 TYR   453 HE1  1836   0.316E+00  -0.771E+00  -0.907E-01
SER   494 O    2505 TYR   453 CZ   1837   0.497E+00  -0.354E+00  -0.558E-01
SER   494 O    2505 TYR   453 HH   1839   0.427E+00  -0.823E+00   0.000E+00
SER   494 O    2505 TYR   453 C    1844   0.768E+00  -0.428E+00  -0.438E-02
SER   494 O    2505 ARG   454 C    1868   0.967E+00  -0.343E+00  -0.110E-02
TYR   495 N    2506 ASN   448 C    1748   0.661E+00  -0.475E+00  -0.125E-01
TYR   495 N    2506 TYR   449 C    1769   0.623E+00  -0.541E+00  -0.177E-01
TYR   495 N    2506 ASN   450 C    1783   0.687E+00  -0.441E+00  -0.998E-02
TYR   495 N    2506 TYR   451 HN   1786   0.546E+00  -0.307E+00  -0.129E-02
TYR   495 N    2506 TYR   451 C    1804   0.447E+00  -0.116E+01  -0.111E+00
TYR   495 N    2506 TYR   451 O    1805   0.329E+00   0.221E+01  -0.255E+00
TYR   495 N    2506 LEU   452 HA   1809   0.395E+00  -0.351E+00  -0.414E-01
TYR   495 N    2506 LEU   452 C    1823   0.551E+00  -0.651E+00  -0.361E-01
TYR   495 N    2506 TYR   453 HN   1826   0.502E+00  -0.372E+00  -0.211E-02
TYR   495 N    2506 TYR   453 CD1  1833   0.428E+00   0.380E+00  -0.134E+00
TYR   495 N    2506 TYR   453 HD1  1834   0.364E+00  -0.425E+00  -0.631E-01
TYR   495 N    2506 TYR   453 CE1  1835   0.414E+00   0.412E+00  -0.154E+00
TYR   495 N    2506 TYR   453 HE1  1836   0.333E+00  -0.556E+00  -0.813E-01
TYR   495 N    2506 TYR   453 HH   1839   0.532E+00  -0.407E+00   0.000E+00
TYR   495 N    2506 TYR   453 C    1844   0.724E+00  -0.401E+00  -0.728E-02
TYR   495 HN   2507 ASN   448 O    1749   0.539E+00  -0.339E+00  -0.102E-02
TYR   495 HN   2507 TYR   449 O    1770   0.561E+00  -0.311E+00  -0.799E-03
TYR   495 HN   2507 TYR   451 N    1785   0.496E+00  -0.383E+00  -0.227E-02
TYR   495 HN   2507 TYR   451 O    1805   0.236E+00  -0.313E+01  -0.887E-01
TYR   495 HN   2507 LEU   452 N    1806   0.421E+00  -0.417E+00  -0.599E-02
TYR   495 HN   2507 LEU   452 O    1824   0.555E+00  -0.337E+00  -0.847E-03
TYR   495 HN   2507 TYR   453 N    1825   0.497E+00  -0.381E+00  -0.225E-02
TYR   495 CA   2508 TYR   451 O    1805   0.424E+00  -0.231E-01  -0.145E+00
TYR   495 CB   2510 TYR   451 O    1805   0.410E+00   0.131E+00  -0.168E+00
TYR   495 CG   2513 TYR   451 O    1805   0.437E+00  -0.242E+00  -0.111E+00
TYR   495 CG   2513 TYR   453 CD1  1833   0.396E+00  -0.108E+00  -0.134E+00
TYR   495 CG   2513 TYR   453 CE1  1835   0.421E+00  -0.914E-01  -0.112E+00
TYR   495 CD1  2514 TYR   453 CD1  1833   0.380E+00   0.194E+00  -0.140E+00
TYR   495 CD1  2514 TYR   453 CE1  1835   0.380E+00   0.194E+00  -0.139E+00
TYR   495 CE1  2516 TYR   453 CG   1832   0.427E+00  -0.885E-01  -0.106E+00
TYR   495 CE1  2516 TYR   453 CD1  1833   0.359E+00   0.226E+00  -0.111E+00
TYR   495 CE1  2516 TYR   453 CE1  1835   0.380E+00   0.193E+00  -0.139E+00
TYR   495 CZ   2518 TYR   453 CB   1829   0.414E+00  -0.498E-01  -0.134E+00
TYR   495 CZ   2518 TYR   453 CG   1832   0.403E+00   0.116E+00  -0.129E+00
TYR   495 CZ   2518 TYR   453 CD1  1833   0.363E+00  -0.248E+00  -0.123E+00
TYR   495 CZ   2518 TYR   453 CE1  1835   0.430E+00  -0.158E+00  -0.103E+00
TYR   495 OH   2519 TYR   451 C    1804   0.736E+00  -0.336E+00  -0.625E-02
TYR   495 OH   2519 LEU   452 C    1823   0.606E+00  -0.456E+00  -0.197E-01
TYR   495 OH   2519 TYR   453 CB   1829   0.403E+00   0.109E+00  -0.193E+00
TYR   495 OH   2519 TYR   453 CG   1832   0.413E+00  -0.222E+00  -0.154E+00
TYR   495 OH   2519 TYR   453 CD1  1833   0.416E+00   0.353E+00  -0.150E+00
TYR   495 OH   2519 TYR   453 C    1844   0.655E+00  -0.420E+00  -0.124E-01
TYR   495 OH   2519 ARG   454 C    1868   0.810E+00  -0.331E+00  -0.351E-02
TYR   495 CD2  2521 TYR   451 C    1804   0.438E+00  -0.457E+00  -0.950E-01
TYR   495 CD2  2521 TYR   451 O    1805   0.390E+00   0.522E+00  -0.180E+00
TYR   495 CD2  2521 LEU   452 C    1823   0.478E+00  -0.340E+00  -0.628E-01
TYR   495 CD2  2521 TYR   453 CD1  1833   0.396E+00   0.175E+00  -0.134E+00
TYR   495 HD2  2522 TYR   451 O    1805   0.318E+00  -0.664E+00  -0.900E-01
TYR   495 CE2  2523 TYR   451 C    1804   0.516E+00  -0.306E+00  -0.417E-01
TYR   495 CE2  2523 LEU   452 C    1823   0.476E+00  -0.342E+00  -0.645E-01
TYR   495 CE2  2523 TYR   453 CB   1829   0.415E+00   0.437E-01  -0.133E+00
TYR   495 CE2  2523 TYR   453 CG   1832   0.430E+00  -0.870E-01  -0.104E+00
TYR   495 CE2  2523 TYR   453 CD1  1833   0.380E+00   0.194E+00  -0.139E+00
TYR   495 HE2  2524 LEU   452 O    1824   0.404E+00  -0.379E+00  -0.346E-01
TYR   495 C    2525 ASP   442 O    1668   0.865E+00  -0.301E+00  -0.215E-02
TYR   495 C    2525 SER   443 OG   1676   0.874E+00  -0.377E+00  -0.223E-02
TYR   495 C    2525 GLY   447 O    1735   0.859E+00  -0.309E+00  -0.225E-02
TYR   495 C    2525 ASN   448 N    1736   0.680E+00  -0.399E+00  -0.106E-01
TYR   495 C    2525 ASN   448 OD1  1744   0.798E+00  -0.363E+00  -0.347E-02
TYR   495 C    2525 ASN   448 ND2  1745   0.863E+00  -0.471E+00  -0.256E-02
TYR   495 C    2525 ASN   448 O    1749   0.475E+00  -0.107E+01  -0.715E-01
TYR   495 C    2525 TYR   449 N    1750   0.655E+00  -0.488E+00  -0.132E-01
TYR   495 C    2525 TYR   449 O    1770   0.701E+00  -0.461E+00  -0.755E-02
TYR   495 C    2525 ASN   450 N    1771   0.733E+00  -0.345E+00  -0.678E-02
TYR   495 C    2525 ASN   450 O    1784   0.882E+00  -0.305E+00  -0.191E-02
TYR   495 C    2525 TYR   451 N    1785   0.685E+00  -0.446E+00  -0.101E-01
TYR   495 C    2525 TYR   451 O    1805   0.503E+00  -0.943E+00  -0.524E-01
TYR   495 C    2525 LEU   452 N    1806   0.711E+00  -0.302E+00  -0.813E-02
TYR   495 C    2525 LEU   452 O    1824   0.847E+00  -0.346E+00  -0.243E-02
TYR   495 C    2525 TYR   453 N    1825   0.785E+00  -0.346E+00  -0.451E-02
TYR   495 C    2525 TYR   453 OH   1838   0.698E+00  -0.371E+00  -0.856E-02
TYR   495 O    2526 GLY   447 C    1734   0.790E+00  -0.345E+00  -0.370E-02
TYR   495 O    2526 ASN   448 CG   1743   0.852E+00  -0.305E+00  -0.236E-02
TYR   495 O    2526 ASN   448 C    1748   0.656E+00  -0.521E+00  -0.111E-01
TYR   495 O    2526 TYR   449 C    1769   0.776E+00  -0.382E+00  -0.413E-02
TYR   495 O    2526 TYR   451 C    1804   0.730E+00  -0.427E+00  -0.593E-02
SER   496 N    2527 LYS   444 C    1700   0.972E+00  -0.315E+00  -0.125E-02
SER   496 N    2527 GLY   447 C    1734   0.658E+00  -0.501E+00  -0.129E-01
SER   496 N    2527 ASN   448 HN   1737   0.523E+00  -0.361E+00  -0.165E-02
SER   496 N    2527 ASN   448 CG   1743   0.687E+00  -0.462E+00  -0.996E-02
SER   496 N    2527 ASN   448 C    1748   0.470E+00  -0.113E+01  -0.863E-01
SER   496 N    2527 ASN   448 O    1749   0.356E+00   0.197E+01  -0.303E+00
SER   496 N    2527 TYR   449 C    1769   0.566E+00  -0.739E+00  -0.310E-01
SER   496 N    2527 ASN   450 C    1783   0.713E+00  -0.454E+00  -0.799E-02
SER   496 N    2527 TYR   451 HN   1786   0.542E+00  -0.345E+00  -0.134E-02
SER   496 N    2527 TYR   451 C    1804   0.585E+00  -0.687E+00  -0.256E-01
SER   496 N    2527 LEU   452 C    1823   0.793E+00  -0.347E+00  -0.423E-02
SER   496 HN   2528 ASN   448 N    1736   0.576E+00  -0.313E+00  -0.931E-03
SER   496 HN   2528 ASN   448 OD1  1744   0.642E+00  -0.305E+00  -0.356E-03
SER   496 HN   2528 ASN   448 ND2  1745   0.738E+00  -0.344E+00  -0.210E-03
SER   496 HN   2528 ASN   448 O    1749   0.327E+00  -0.158E+01  -0.192E-01
SER   496 HN   2528 TYR   449 N    1750   0.485E+00  -0.526E+00  -0.258E-02
SER   496 HN   2528 TYR   449 O    1770   0.518E+00  -0.488E+00  -0.129E-02
SER   496 HN   2528 ASN   450 N    1771   0.548E+00  -0.350E+00  -0.125E-02
SER   496 HN   2528 TYR   451 N    1785   0.523E+00  -0.441E+00  -0.165E-02
SER   496 HN   2528 TYR   451 O    1805   0.385E+00  -0.102E+01  -0.753E-02
SER   496 CA   2529 ASN   448 C    1748   0.416E+00   0.335E+00  -0.132E+00
SER   496 CA   2529 ASN   448 O    1749   0.316E+00  -0.596E+00   0.388E-01
SER   496 CA   2529 TYR   449 CD1  1758   0.438E+00  -0.871E-01  -0.108E+00
SER   496 HA   2530 ASN   448 N    1736   0.403E+00  -0.303E+00  -0.372E-01
SER   496 HA   2530 ASN   448 O    1749   0.244E+00  -0.151E+01   0.619E+00
SER   496 HA   2530 TYR   449 N    1750   0.382E+00  -0.397E+00  -0.487E-01
SER   496 CB   2531 ASN   448 O    1749   0.442E+00  -0.304E+00  -0.118E+00
SER   496 CB   2531 TYR   449 CD1  1758   0.423E+00  -0.119E+00  -0.124E+00
SER   496 CB   2531 TYR   449 CE1  1760   0.404E+00  -0.133E+00  -0.145E+00
SER   496 OG   2534 LYS   444 C    1700   0.101E+01  -0.353E+00  -0.956E-03
SER   496 OG   2534 SER   446 C    1727   0.819E+00  -0.327E+00  -0.328E-02
SER   496 OG   2534 GLY   447 C    1734   0.645E+00  -0.617E+00  -0.136E-01
SER   496 OG   2534 ASN   448 HN   1737   0.578E+00  -0.341E+00  -0.778E-03
SER   496 OG   2534 ASN   448 CG   1743   0.829E+00  -0.387E+00  -0.306E-02
SER   496 OG   2534 ASN   448 C    1748   0.544E+00  -0.946E+00  -0.367E-01
SER   496 OG   2534 TYR   449 CD1  1758   0.376E+00   0.700E+00  -0.210E+00
SER   496 OG   2534 TYR   449 HD1  1759   0.342E+00  -0.659E+00  -0.780E-01
SER   496 OG   2534 TYR   449 CE1  1760   0.369E+00   0.734E+00  -0.216E+00
SER   496 OG   2534 TYR   449 HE1  1761   0.334E+00  -0.724E+00  -0.852E-01
SER   496 OG   2534 TYR   449 CZ   1762   0.443E+00  -0.515E+00  -0.112E+00
SER   496 OG   2534 TYR   449 HH   1764   0.521E+00  -0.558E+00   0.000E+00
SER   496 OG   2534 TYR   449 C    1769   0.623E+00  -0.709E+00  -0.167E-01
SER   496 OG   2534 ASN   450 C    1783   0.858E+00  -0.386E+00  -0.249E-02
SER   496 OG   2534 TYR   451 C    1804   0.777E+00  -0.462E+00  -0.451E-02
SER   496 C    2536 ASP   442 O    1668   0.694E+00  -0.347E+00  -0.800E-02
SER   496 C    2536 SER   443 OG   1676   0.666E+00  -0.481E+00  -0.113E-01
SER   496 C    2536 LYS   444 N    1680   0.693E+00  -0.302E+00  -0.943E-02
SER   496 C    2536 LYS   444 O    1701   0.645E+00  -0.451E+00  -0.123E-01
SER   496 C    2536 SER   446 O    1728   0.716E+00  -0.379E+00  -0.663E-02
SER   496 C    2536 GLY   447 N    1729   0.609E+00  -0.338E+00  -0.203E-01
SER   496 C    2536 GLY   447 O    1735   0.598E+00  -0.478E+00  -0.193E-01
SER   496 C    2536 ASN   448 N    1736   0.417E+00  -0.949E+00  -0.150E+00
SER   496 C    2536 ASN   448 OD1  1744   0.665E+00  -0.397E+00  -0.103E-01
SER   496 C    2536 ASN   448 ND2  1745   0.714E+00  -0.513E+00  -0.793E-02
SER   496 C    2536 ASN   448 C    1748   0.428E+00   0.127E+01  -0.105E+00
SER   496 C    2536 ASN   448 O    1749   0.334E+00  -0.208E+01  -0.169E+00
SER   496 C    2536 TYR   449 N    1750   0.525E+00  -0.612E+00  -0.473E-01
SER   496 C    2536 TYR   449 OH   1763   0.593E+00  -0.403E+00  -0.224E-01
SER   496 C    2536 TYR   449 O    1770   0.724E+00  -0.337E+00  -0.623E-02
SER   496 C    2536 TYR   451 O    1805   0.679E+00  -0.380E+00  -0.908E-02
SER   496 O    2537 SER   443 C    1678   0.758E+00  -0.341E+00  -0.474E-02
SER   496 O    2537 LYS   444 C    1700   0.708E+00  -0.581E+00  -0.710E-02
SER   496 O    2537 SER   446 C    1727   0.657E+00  -0.449E+00  -0.111E-01
SER   496 O    2537 GLY   447 HN   1730   0.578E+00  -0.309E+00  -0.670E-03
SER   496 O    2537 GLY   447 CA   1731   0.442E+00   0.294E+00  -0.117E+00
SER   496 O    2537 GLY   447 HA2  1733   0.373E+00  -0.316E+00  -0.472E-01
SER   496 O    2537 GLY   447 C    1734   0.489E+00  -0.104E+01  -0.610E-01
SER   496 O    2537 ASN   448 N    1736   0.436E+00   0.102E+01  -0.139E+00
SER   496 O    2537 ASN   448 HN   1737   0.361E+00  -0.989E+00  -0.109E-01
SER   496 O    2537 ASN   448 CG   1743   0.698E+00  -0.482E+00  -0.776E-02
SER   496 O    2537 ASN   448 C    1748   0.499E+00  -0.105E+01  -0.547E-01
SER   496 O    2537 ASN   448 O    1749   0.422E+00   0.135E+01  -0.143E+00
SER   496 O    2537 TYR   449 HH   1764   0.584E+00  -0.393E+00   0.000E+00
SER   496 O    2537 TYR   449 C    1769   0.746E+00  -0.451E+00  -0.519E-02
SER   496 O    2537 ASN   450 C    1783   0.943E+00  -0.301E+00  -0.128E-02
SER   496 O    2537 TYR   451 C    1804   0.892E+00  -0.331E+00  -0.179E-02
PHE   497 N    2538 LYS   444 C    1700   0.721E+00  -0.358E+00  -0.745E-02
PHE   497 N    2538 GLY   447 C    1734   0.508E+00  -0.604E+00  -0.568E-01
PHE   497 N    2538 ASN   448 N    1736   0.408E+00   0.768E+00  -0.209E+00
PHE   497 N    2538 ASN   448 HN   1737   0.330E+00  -0.807E+00  -0.242E-01
PHE   497 N    2538 ASN   448 CA   1738   0.447E+00  -0.640E-01  -0.125E+00
PHE   497 N    2538 ASN   448 CB   1740   0.456E+00   0.127E+00  -0.113E+00
PHE   497 N    2538 ASN   448 CG   1743   0.556E+00  -0.493E+00  -0.341E-01
PHE   497 N    2538 ASN   448 C    1748   0.414E+00  -0.106E+01  -0.154E+00
PHE   497 N    2538 TYR   449 C    1769   0.657E+00  -0.369E+00  -0.130E-01
PHE   497 HN   2539 ASN   448 N    1736   0.425E+00  -0.438E+00  -0.570E-02
PHE   497 HN   2539 ASN   448 ND2  1745   0.581E+00  -0.379E+00  -0.883E-03
PHE   497 HN   2539 ASN   448 O    1749   0.270E+00  -0.185E+01  -0.530E-01
PHE   497 HN   2539 TYR   449 N    1750   0.488E+00  -0.353E+00  -0.251E-02
PHE   497 CA   2540 SER   443 OG   1676   0.437E+00   0.776E-01  -0.134E+00
PHE   497 CA   2540 ASN   448 N    1736   0.445E+00   0.498E-01  -0.127E+00
PHE   497 CA   2540 ASN   448 O    1749   0.418E+00   0.711E-01  -0.153E+00
PHE   497 CB   2542 ASP   442 O    1668   0.398E+00   0.256E+00  -0.190E+00
PHE   497 CB   2542 SER   443 CA   1671   0.427E+00  -0.502E-01  -0.135E+00
PHE   497 CB   2542 SER   443 CB   1673   0.454E+00  -0.536E-01  -0.103E+00
PHE   497 CB   2542 SER   443 OG   1676   0.386E+00   0.352E+00  -0.222E+00
PHE   497 CB   2542 ASN   448 CB   1740   0.433E+00   0.385E-01  -0.127E+00
PHE   497 CB   2542 ASN   448 O    1749   0.440E+00   0.206E+00  -0.120E+00
PHE   497 HB1  2543 SER   443 OG   1676   0.290E+00  -0.483E+00  -0.258E-01
PHE   497 CD2  2552 TYR   451 CD1  1793   0.396E+00   0.791E-01  -0.134E+00
PHE   497 HD2  2553 ASN   448 ND2  1745   0.416E+00  -0.351E+00  -0.347E-01
PHE   497 CE2  2554 TYR   451 CB   1789   0.390E+00   0.443E-01  -0.155E+00
PHE   497 CE2  2554 TYR   451 CG   1792   0.429E+00  -0.754E-01  -0.104E+00
PHE   497 CE2  2554 TYR   451 CD1  1793   0.389E+00   0.157E+00  -0.138E+00
PHE   497 C    2556 ASP   442 N    1657   0.823E+00  -0.321E+00  -0.340E-02
PHE   497 C    2556 ASP   442 OD1  1665   0.975E+00  -0.320E+00  -0.105E-02
PHE   497 C    2556 ASP   442 OD2  1666   0.951E+00  -0.332E+00  -0.122E-02
PHE   497 C    2556 ASP   442 O    1668   0.514E+00  -0.748E+00  -0.460E-01
PHE   497 C    2556 SER   443 N    1669   0.565E+00  -0.652E+00  -0.312E-01
PHE   497 C    2556 SER   443 OG   1676   0.377E+00  -0.208E+01  -0.209E+00
PHE   497 C    2556 SER   443 O    1679   0.599E+00  -0.616E+00  -0.191E-01
PHE   497 C    2556 LYS   444 N    1680   0.431E+00  -0.100E+01  -0.131E+00
PHE   497 C    2556 LYS   444 O    1701   0.422E+00  -0.137E+01  -0.131E+00
PHE   497 C    2556 VAL   445 N    1702   0.634E+00  -0.424E+00  -0.161E-01
PHE   497 C    2556 VAL   445 O    1717   0.690E+00  -0.322E+00  -0.826E-02
PHE   497 C    2556 SER   446 N    1718   0.700E+00  -0.419E+00  -0.895E-02
PHE   497 C    2556 SER   446 OG   1725   0.916E+00  -0.308E+00  -0.168E-02
PHE   497 C    2556 SER   446 O    1728   0.704E+00  -0.444E+00  -0.735E-02
PHE   497 C    2556 GLY   447 N    1729   0.522E+00  -0.541E+00  -0.492E-01
PHE   497 C    2556 GLY   447 CA   1731   0.438E+00  -0.284E+00  -0.107E+00
PHE   497 C    2556 GLY   447 O    1735   0.582E+00  -0.575E+00  -0.226E-01
PHE   497 C    2556 ASN   448 N    1736   0.394E+00  -0.124E+01  -0.181E+00
PHE   497 C    2556 ASN   448 OD1  1744   0.671E+00  -0.443E+00  -0.982E-02
PHE   497 C    2556 ASN   448 ND2  1745   0.634E+00  -0.737E+00  -0.160E-01
PHE   497 C    2556 ASN   448 O    1749   0.467E+00  -0.988E+00  -0.787E-01
PHE   497 C    2556 TYR   449 N    1750   0.645E+00  -0.444E+00  -0.145E-01
PHE   497 C    2556 ASN   450 ND2  1780   0.104E+01  -0.311E+00  -0.831E-03
PHE   497 O    2557 ASP   442 CG   1664   0.881E+00  -0.353E+00  -0.192E-02
PHE   497 O    2557 ASP   442 C    1667   0.554E+00  -0.517E+00  -0.301E-01
PHE   497 O    2557 SER   443 HN   1670   0.625E+00  -0.310E+00  -0.418E-03
PHE   497 O    2557 SER   443 CA   1671   0.428E+00  -0.255E+00  -0.137E+00
PHE   497 O    2557 SER   443 HA   1672   0.341E+00  -0.563E+00  -0.711E-01
PHE   497 O    2557 SER   443 OG   1676   0.412E+00   0.153E+01  -0.177E+00
PHE   497 O    2557 SER   443 C    1678   0.438E+00  -0.986E+00  -0.109E+00
PHE   497 O    2557 LYS   444 N    1680   0.358E+00   0.151E+01  -0.300E+00
PHE   497 O    2557 LYS   444 HN   1681   0.266E+00  -0.202E+01  -0.574E-01
PHE   497 O    2557 LYS   444 CA   1682   0.442E+00   0.776E-01  -0.117E+00
PHE   497 O    2557 LYS   444 C    1700   0.432E+00  -0.153E+01  -0.117E+00
PHE   497 O    2557 LYS   444 O    1701   0.342E+00   0.221E+01  -0.332E+00
PHE   497 O    2557 VAL   445 HN   1703   0.628E+00  -0.391E+00  -0.405E-03
PHE   497 O    2557 VAL   445 C    1716   0.609E+00  -0.424E+00  -0.174E-01
PHE   497 O    2557 SER   446 HN   1719   0.626E+00  -0.309E+00  -0.413E-03
PHE   497 O    2557 SER   446 C    1727   0.556E+00  -0.558E+00  -0.294E-01
PHE   497 O    2557 GLY   447 N    1729   0.429E+00   0.805E+00  -0.151E+00
PHE   497 O    2557 GLY   447 HN   1730   0.405E+00  -0.632E+00  -0.553E-02
PHE   497 O    2557 GLY   447 CA   1731   0.346E+00   0.488E+00  -0.237E+00
PHE   497 O    2557 GLY   447 HA2  1733   0.257E+00  -0.791E+00   0.210E+00
PHE   497 O    2557 GLY   447 C    1734   0.359E+00  -0.199E+01  -0.218E+00
PHE   497 O    2557 ASN   448 HN   1737   0.201E+00  -0.468E+01   0.594E-02
PHE   497 O    2557 ASN   448 CA   1738   0.381E+00  -0.132E+00  -0.221E+00
PHE   497 O    2557 ASN   448 CB   1740   0.367E+00   0.304E+00  -0.240E+00
PHE   497 O    2557 ASN   448 CG   1743   0.507E+00  -0.836E+00  -0.501E-01
PHE   497 O    2557 ASN   448HD21  1746   0.522E+00  -0.474E+00  -0.123E-02
PHE   497 O    2557 ASN   448 C    1748   0.447E+00  -0.119E+01  -0.980E-01
PHE   497 O    2557 ASN   448 O    1749   0.419E+00   0.120E+01  -0.149E+00
PHE   497 O    2557 TYR   449 C    1769   0.772E+00  -0.370E+00  -0.425E-02
ARG   498 N    2558 SER   443 CB   1673   0.452E+00  -0.165E+00  -0.119E+00
ARG   498 N    2558 SER   443 OG   1676   0.344E+00   0.147E+01  -0.295E+00
ARG   498 N    2558 SER   443 C    1678   0.502E+00  -0.419E+00  -0.606E-01
ARG   498 N    2558 LYS   444 N    1680   0.456E+00   0.477E+00  -0.125E+00
ARG   498 N    2558 LYS   444 HN   1681   0.387E+00  -0.418E+00  -0.978E-02
ARG   498 N    2558 LYS   444 C    1700   0.516E+00  -0.590E+00  -0.522E-01
ARG   498 N    2558 LYS   444 O    1701   0.421E+00   0.753E+00  -0.165E+00
ARG   498 N    2558 GLY   447 C    1734   0.554E+00  -0.402E+00  -0.350E-01
ARG   498 N    2558 ASN   448 HN   1737   0.411E+00  -0.363E+00  -0.687E-02
ARG   498 N    2558 ASN   448 C    1748   0.648E+00  -0.306E+00  -0.141E-01
ARG   498 HN   2559 SER   443 OG   1676   0.356E+00  -0.103E+01  -0.137E-01
ARG   498 HN   2559 LYS   444 O    1701   0.513E+00  -0.361E+00  -0.136E-02
ARG   498 CA   2560 SER   443 CB   1673   0.443E+00  -0.755E-01  -0.116E+00
ARG   498 CA   2560 SER   443 OG   1676   0.348E+00   0.619E+00  -0.225E+00
ARG   498 CA   2560 LYS   444 N    1680   0.411E+00   0.270E+00  -0.179E+00
ARG   498 CA   2560 LYS   444 C    1700   0.424E+00  -0.416E+00  -0.123E+00
ARG   498 CA   2560 LYS   444 O    1701   0.334E+00   0.611E+00  -0.185E+00
ARG   498 HA   2561 SER   443 OG   1676   0.316E+00  -0.328E+00  -0.926E-01
ARG   498 HA   2561 LYS   444 O    1701   0.254E+00  -0.538E+00   0.267E+00
ARG   498 CB   2562 LYS   444 C    1700   0.430E+00  -0.113E+00  -0.116E+00
ARG   498 CB   2562 VAL   445 O    1717   0.439E+00   0.599E-01  -0.121E+00
ARG   498 CB   2562 GLY   447 N    1729   0.434E+00   0.570E-01  -0.143E+00
ARG   498 CB   2562 GLY   447 CA   1731   0.427E+00   0.205E-01  -0.135E+00
ARG   498 CD   2568 VAL   445 O    1717   0.456E+00  -0.186E+00  -0.100E+00
ARG   498 NE   2571 SER   443 OG   1676   0.773E+00  -0.349E+00  -0.569E-02
ARG   498 NE   2571 LYS   444 O    1701   0.498E+00  -0.768E+00  -0.675E-01
ARG   498 NE   2571 VAL   445 N    1702   0.653E+00  -0.339E+00  -0.165E-01
ARG   498 NE   2571 VAL   445 O    1717   0.440E+00  -0.750E+00  -0.133E+00
ARG   498 NE   2571 SER   446 N    1718   0.557E+00  -0.572E+00  -0.420E-01
ARG   498 NE   2571 SER   446 OG   1725   0.737E+00  -0.381E+00  -0.757E-02
ARG   498 NE   2571 SER   446 O    1728   0.506E+00  -0.764E+00  -0.617E-01
ARG   498 NE   2571 GLY   447 N    1729   0.424E+00  -0.761E+00  -0.179E+00
ARG   498 NE   2571 GLY   447 CA   1731   0.415E+00  -0.277E+00  -0.173E+00
ARG   498 NE   2571 GLY   447 O    1735   0.642E+00  -0.396E+00  -0.155E-01
ARG   498 NE   2571 ASN   448 N    1736   0.598E+00  -0.388E+00  -0.276E-01
ARG   498 NE   2571 TYR   449 OH   1763   0.514E+00  -0.533E+00  -0.622E-01
ARG   498 CZ   2573 SER   443 OG   1676   0.876E+00  -0.342E+00  -0.220E-02
ARG   498 CZ   2573 LYS   444 O    1701   0.536E+00  -0.788E+00  -0.362E-01
ARG   498 CZ   2573 VAL   445 N    1702   0.664E+00  -0.398E+00  -0.121E-01
ARG   498 CZ   2573 VAL   445 O    1717   0.402E+00  -0.115E+01  -0.161E+00
ARG   498 CZ   2573 SER   446 N    1718   0.517E+00  -0.823E+00  -0.514E-01
ARG   498 CZ   2573 SER   446 OG   1725   0.662E+00  -0.570E+00  -0.117E-01
ARG   498 CZ   2573 SER   446 C    1727   0.417E+00   0.125E+01  -0.116E+00
ARG   498 CZ   2573 SER   446 O    1728   0.437E+00  -0.133E+01  -0.110E+00
ARG   498 CZ   2573 GLY   447 N    1729   0.405E+00  -0.104E+01  -0.167E+00
ARG   498 CZ   2573 GLY   447 CA   1731   0.420E+00  -0.327E+00  -0.127E+00
ARG   498 CZ   2573 GLY   447 O    1735   0.632E+00  -0.498E+00  -0.139E-01
ARG   498 CZ   2573 ASN   448 N    1736   0.632E+00  -0.422E+00  -0.163E-01
ARG   498 CZ   2573 ASN   448 O    1749   0.806E+00  -0.323E+00  -0.328E-02
ARG   498 CZ   2573 TYR   449 OH   1763   0.462E+00  -0.838E+00  -0.900E-01
ARG   498 NH1  2574 LYS   444 C    1700   0.673E+00  -0.757E+00  -0.112E-01
ARG   498 NH1  2574 VAL   445 HN   1703   0.762E+00  -0.363E+00  -0.174E-03
ARG   498 NH1  2574 VAL   445 CB   1706   0.670E+00  -0.416E+00  -0.130E-01
ARG   498 NH1  2574 VAL   445 C    1716   0.472E+00  -0.102E+01  -0.839E-01
ARG   498 NH1  2574 VAL   445 O    1717   0.368E+00   0.176E+01  -0.283E+00
ARG   498 NH1  2574 SER   446 HN   1719   0.609E+00  -0.443E+00  -0.668E-03
ARG   498 NH1  2574 SER   446 HA   1721   0.395E+00  -0.512E+00  -0.415E-01
ARG   498 NH1  2574 SER   446 C    1727   0.455E+00  -0.121E+01  -0.101E+00
ARG   498 NH1  2574 GLY   447 N    1729   0.466E+00   0.884E+00  -0.112E+00
ARG   498 NH1  2574 GLY   447 HN   1730   0.476E+00  -0.570E+00  -0.289E-02
ARG   498 NH1  2574 GLY   447 C    1734   0.657E+00  -0.638E+00  -0.130E-01
ARG   498 NH1  2574 ASN   448 C    1748   0.924E+00  -0.367E+00  -0.170E-02
ARG   498 NH1  2574 TYR   449 HH   1764   0.537E+00  -0.559E+00   0.000E+00
ARG   498HH11  2575 LYS   444 O    1701   0.597E+00  -0.430E+00  -0.550E-03
ARG   498HH11  2575 VAL   445 O    1717   0.375E+00  -0.955E+00  -0.877E-02
ARG   498HH11  2575 SER   446 N    1718   0.550E+00  -0.494E+00  -0.122E-02
ARG   498HH11  2575 SER   446 OG   1725   0.704E+00  -0.349E+00  -0.240E-03
ARG   498HH11  2575 SER   446 O    1728   0.564E+00  -0.501E+00  -0.769E-03
ARG   498HH11  2575 GLY   447 N    1729   0.524E+00  -0.382E+00  -0.164E-02
ARG   498HH12  2576 LYS   444 O    1701   0.628E+00  -0.386E+00  -0.405E-03
ARG   498HH12  2576 VAL   445 O    1717   0.377E+00  -0.939E+00  -0.845E-02
ARG   498HH12  2576 SER   446 N    1718   0.510E+00  -0.588E+00  -0.192E-02
ARG   498HH12  2576 SER   446 OG   1725   0.606E+00  -0.473E+00  -0.589E-03
ARG   498HH12  2576 SER   446 O    1728   0.457E+00  -0.824E+00  -0.272E-02
ARG   498HH12  2576 GLY   447 N    1729   0.480E+00  -0.470E+00  -0.276E-02
ARG   498HH12  2576 TYR   449 OH   1763   0.542E+00  -0.398E+00  -0.115E-02
ARG   498 NH2  2577 LYS   444 C    1700   0.673E+00  -0.758E+00  -0.113E-01
ARG   498 NH2  2577 VAL   445 HN   1703   0.795E+00  -0.336E+00  -0.134E-03
ARG   498 NH2  2577 VAL   445 CB   1706   0.766E+00  -0.323E+00  -0.590E-02
ARG   498 NH2  2577 VAL   445 C    1716   0.531E+00  -0.777E+00  -0.445E-01
ARG   498 NH2  2577 VAL   445 O    1717   0.460E+00   0.990E+00  -0.105E+00
ARG   498 NH2  2577 SER   446 HN   1719   0.611E+00  -0.440E+00  -0.656E-03
ARG   498 NH2  2577 SER   446 CA   1720   0.454E+00  -0.298E+00  -0.116E+00
ARG   498 NH2  2577 SER   446 HA   1721   0.409E+00  -0.467E+00  -0.347E-01
ARG   498 NH2  2577 SER   446 C    1727   0.374E+00  -0.201E+01  -0.196E+00
ARG   498 NH2  2577 SER   446 O    1728   0.360E+00   0.268E+01  -0.297E+00
ARG   498 NH2  2577 GLY   447 N    1729   0.379E+00   0.151E+01  -0.265E+00
ARG   498 NH2  2577 GLY   447 HN   1730   0.427E+00  -0.747E+00  -0.550E-02
ARG   498 NH2  2577 GLY   447 CA   1731   0.376E+00   0.529E+00  -0.221E+00
ARG   498 NH2  2577 GLY   447 HA1  1732   0.315E+00  -0.594E+00  -0.826E-01
ARG   498 NH2  2577 GLY   447 HA2  1733   0.389E+00  -0.335E+00  -0.449E-01
ARG   498 NH2  2577 GLY   447 C    1734   0.510E+00  -0.111E+01  -0.558E-01
ARG   498 NH2  2577 ASN   448 HN   1737   0.571E+00  -0.375E+00  -0.974E-03
ARG   498 NH2  2577 ASN   448 CG   1743   0.958E+00  -0.328E+00  -0.137E-02
ARG   498 NH2  2577 ASN   448 C    1748   0.746E+00  -0.528E+00  -0.608E-02
ARG   498 NH2  2577 TYR   449 HE1  1761   0.458E+00  -0.339E+00  -0.208E-01
ARG   498 NH2  2577 TYR   449 CZ   1762   0.443E+00  -0.554E+00  -0.116E+00
ARG   498 NH2  2577 TYR   449 OH   1763   0.338E+00   0.231E+01  -0.272E+00
ARG   498 NH2  2577 TYR   449 HH   1764   0.328E+00  -0.196E+01   0.000E+00
ARG   498 NH2  2577 TYR   449 C    1769   0.991E+00  -0.332E+00  -0.112E-02
ARG   498HH21  2578 LYS   444 O    1701   0.573E+00  -0.470E+00  -0.704E-03
ARG   498HH21  2578 VAL   445 O    1717   0.521E+00  -0.419E+00  -0.124E-02
ARG   498HH21  2578 SER   446 N    1718   0.569E+00  -0.459E+00  -0.100E-02
ARG   498HH21  2578 SER   446 OG   1725   0.678E+00  -0.376E+00  -0.300E-03
ARG   498HH21  2578 SER   446 O    1728   0.371E+00  -0.141E+01  -0.938E-02
ARG   498HH21  2578 GLY   447 N    1729   0.378E+00  -0.865E+00  -0.113E-01
ARG   498HH21  2578 GLY   447 CA   1731   0.339E+00  -0.399E+00  -0.202E-01
ARG   498HH21  2578 GLY   447 O    1735   0.527E+00  -0.512E+00  -0.115E-02
ARG   498HH21  2578 ASN   448 N    1736   0.526E+00  -0.434E+00  -0.159E-02
ARG   498HH21  2578 ASN   448 O    1749   0.665E+00  -0.319E+00  -0.288E-03
ARG   498HH21  2578 TYR   449 CE1  1760   0.415E+00  -0.328E+00  -0.565E-02
ARG   498HH21  2578 TYR   449 OH   1763   0.282E+00  -0.220E+01  -0.493E-01
ARG   498HH22  2579 LYS   444 O    1701   0.621E+00  -0.395E+00  -0.434E-03
ARG   498HH22  2579 VAL   445 O    1717   0.472E+00  -0.531E+00  -0.225E-02
ARG   498HH22  2579 SER   446 N    1718   0.531E+00  -0.536E+00  -0.151E-02
ARG   498HH22  2579 SER   446 OG   1725   0.600E+00  -0.483E+00  -0.624E-03
ARG   498HH22  2579 SER   446 O    1728   0.336E+00  -0.185E+01  -0.165E-01
ARG   498HH22  2579 GLY   447 N    1729   0.403E+00  -0.731E+00  -0.781E-02
ARG   498HH22  2579 GLY   447 O    1735   0.583E+00  -0.409E+00  -0.636E-03
ARG   498HH22  2579 TYR   449 OH   1763   0.325E+00  -0.146E+01  -0.229E-01
ARG   498 C    2580 LYS   440 N    1616   0.877E+00  -0.300E+00  -0.232E-02
ARG   498 C    2580 LYS   440 O    1637   0.101E+01  -0.312E+00  -0.850E-03
ARG   498 C    2580 LEU   441 O    1656   0.991E+00  -0.317E+00  -0.950E-03
ARG   498 C    2580 ASP   442 N    1657   0.909E+00  -0.362E+00  -0.187E-02
ARG   498 C    2580 ASP   442 O    1668   0.708E+00  -0.504E+00  -0.711E-02
ARG   498 C    2580 SER   443 N    1669   0.638E+00  -0.670E+00  -0.154E-01
ARG   498 C    2580 SER   443 CB   1673   0.428E+00   0.458E+00  -0.119E+00
ARG   498 C    2580 SER   443 OG   1676   0.331E+00  -0.396E+01  -0.974E-01
ARG   498 C    2580 SER   443 O    1679   0.563E+00  -0.940E+00  -0.273E-01
ARG   498 C    2580 LYS   444 N    1680   0.480E+00  -0.102E+01  -0.768E-01
ARG   498 C    2580 LYS   444 O    1701   0.432E+00  -0.172E+01  -0.117E+00
ARG   498 C    2580 VAL   445 N    1702   0.567E+00  -0.718E+00  -0.307E-01
ARG   498 C    2580 VAL   445 O    1717   0.608E+00  -0.555E+00  -0.175E-01
ARG   498 C    2580 SER   446 N    1718   0.698E+00  -0.560E+00  -0.909E-02
ARG   498 C    2580 SER   446 OG   1725   0.957E+00  -0.384E+00  -0.130E-02
ARG   498 C    2580 SER   446 O    1728   0.837E+00  -0.433E+00  -0.263E-02
ARG   498 C    2580 GLY   447 N    1729   0.637E+00  -0.464E+00  -0.155E-01
ARG   498 C    2580 GLY   447 O    1735   0.813E+00  -0.398E+00  -0.311E-02
ARG   498 C    2580 ASN   448 N    1736   0.683E+00  -0.464E+00  -0.103E-01
ARG   498 C    2580 ASN   448 OD1  1744   0.983E+00  -0.303E+00  -0.999E-03
ARG   498 C    2580 ASN   448 ND2  1745   0.902E+00  -0.514E+00  -0.196E-02
ARG   498 C    2580 ASN   448 O    1749   0.823E+00  -0.401E+00  -0.289E-02
ARG   498 O    2581 LYS   440 C    1636   0.102E+01  -0.313E+00  -0.806E-03
ARG   498 O    2581 SER   443 OG   1676   0.361E+00   0.247E+01  -0.306E+00
ARG   498 O    2581 SER   443 C    1678   0.585E+00  -0.569E+00  -0.219E-01
ARG   498 O    2581 LYS   444 HN   1681   0.544E+00  -0.348E+00  -0.960E-03
ARG   498 O    2581 LYS   444 C    1700   0.613E+00  -0.773E+00  -0.167E-01
ARG   498 O    2581 VAL   445 HN   1703   0.753E+00  -0.313E+00  -0.137E-03
ARG   498 O    2581 VAL   445 C    1716   0.723E+00  -0.342E+00  -0.625E-02
ARG   498 O    2581 GLY   447 C    1734   0.786E+00  -0.382E+00  -0.382E-02
ARG   498 O    2581 ASN   448 C    1748   0.910E+00  -0.317E+00  -0.159E-02
PRO   499 N    2582 SER   443 CB   1673   0.424E+00  -0.565E-01  -0.158E+00
PRO   499 N    2582 SER   443 OG   1676   0.355E+00   0.393E+00  -0.307E+00
PRO   499 N    2582 LYS   444 O    1701   0.437E+00   0.201E+00  -0.138E+00
PRO   499 CD   2583 SER   443 CB   1673   0.434E+00  -0.726E-02  -0.126E+00
PRO   499 CD   2583 SER   443 OG   1676   0.396E+00   0.401E-01  -0.205E+00
PRO   499 CD   2583 SER   443 C    1678   0.424E+00  -0.253E-01  -0.123E+00
PRO   499 CD   2583 SER   443 O    1679   0.444E+00   0.271E-01  -0.115E+00
PRO   499 CD   2583 LYS   444 N    1680   0.407E+00   0.254E-01  -0.185E+00
PRO   499 CD   2583 LYS   444 CA   1682   0.435E+00   0.192E-02  -0.125E+00
PRO   499 CD   2583 LYS   444 C    1700   0.370E+00  -0.544E-01  -0.151E+00
PRO   499 CD   2583 LYS   444 O    1701   0.353E+00   0.479E-01  -0.245E+00
PRO   499 CD   2583 VAL   445 N    1702   0.395E+00   0.284E-01  -0.203E+00
PRO   499 CD   2583 VAL   445 CA   1704   0.399E+00   0.320E-02  -0.168E+00
PRO   499 CD   2583 VAL   445 CG1  1708   0.443E+00   0.422E-02  -0.115E+00
PRO   499 CA   2586 SER   443 CB   1673   0.455E+00  -0.188E-01  -0.102E+00
PRO   499 CA   2586 SER   443 OG   1676   0.400E+00   0.114E+00  -0.198E+00
PRO   499 CB   2588 SER   443 OG   1676   0.451E+00   0.719E-02  -0.116E+00
PRO   499 CG   2591 VAL   445 N    1702   0.440E+00  -0.232E-01  -0.134E+00
PRO   499 CG   2591 VAL   445 CA   1704   0.438E+00  -0.272E-02  -0.121E+00
PRO   499 CG   2591 VAL   445 CG1  1708   0.402E+00  -0.588E-02  -0.165E+00
PRO   499 C    2594 SER   443 OG   1676   0.527E+00  -0.550E+00  -0.439E-01
PRO   499 O    2595 LYS   444 C    1700   0.796E+00  -0.350E+00  -0.352E-02
THR   500 HN   2597 SER   443 OG   1676   0.569E+00  -0.354E+00  -0.858E-03
THR   500 HN   2597 LYS   444 O    1701   0.576E+00  -0.303E+00  -0.684E-03
THR   500 OG1  2602 LYS   444 C    1700   0.772E+00  -0.513E+00  -0.469E-02
THR   500 OG1  2602 VAL   445 C    1716   0.692E+00  -0.388E+00  -0.902E-02
THR   500 C    2608 SER   443 OG   1676   0.758E+00  -0.435E+00  -0.522E-02
THR   500 C    2608 LYS   444 O    1701   0.851E+00  -0.312E+00  -0.236E-02
TYR   501 N    2610 LYS   444 C    1700   0.890E+00  -0.326E+00  -0.213E-02
TYR   501 HN   2611 SER   443 OG   1676   0.596E+00  -0.331E+00  -0.650E-03
TYR   501 C    2629 SER   443 OG   1676   0.752E+00  -0.490E+00  -0.548E-02
GLY   502 C    2636 SER   443 OG   1676   0.868E+00  -0.357E+00  -0.233E-02
GLY   504 C    2659 SER   443 OG   1676   0.966E+00  -0.301E+00  -0.122E-02
HIS   505 C    2676 SER   443 N    1669   0.904E+00  -0.321E+00  -0.194E-02
HIS   505 C    2676 SER   443 OG   1676   0.660E+00  -0.670E+00  -0.119E-01
