# Supplementary material for: Mutations in the Receptor Binding Domain of Severe Acute Respiratory Coronavirus-2 Omicron Variant Spike Protein Significantly Stabilizes Its Conformation
Source: Viruses. 2024 Jun 4;16(6):912. doi: 10.3390/v16060912 (PMC11209484; doi:10.3390/v16060912)
Supplement: Supplementary file 1 [file viruses-16-00912-s001.zip › 7THKLoopRBD-finedata.txt]

LYS   440 C    1636 THR   345 O     147   0.985E+00  -0.315E+00  -0.986E-03
LEU   441 C    1655 THR   345 O     147   0.722E+00  -0.420E+00  -0.630E-02
LEU   441 O    1656 THR   345 C     146   0.817E+00  -0.332E+00  -0.303E-02
LEU   441 O    1656 ARG   346 C     170   0.950E+00  -0.339E+00  -0.123E-02
ASP   442 N    1657 THR   345 C     146   0.864E+00  -0.302E+00  -0.253E-02
ASP   442 N    1657 ARG   346 C     170   0.930E+00  -0.350E+00  -0.163E-02
ASP   442 CG   1664 ALA   344 O     133   0.840E+00  -0.419E+00  -0.256E-02
ASP   442 CG   1664 THR   345 OG1   140   0.991E+00  -0.350E+00  -0.105E-02
ASP   442 CG   1664 THR   345 O     147   0.609E+00  -0.770E+00  -0.174E-01
ASP   442 CG   1664 ARG   346 N     148   0.711E+00  -0.306E+00  -0.810E-02
ASP   442 CG   1664 ARG   346 NH1   164   0.909E+00  -0.455E+00  -0.188E-02
ASP   442 CG   1664 ARG   346 NH2   167   0.952E+00  -0.423E+00  -0.142E-02
ASP   442 CG   1664 ARG   346 O     171   0.785E+00  -0.490E+00  -0.383E-02
ASP   442 CG   1664 PHE   347 N     172   0.613E+00  -0.509E+00  -0.195E-01
ASP   442 CG   1664 PHE   347 O     191   0.684E+00  -0.557E+00  -0.871E-02
ASP   442 CG   1664 ALA   348 O     201   0.861E+00  -0.401E+00  -0.220E-02
ASP   442 CG   1664 SER   349 N     202   0.966E+00  -0.326E+00  -0.131E-02
ASP   442 CG   1664 SER   349 OG    209   0.102E+01  -0.358E+00  -0.902E-03
ASP   442 CG   1664 PHE   400 O    1028   0.828E+00  -0.392E+00  -0.279E-02
ASP   442 CG   1664 VAL   401 N    1029   0.778E+00  -0.388E+00  -0.476E-02
ASP   442 CG   1664 VAL   401 O    1044   0.847E+00  -0.301E+00  -0.243E-02
ASP   442 CG   1664 ILE   402 N    1045   0.815E+00  -0.358E+00  -0.359E-02
ASP   442 CG   1664 ILE   402 O    1063   0.813E+00  -0.495E+00  -0.312E-02
ASP   442 OD1  1665 ALA   344 C     132   0.881E+00  -0.390E+00  -0.193E-02
ASP   442 OD1  1665 THR   345 C     146   0.703E+00  -0.571E+00  -0.739E-02
ASP   442 OD1  1665 ARG   346 NE    161   0.846E+00  -0.340E+00  -0.299E-02
ASP   442 OD1  1665 ARG   346 CZ    163   0.921E+00  -0.360E+00  -0.147E-02
ASP   442 OD1  1665 ARG   346 C     170   0.642E+00  -0.893E+00  -0.127E-01
ASP   442 OD1  1665 PHE   347 HN    173   0.477E+00  -0.558E+00  -0.211E-02
ASP   442 OD1  1665 PHE   347 C     190   0.685E+00  -0.588E+00  -0.862E-02
ASP   442 OD1  1665 ALA   348 C     200   0.860E+00  -0.405E+00  -0.223E-02
ASP   442 OD1  1665 PHE   400 C    1027   0.744E+00  -0.503E+00  -0.530E-02
ASP   442 OD1  1665 VAL   401 HN   1030   0.725E+00  -0.424E+00  -0.172E-03
ASP   442 OD1  1665 VAL   401 CB   1033   0.483E+00  -0.911E+00  -0.734E-01
ASP   442 OD1  1665 VAL   401 CG2  1039   0.396E+00   0.343E+00  -0.193E+00
ASP   442 OD1  1665 VAL   401 C    1043   0.711E+00  -0.446E+00  -0.693E-02
ASP   442 OD1  1665 ILE   402 HN   1046   0.697E+00  -0.342E+00  -0.217E-03
ASP   442 OD1  1665 ILE   402 C    1062   0.835E+00  -0.425E+00  -0.265E-02
ASP   442 OD1  1665 ARG   403 C    1086   0.103E+01  -0.390E+00  -0.738E-03
ASP   442 OD2  1666 ALA   344 C     132   0.846E+00  -0.417E+00  -0.246E-02
ASP   442 OD2  1666 THR   345 C     146   0.610E+00  -0.761E+00  -0.171E-01
ASP   442 OD2  1666 ARG   346 NE    161   0.726E+00  -0.446E+00  -0.746E-02
ASP   442 OD2  1666 ARG   346 CZ    163   0.799E+00  -0.457E+00  -0.346E-02
ASP   442 OD2  1666 ARG   346HH11   165   0.767E+00  -0.339E+00  -0.122E-03
ASP   442 OD2  1666 ARG   346 C     170   0.614E+00  -0.979E+00  -0.165E-01
ASP   442 OD2  1666 PHE   347 HN    173   0.485E+00  -0.534E+00  -0.190E-02
ASP   442 OD2  1666 PHE   347 C     190   0.714E+00  -0.542E+00  -0.673E-02
ASP   442 OD2  1666 ALA   348 C     200   0.909E+00  -0.370E+00  -0.160E-02
ASP   442 OD2  1666 PHE   400 C    1027   0.893E+00  -0.366E+00  -0.177E-02
ASP   442 OD2  1666 VAL   401 HN   1030   0.846E+00  -0.321E+00  -0.679E-04
ASP   442 OD2  1666 VAL   401 CB   1033   0.623E+00  -0.513E+00  -0.170E-01
ASP   442 OD2  1666 VAL   401 C    1043   0.860E+00  -0.318E+00  -0.222E-02
ASP   442 OD2  1666 ILE   402 C    1062   0.998E+00  -0.320E+00  -0.912E-03
SER   443 OG   1676 ARG   403 C    1086   0.102E+01  -0.347E+00  -0.864E-03
ASN   448 CG   1743 ARG   346 NH1   164   0.912E+00  -0.355E+00  -0.184E-02
ASN   448 CG   1743 ARG   346 NH2   167   0.932E+00  -0.343E+00  -0.161E-02
ASN   448 CG   1743 SER   349 OG    209   0.920E+00  -0.327E+00  -0.165E-02
ASN   448 OD1  1744 ARG   346 CZ    163   0.842E+00  -0.301E+00  -0.252E-02
ASN   448 ND2  1745 THR   345 C     146   0.960E+00  -0.358E+00  -0.135E-02
ASN   448 ND2  1745 ARG   346 NE    161   0.820E+00  -0.384E+00  -0.427E-02
ASN   448 ND2  1745 ARG   346 CZ    163   0.855E+00  -0.435E+00  -0.270E-02
ASN   448 ND2  1745 ARG   346HH11   165   0.835E+00  -0.313E+00  -0.101E-03
ASN   448 ND2  1745 ARG   346 C     170   0.935E+00  -0.486E+00  -0.159E-02
ASN   448 ND2  1745 PHE   347 C     190   0.949E+00  -0.357E+00  -0.145E-02
ASN   448 ND2  1745 ALA   348 C     200   0.103E+01  -0.329E+00  -0.891E-03
ASN   448 ND2  1745 VAL   401 CB   1033   0.811E+00  -0.332E+00  -0.419E-02
ASN   448 C    1748 SER   349 OG    209   0.939E+00  -0.334E+00  -0.145E-02
TYR   449 C    1769 ARG   346 NH1   164   0.984E+00  -0.336E+00  -0.117E-02
TYR   449 C    1769 ARG   346 NH2   167   0.969E+00  -0.344E+00  -0.128E-02
TYR   449 C    1769 SER   349 OG    209   0.721E+00  -0.530E+00  -0.704E-02
ASN   450 CG   1778 ARG   346 NH1   164   0.648E+00  -0.659E+00  -0.141E-01
ASN   450 CG   1778 ARG   346 NH2   167   0.642E+00  -0.671E+00  -0.148E-01
ASN   450 CG   1778 SER   349 OG    209   0.764E+00  -0.447E+00  -0.497E-02
ASN   450 OD1  1779 ARG   346 NE    161   0.734E+00  -0.315E+00  -0.698E-02
ASN   450 OD1  1779 ARG   346 CZ    163   0.710E+00  -0.409E+00  -0.699E-02
ASN   450 ND2  1780 THR   345 C     146   0.103E+01  -0.321E+00  -0.875E-03
ASN   450 ND2  1780 ARG   346 NE    161   0.647E+00  -0.599E+00  -0.174E-01
ASN   450 ND2  1780 ARG   346 CZ    163   0.627E+00  -0.778E+00  -0.170E-01
ASN   450 ND2  1780 ARG   346HH11   165   0.624E+00  -0.544E+00  -0.577E-03
ASN   450 ND2  1780 ARG   346HH12   166   0.624E+00  -0.544E+00  -0.576E-03
ASN   450 ND2  1780 ARG   346HH21   168   0.634E+00  -0.526E+00  -0.523E-03
ASN   450 ND2  1780 ARG   346HH22   169   0.628E+00  -0.536E+00  -0.553E-03
ASN   450 ND2  1780 ARG   346 C     170   0.988E+00  -0.447E+00  -0.114E-02
ASN   450 ND2  1780 PHE   347 C     190   0.993E+00  -0.333E+00  -0.110E-02
ASN   450 ND2  1780 ALA   348 C     200   0.104E+01  -0.325E+00  -0.855E-03
ASN   450HD21  1781 ARG   346 NH1   164   0.666E+00  -0.379E+00  -0.389E-03
ASN   450HD21  1781 ARG   346 NH2   167   0.668E+00  -0.377E+00  -0.384E-03
ASN   450HD22  1782 ARG   346 NH1   164   0.579E+00  -0.507E+00  -0.899E-03
ASN   450HD22  1782 ARG   346 NH2   167   0.583E+00  -0.501E+00  -0.867E-03
ASN   450 C    1783 ARG   346 NH1   164   0.750E+00  -0.523E+00  -0.590E-02
ASN   450 C    1783 ARG   346 NH2   167   0.731E+00  -0.550E+00  -0.692E-02
ASN   450 C    1783 PHE   347 O     191   0.711E+00  -0.428E+00  -0.691E-02
ASN   450 C    1783 ALA   348 O     201   0.776E+00  -0.398E+00  -0.410E-02
ASN   450 C    1783 SER   349 N     202   0.658E+00  -0.532E+00  -0.129E-01
ASN   450 C    1783 SER   349 OG    209   0.433E+00  -0.163E+01  -0.125E+00
ASN   450 C    1783 SER   349 O     212   0.860E+00  -0.349E+00  -0.223E-02
ASN   450 O    1784 ARG   346 NE    161   0.706E+00  -0.338E+00  -0.882E-02
ASN   450 O    1784 ARG   346 CZ    163   0.689E+00  -0.431E+00  -0.836E-02
ASN   450 O    1784 ARG   346HH21   168   0.675E+00  -0.310E+00  -0.262E-03
ASN   450 O    1784 ARG   346HH22   169   0.679E+00  -0.306E+00  -0.253E-03
ASN   450 O    1784 ARG   346 C     170   0.940E+00  -0.323E+00  -0.131E-02
ASN   450 O    1784 PHE   347 C     190   0.776E+00  -0.334E+00  -0.411E-02
ASN   450 O    1784 ALA   348 C     200   0.670E+00  -0.459E+00  -0.989E-02
ASN   450 O    1784 SER   349 HN    203   0.558E+00  -0.409E+00  -0.824E-03
ASN   450 O    1784 SER   349 OG    209   0.352E+00   0.240E+01  -0.326E+00
ASN   450 O    1784 SER   349 C     211   0.705E+00  -0.352E+00  -0.727E-02
ASN   450 O    1784 VAL   350 HN    214   0.721E+00  -0.307E+00  -0.177E-03
TYR   451 N    1785 ALA   348 C     200   0.724E+00  -0.368E+00  -0.730E-02
TYR   451 N    1785 SER   349 OG    209   0.431E+00   0.131E+01  -0.162E+00
TYR   451 N    1785 SER   349 C     211   0.738E+00  -0.301E+00  -0.652E-02
TYR   451 N    1785 VAL   350 HN    214   0.697E+00  -0.305E+00  -0.296E-03
TYR   451 HN   1786 SER   349 OG    209   0.518E+00  -0.452E+00  -0.150E-02
TYR   451 CA   1787 SER   349 CB    206   0.451E+00   0.550E-02  -0.107E+00
TYR   451 CA   1787 SER   349 OG    209   0.341E+00  -0.500E-01  -0.194E+00
TYR   451 HA   1788 SER   349 OG    209   0.249E+00  -0.118E+01   0.619E+00
TYR   451 CB   1789 SER   349 OG    209   0.420E+00   0.149E+00  -0.163E+00
TYR   451 CB   1789 VAL   401 CG1  1035   0.403E+00   0.233E-01  -0.164E+00
TYR   451 CG   1792 VAL   401 CG1  1035   0.359E+00  -0.691E-01  -0.125E+00
TYR   451 CD1  1793 VAL   401 CG1  1035   0.378E+00   0.970E-01  -0.157E+00
TYR   451 CE1  1795 VAL   401 CG1  1035   0.408E+00   0.791E-01  -0.140E+00
TYR   451 CZ   1797 PHE   347 O     191   0.414E+00  -0.485E+00  -0.142E+00
TYR   451 CZ   1797 VAL   401 CG1  1035   0.421E+00  -0.827E-01  -0.127E+00
TYR   451 OH   1798 THR   345 C     146   0.592E+00  -0.468E+00  -0.224E-01
TYR   451 OH   1798 ARG   346 CA    150   0.438E+00   0.222E+00  -0.133E+00
TYR   451 OH   1798 ARG   346 CB    152   0.370E+00   0.974E-01  -0.243E+00
TYR   451 OH   1798 ARG   346 CG    155   0.422E+00  -0.223E-01  -0.159E+00
TYR   451 OH   1798 ARG   346 CD    158   0.430E+00  -0.224E+00  -0.146E+00
TYR   451 OH   1798 ARG   346 NE    161   0.484E+00  -0.615E+00  -0.870E-01
TYR   451 OH   1798 ARG   346 CZ    163   0.548E+00  -0.561E+00  -0.353E-01
TYR   451 OH   1798 ARG   346HH11   165   0.528E+00  -0.423E+00  -0.135E-02
TYR   451 OH   1798 ARG   346HH21   168   0.597E+00  -0.321E+00  -0.640E-03
TYR   451 OH   1798 ARG   346 C     170   0.483E+00  -0.973E+00  -0.716E-01
TYR   451 OH   1798 PHE   347 N     172   0.441E+00   0.618E+00  -0.143E+00
TYR   451 OH   1798 PHE   347 HN    173   0.367E+00  -0.628E+00  -0.115E-01
TYR   451 OH   1798 PHE   347 C     190   0.515E+00  -0.626E+00  -0.501E-01
TYR   451 OH   1798 PHE   347 O     191   0.425E+00   0.929E+00  -0.152E+00
TYR   451 OH   1798 ALA   348 C     200   0.681E+00  -0.357E+00  -0.992E-02
TYR   451 OH   1798 VAL   401 CB   1033   0.556E+00  -0.379E+00  -0.365E-01
TYR   451 HH   1799 THR   345 O     147   0.525E+00  -0.473E+00   0.000E+00
TYR   451 HH   1799 ARG   346 NH1   164   0.640E+00  -0.382E+00   0.000E+00
TYR   451 HH   1799 ARG   346 NH2   167   0.679E+00  -0.339E+00   0.000E+00
TYR   451 HH   1799 ARG   346 O     171   0.624E+00  -0.339E+00   0.000E+00
TYR   451 HH   1799 PHE   347 N     172   0.472E+00  -0.409E+00   0.000E+00
TYR   451 HH   1799 PHE   347 O     191   0.487E+00  -0.519E+00   0.000E+00
TYR   451 CD2  1800 PHE   347 O     191   0.395E+00   0.487E+00  -0.173E+00
TYR   451 CD2  1800 ALA   348 C     200   0.473E+00  -0.347E+00  -0.664E-01
TYR   451 CD2  1800 SER   349 OG    209   0.416E+00   0.537E+00  -0.150E+00
TYR   451 CD2  1800 VAL   401 CG1  1035   0.365E+00   0.107E+00  -0.142E+00
TYR   451 HD2  1801 PHE   347 O     191   0.382E+00  -0.388E+00  -0.463E-01
TYR   451 HD2  1801 ALA   348 O     201   0.417E+00  -0.338E+00  -0.293E-01
TYR   451 HD2  1801 SER   349 N     202   0.369E+00  -0.453E+00  -0.613E-01
TYR   451 HD2  1801 SER   349 OG    209   0.323E+00  -0.773E+00  -0.905E-01
TYR   451 CE2  1802 ARG   346 C     170   0.555E+00  -0.305E+00  -0.281E-01
TYR   451 CE2  1802 PHE   347 C     190   0.441E+00  -0.395E+00  -0.930E-01
TYR   451 CE2  1802 PHE   347 O     191   0.329E+00   0.793E+00  -0.133E+00
TYR   451 CE2  1802 ALA   348 C     200   0.500E+00  -0.302E+00  -0.497E-01
TYR   451 CE2  1802 VAL   401 CG1  1035   0.398E+00   0.845E-01  -0.150E+00
TYR   451 HE2  1803 PHE   347 O     191   0.250E+00  -0.131E+01   0.604E+00
TYR   451 C    1804 ARG   346 NH1   164   0.101E+01  -0.325E+00  -0.102E-02
TYR   451 C    1804 ARG   346 NH2   167   0.986E+00  -0.335E+00  -0.115E-02
TYR   451 C    1804 PHE   347 O     191   0.782E+00  -0.362E+00  -0.394E-02
TYR   451 C    1804 ALA   348 O     201   0.698E+00  -0.490E+00  -0.775E-02
TYR   451 C    1804 SER   349 N     202   0.607E+00  -0.633E+00  -0.206E-01
TYR   451 C    1804 SER   349 OG    209   0.367E+00  -0.254E+01  -0.217E+00
TYR   451 C    1804 SER   349 O     212   0.718E+00  -0.486E+00  -0.655E-02
TYR   451 C    1804 VAL   350 N     213   0.602E+00  -0.537E+00  -0.217E-01
TYR   451 C    1804 TYR   351 N     229   0.762E+00  -0.365E+00  -0.539E-02
TYR   451 C    1804 TYR   351 OH    242   0.764E+00  -0.313E+00  -0.497E-02
TYR   451 C    1804 VAL   401 N    1029   0.788E+00  -0.317E+00  -0.440E-02
TYR   451 C    1804 VAL   401 O    1044   0.611E+00  -0.468E+00  -0.170E-01
TYR   451 C    1804 ILE   402 N    1045   0.771E+00  -0.330E+00  -0.502E-02
TYR   451 C    1804 ILE   402 O    1063   0.880E+00  -0.362E+00  -0.194E-02
TYR   451 C    1804 GLU   406 OE1  1118   0.997E+00  -0.396E+00  -0.916E-03
TYR   451 C    1804 ASN   422 OD1  1351   0.867E+00  -0.315E+00  -0.213E-02
TYR   451 C    1804 ASN   422 ND2  1352   0.103E+01  -0.358E+00  -0.883E-03
TYR   451 O    1805 ALA   348 C     200   0.805E+00  -0.327E+00  -0.331E-02
TYR   451 O    1805 SER   349 C     211   0.711E+00  -0.348E+00  -0.693E-02
TYR   451 O    1805 VAL   350 HN    214   0.605E+00  -0.440E+00  -0.508E-03
TYR   451 O    1805 ILE   402 C    1062   0.824E+00  -0.314E+00  -0.288E-02
LEU   452 N    1806 ALA   348 C     200   0.653E+00  -0.327E+00  -0.134E-01
LEU   452 N    1806 SER   349 CA    204   0.447E+00  -0.160E+00  -0.124E+00
LEU   452 N    1806 SER   349 CB    206   0.364E+00  -0.341E+00  -0.215E+00
LEU   452 N    1806 SER   349 C     211   0.526E+00  -0.443E+00  -0.468E-01
LEU   452 N    1806 VAL   350 HN    214   0.454E+00  -0.573E+00  -0.382E-02
LEU   452 HN   1807 SER   349 N     202   0.464E+00  -0.494E+00  -0.337E-02
LEU   452 HN   1807 SER   349 OG    209   0.203E+00  -0.585E+01   0.411E-01
LEU   452 HN   1807 SER   349 O     212   0.548E+00  -0.358E+00  -0.916E-03
LEU   452 HN   1807 VAL   350 N     213   0.465E+00  -0.410E+00  -0.335E-02
LEU   452 CA   1808 SER   349 CB    206   0.429E+00  -0.629E-01  -0.132E+00
LEU   452 CA   1808 SER   349 OG    209   0.393E+00   0.344E+00  -0.211E+00
LEU   452 CB   1810 SER   349 CB    206   0.446E+00  -0.812E-01  -0.111E+00
LEU   452 CB   1810 SER   349 OG    209   0.408E+00   0.445E+00  -0.184E+00
LEU   452 CB   1810 TYR   351 CD1   237   0.407E+00   0.128E+00  -0.141E+00
LEU   452 CB   1810 TYR   351 CE1   239   0.380E+00   0.153E+00  -0.157E+00
LEU   452 CG   1813 SER   349 OG    209   0.451E+00  -0.458E+00  -0.115E+00
LEU   452 CD1  1815 TYR   351 CE1   239   0.439E+00   0.895E-01  -0.106E+00
LEU   452 CD1  1815 TYR   351 OH    242   0.450E+00   0.194E+00  -0.116E+00
LEU   452 C    1823 ALA   348 O     201   0.739E+00  -0.405E+00  -0.552E-02
LEU   452 C    1823 SER   349 N     202   0.638E+00  -0.526E+00  -0.154E-01
LEU   452 C    1823 SER   349 CB    206   0.423E+00   0.369E+00  -0.124E+00
LEU   452 C    1823 SER   349 OG    209   0.434E+00  -0.151E+01  -0.123E+00
LEU   452 C    1823 SER   349 O     212   0.602E+00  -0.638E+00  -0.186E-01
LEU   452 C    1823 VAL   350 N     213   0.465E+00  -0.893E+00  -0.905E-01
LEU   452 C    1823 VAL   350 O     228   0.695E+00  -0.332E+00  -0.793E-02
LEU   452 C    1823 TYR   351 N     229   0.503E+00  -0.804E+00  -0.602E-01
LEU   452 C    1823 TYR   351 CD1   237   0.392E+00  -0.561E+00  -0.136E+00
LEU   452 C    1823 TYR   351 CE1   239   0.442E+00  -0.411E+00  -0.918E-01
LEU   452 C    1823 TYR   351 OH    242   0.641E+00  -0.405E+00  -0.141E-01
LEU   452 C    1823 TYR   351 O     249   0.788E+00  -0.342E+00  -0.375E-02
LEU   452 C    1823 ALA   352 N     250   0.666E+00  -0.361E+00  -0.120E-01
LEU   452 C    1823 VAL   401 O    1044   0.624E+00  -0.412E+00  -0.150E-01
LEU   452 C    1823 GLU   406 OE1  1118   0.863E+00  -0.457E+00  -0.218E-02
LEU   452 C    1823 GLU   406 OE2  1119   0.969E+00  -0.380E+00  -0.109E-02
LEU   452 C    1823 ASN   422 OD1  1351   0.533E+00  -0.759E+00  -0.377E-01
LEU   452 C    1823 ASN   422 ND2  1352   0.702E+00  -0.628E+00  -0.877E-02
LEU   452 O    1824 ALA   348 C     200   0.640E+00  -0.537E+00  -0.130E-01
LEU   452 O    1824 SER   349 HN    203   0.590E+00  -0.385E+00  -0.590E-03
LEU   452 O    1824 SER   349 CA    204   0.405E+00  -0.324E+00  -0.177E+00
LEU   452 O    1824 SER   349 HA    205   0.384E+00  -0.448E+00  -0.408E-01
LEU   452 O    1824 SER   349 CB    206   0.349E+00  -0.602E+00  -0.240E+00
LEU   452 O    1824 SER   349 HB1   207   0.246E+00  -0.441E+00   0.525E+00
LEU   452 O    1824 SER   349 OG    209   0.389E+00   0.195E+01  -0.231E+00
LEU   452 O    1824 SER   349 C     211   0.399E+00  -0.138E+01  -0.167E+00
LEU   452 O    1824 VAL   350 N     213   0.345E+00   0.189E+01  -0.306E+00
LEU   452 O    1824 VAL   350 HN    214   0.289E+00  -0.306E+01  -0.380E-01
LEU   452 O    1824 VAL   350 CA    215   0.432E+00   0.121E+00  -0.131E+00
LEU   452 O    1824 VAL   350 CB    217   0.450E+00  -0.830E+00  -0.108E+00
LEU   452 O    1824 VAL   350 CG1   219   0.366E+00   0.323E+00  -0.241E+00
LEU   452 O    1824 VAL   350 C     227   0.470E+00  -0.845E+00  -0.760E-01
LEU   452 O    1824 TYR   351 N     229   0.405E+00   0.134E+01  -0.199E+00
LEU   452 O    1824 TYR   351 HN    230   0.308E+00  -0.152E+01  -0.267E-01
LEU   452 O    1824 TYR   351 CD1   237   0.357E+00   0.702E+00  -0.218E+00
LEU   452 O    1824 TYR   351 HD1   238   0.261E+00  -0.125E+01   0.213E+00
LEU   452 O    1824 TYR   351 CE1   239   0.425E+00   0.442E+00  -0.127E+00
LEU   452 O    1824 TYR   351 HE1   240   0.401E+00  -0.386E+00  -0.360E-01
LEU   452 O    1824 TYR   351 C     248   0.597E+00  -0.678E+00  -0.195E-01
LEU   452 O    1824 ALA   352 HN    251   0.496E+00  -0.486E+00  -0.166E-02
LEU   452 O    1824 ALA   352 C     258   0.761E+00  -0.383E+00  -0.461E-02
LEU   452 O    1824 PHE   400 C    1027   0.833E+00  -0.314E+00  -0.269E-02
LEU   452 O    1824 VAL   401 HN   1030   0.657E+00  -0.393E+00  -0.310E-03
LEU   452 O    1824 VAL   401 C    1043   0.655E+00  -0.401E+00  -0.112E-01
LEU   452 O    1824 ILE   402 C    1062   0.823E+00  -0.333E+00  -0.289E-02
LEU   452 O    1824 GLU   406 CD   1117   0.935E+00  -0.363E+00  -0.135E-02
LEU   452 O    1824 TYR   421 C    1341   0.911E+00  -0.308E+00  -0.158E-02
LEU   452 O    1824 ASN   422 CG   1350   0.596E+00  -0.639E+00  -0.197E-01
LEU   452 O    1824 ASN   422HD21  1353   0.665E+00  -0.309E+00  -0.288E-03
LEU   452 O    1824 ASN   422 C    1355   0.844E+00  -0.346E+00  -0.249E-02
TYR   453 N    1825 SER   349 C     211   0.612E+00  -0.437E+00  -0.198E-01
TYR   453 N    1825 VAL   350 HN    214   0.493E+00  -0.647E+00  -0.235E-02
TYR   453 N    1825 VAL   350 CB    217   0.598E+00  -0.374E+00  -0.253E-01
TYR   453 N    1825 VAL   350 C     227   0.620E+00  -0.392E+00  -0.181E-01
TYR   453 N    1825 TYR   351 HN    230   0.446E+00  -0.495E+00  -0.427E-02
TYR   453 N    1825 TYR   351 CD1   237   0.435E+00   0.365E+00  -0.125E+00
TYR   453 N    1825 TYR   351 HD1   238   0.365E+00  -0.421E+00  -0.622E-01
TYR   453 N    1825 TYR   351 C     248   0.713E+00  -0.413E+00  -0.800E-02
TYR   453 N    1825 GLU   406 CD   1117   0.898E+00  -0.339E+00  -0.202E-02
TYR   453 N    1825 ASN   422 CG   1350   0.578E+00  -0.596E+00  -0.274E-01
TYR   453 N    1825 ASN   422HD21  1353   0.579E+00  -0.362E+00  -0.903E-03
TYR   453 HN   1826 SER   349 OG    209   0.617E+00  -0.307E+00  -0.527E-03
TYR   453 HN   1826 ASN   422 OD1  1351   0.544E+00  -0.333E+00  -0.956E-03
TYR   453 HN   1826 ASN   422 ND2  1352   0.670E+00  -0.318E+00  -0.377E-03
TYR   453 CA   1827 VAL   350 CG1   219   0.406E+00  -0.439E-02  -0.160E+00
TYR   453 CA   1827 TYR   351 CB    233   0.450E+00  -0.196E-02  -0.108E+00
TYR   453 CA   1827 TYR   351 CD1   237   0.444E+00  -0.710E-02  -0.101E+00
TYR   453 CA   1827 ASN   422 CG   1350   0.440E+00   0.232E-01  -0.105E+00
TYR   453 CA   1827 ASN   422 OD1  1351   0.343E+00  -0.403E-01  -0.229E+00
TYR   453 HA   1828 ASN   422 OD1  1351   0.281E+00  -0.683E+00  -0.554E-01
TYR   453 CB   1829 VAL   350 CG1   219   0.364E+00   0.306E-01  -0.157E+00
TYR   453 CB   1829 ASN   422 CG   1350   0.423E+00  -0.134E+00  -0.124E+00
TYR   453 CB   1829 ASN   422 OD1  1351   0.360E+00   0.185E+00  -0.245E+00
TYR   453 CB   1829 ASN   422 ND2  1352   0.439E+00   0.163E+00  -0.136E+00
TYR   453 CZ   1837 ARG   403 NH2  1083   0.567E+00  -0.309E+00  -0.306E-01
TYR   453 CZ   1837 GLU   406 OE1  1118   0.620E+00  -0.306E+00  -0.156E-01
TYR   453 OH   1838 ARG   403 NE   1077   0.632E+00  -0.339E+00  -0.188E-01
TYR   453 OH   1838 ARG   403 CZ   1079   0.601E+00  -0.459E+00  -0.207E-01
TYR   453 OH   1838 ARG   403HH21  1084   0.549E+00  -0.387E+00  -0.106E-02
TYR   453 OH   1838 ARG   403HH22  1085   0.551E+00  -0.384E+00  -0.104E-02
TYR   453 OH   1838 GLU   406 CD   1117   0.718E+00  -0.432E+00  -0.721E-02
TYR   453 OH   1838 ASN   417 CG   1274   0.721E+00  -0.327E+00  -0.702E-02
TYR   453 HH   1839 ARG   403 NH1  1080   0.632E+00  -0.391E+00   0.000E+00
TYR   453 HH   1839 ARG   403 NH2  1083   0.572E+00  -0.485E+00   0.000E+00
TYR   453 HH   1839 GLU   406 OE1  1118   0.710E+00  -0.373E+00   0.000E+00
TYR   453 HH   1839 GLU   406 OE2  1119   0.707E+00  -0.376E+00   0.000E+00
TYR   453 HH   1839 ASN   417 ND2  1276   0.740E+00  -0.327E+00   0.000E+00
TYR   453 CD2  1840 ASN   422HD21  1353   0.402E+00  -0.325E+00  -0.681E-02
TYR   453 HD2  1841 ASN   422 ND2  1352   0.375E+00  -0.627E+00  -0.573E-01
TYR   453 HE2  1843 ASN   417 ND2  1276   0.474E+00  -0.354E+00  -0.171E-01
TYR   453 C    1844 SER   349 OG    209   0.750E+00  -0.492E+00  -0.555E-02
TYR   453 C    1844 SER   349 O     212   0.790E+00  -0.407E+00  -0.370E-02
TYR   453 C    1844 VAL   350 N     213   0.663E+00  -0.439E+00  -0.123E-01
TYR   453 C    1844 VAL   350 O     228   0.731E+00  -0.327E+00  -0.585E-02
TYR   453 C    1844 TYR   351 N     229   0.547E+00  -0.719E+00  -0.377E-01
TYR   453 C    1844 TYR   351 CD1   237   0.473E+00  -0.378E+00  -0.662E-01
TYR   453 C    1844 TYR   351 OH    242   0.750E+00  -0.324E+00  -0.556E-02
TYR   453 C    1844 TYR   351 O     249   0.768E+00  -0.388E+00  -0.438E-02
TYR   453 C    1844 ALA   352 N     250   0.744E+00  -0.317E+00  -0.622E-02
TYR   453 C    1844 ARG   403 NH2  1083   0.969E+00  -0.344E+00  -0.128E-02
TYR   453 C    1844 GLU   406 OE1  1118   0.841E+00  -0.518E+00  -0.253E-02
TYR   453 C    1844 GLU   406 OE2  1119   0.884E+00  -0.477E+00  -0.189E-02
TYR   453 C    1844 ASN   417 ND2  1276   0.856E+00  -0.477E+00  -0.269E-02
TYR   453 C    1844 ASN   417 O    1280   0.716E+00  -0.440E+00  -0.665E-02
TYR   453 C    1844 ILE   418 N    1281   0.788E+00  -0.317E+00  -0.440E-02
TYR   453 C    1844 ILE   418 O    1299   0.854E+00  -0.380E+00  -0.232E-02
TYR   453 C    1844 TYR   421 O    1342   0.645E+00  -0.544E+00  -0.123E-01
TYR   453 C    1844 ASN   422 N    1343   0.715E+00  -0.362E+00  -0.788E-02
TYR   453 C    1844 ASN   422 OD1  1351   0.353E+00  -0.233E+01  -0.217E+00
TYR   453 C    1844 ASN   422 ND2  1352   0.459E+00  -0.174E+01  -0.966E-01
TYR   453 C    1844 ASN   422 O    1356   0.837E+00  -0.332E+00  -0.261E-02
TYR   453 O    1845 VAL   350 HN    214   0.715E+00  -0.313E+00  -0.186E-03
TYR   453 O    1845 TYR   351 C     248   0.781E+00  -0.377E+00  -0.396E-02
TYR   453 O    1845 GLU   406 CD   1117   0.967E+00  -0.326E+00  -0.110E-02
TYR   453 O    1845 ASN   417 C    1279   0.839E+00  -0.330E+00  -0.258E-02
TYR   453 O    1845 TYR   421 C    1341   0.788E+00  -0.371E+00  -0.375E-02
TYR   453 O    1845 ASN   422 CG   1350   0.558E+00  -0.696E+00  -0.288E-01
TYR   453 O    1845 ASN   422HD21  1353   0.488E+00  -0.578E+00  -0.184E-02
TYR   453 O    1845 ASN   422HD22  1354   0.651E+00  -0.305E+00  -0.327E-03
ARG   454 N    1846 TYR   351 CB    233   0.408E+00   0.757E-01  -0.184E+00
ARG   454 N    1846 TYR   351 C     248   0.651E+00  -0.305E+00  -0.137E-01
ARG   454 N    1846 TYR   421 C    1341   0.572E+00  -0.400E+00  -0.290E-01
ARG   454 N    1846 ASN   422 CG   1350   0.354E+00  -0.124E+01  -0.170E+00
ARG   454 N    1846 ASN   422 ND2  1352   0.361E+00   0.157E+01  -0.275E+00
ARG   454 N    1846 ASN   422HD21  1353   0.300E+00  -0.120E+01  -0.405E-01
ARG   454 N    1846 ASN   422HD22  1354   0.457E+00  -0.387E+00  -0.370E-02
ARG   454 HN   1847 TYR   351 N     229   0.455E+00  -0.419E+00  -0.381E-02
ARG   454 HN   1847 TYR   421 O    1342   0.455E+00  -0.451E+00  -0.279E-02
ARG   454 HN   1847 ASN   422 OD1  1351   0.181E+00  -0.606E+01   0.619E+00
ARG   454 HN   1847 ASN   422 ND2  1352   0.291E+00  -0.223E+01  -0.467E-01
ARG   454 CA   1848 ASN   422 CG   1350   0.416E+00  -0.351E+00  -0.132E+00
ARG   454 CA   1848 ASN   422 OD1  1351   0.358E+00   0.471E+00  -0.246E+00
ARG   454 CA   1848 ASN   422 ND2  1352   0.396E+00   0.534E+00  -0.201E+00
ARG   454 CA   1848 ASN   422HD21  1353   0.322E+00  -0.424E+00  -0.265E-01
ARG   454 CB   1850 TYR   351 CB    233   0.419E+00   0.866E-02  -0.145E+00
ARG   454 CB   1850 TYR   421 CB   1326   0.452E+00   0.714E-02  -0.105E+00
ARG   454 CB   1850 TYR   421 O    1342   0.368E+00   0.124E+00  -0.239E+00
ARG   454 CB   1850 ASN   422 CG   1350   0.397E+00  -0.112E+00  -0.150E+00
ARG   454 CB   1850 ASN   422 OD1  1351   0.351E+00   0.141E+00  -0.243E+00
ARG   454 CB   1850 ASN   422 ND2  1352   0.394E+00   0.153E+00  -0.204E+00
ARG   454 CG   1853 TYR   421 CB   1326   0.443E+00  -0.244E-02  -0.115E+00
ARG   454 CG   1853 TYR   421 O    1342   0.406E+00  -0.309E-01  -0.175E+00
ARG   454 CD   1856 TYR   421 CB   1326   0.432E+00  -0.274E-01  -0.129E+00
ARG   454 CD   1856 TYR   421 O    1342   0.360E+00  -0.447E+00  -0.245E+00
ARG   454 HD2  1858 TYR   421 O    1342   0.265E+00  -0.573E+00   0.693E-01
ARG   454 NE   1859 TYR   351 N     229   0.700E+00  -0.320E+00  -0.109E-01
ARG   454 NE   1859 TYR   351 O     249   0.603E+00  -0.468E+00  -0.224E-01
ARG   454 NE   1859 TYR   421 N    1322   0.707E+00  -0.314E+00  -0.103E-01
ARG   454 NE   1859 TYR   421 O    1342   0.392E+00  -0.131E+01  -0.228E+00
ARG   454 NE   1859 ASN   422 N    1343   0.599E+00  -0.387E+00  -0.273E-01
ARG   454 NE   1859 ASN   422 OD1  1351   0.558E+00  -0.553E+00  -0.352E-01
ARG   454 NE   1859 ASN   422 ND2  1352   0.618E+00  -0.659E+00  -0.228E-01
ARG   454 NE   1859 ASN   422 O    1356   0.695E+00  -0.348E+00  -0.966E-02
ARG   454 HE   1860 TYR   421 O    1342   0.339E+00  -0.501E+00  -0.157E-01
ARG   454 CZ   1861 TYR   351 N     229   0.750E+00  -0.342E+00  -0.590E-02
ARG   454 CZ   1861 TYR   351 CD2   244   0.471E+00  -0.348E+00  -0.679E-01
ARG   454 CZ   1861 TYR   351 O     249   0.632E+00  -0.516E+00  -0.139E-01
ARG   454 CZ   1861 TYR   421 O    1342   0.519E+00  -0.795E+00  -0.436E-01
ARG   454 CZ   1861 ASN   422 N    1343   0.724E+00  -0.322E+00  -0.729E-02
ARG   454 CZ   1861 ASN   422 OD1  1351   0.648E+00  -0.491E+00  -0.121E-01
ARG   454 CZ   1861 ASN   422 ND2  1352   0.729E+00  -0.578E+00  -0.701E-02
ARG   454 CZ   1861 ASN   422 O    1356   0.793E+00  -0.332E+00  -0.361E-02
ARG   454 NH1  1862 TYR   351 C     248   0.776E+00  -0.496E+00  -0.482E-02
ARG   454 NH1  1862 TYR   421 C    1341   0.721E+00  -0.569E+00  -0.750E-02
ARG   454 NH1  1862 ASN   422 CG   1350   0.788E+00  -0.453E+00  -0.440E-02
ARG   454 NH1  1862 ASN   422 C    1355   0.928E+00  -0.364E+00  -0.166E-02
ARG   454HH11  1863 TYR   421 O    1342   0.607E+00  -0.388E+00  -0.498E-03
ARG   454HH11  1863 ASN   422 ND2  1352   0.802E+00  -0.336E+00  -0.128E-03
ARG   454 NH2  1865 VAL   350 C     227   0.829E+00  -0.318E+00  -0.326E-02
ARG   454 NH2  1865 TYR   351 CZ    241   0.571E+00  -0.304E+00  -0.296E-01
ARG   454 NH2  1865 TYR   351 HH    243   0.654E+00  -0.365E+00   0.000E+00
ARG   454 NH2  1865 TYR   351 CD2   244   0.387E+00   0.694E+00  -0.188E+00
ARG   454 NH2  1865 TYR   351 HD2   245   0.310E+00  -0.930E+00  -0.677E-01
ARG   454 NH2  1865 TYR   351 CE2   246   0.448E+00   0.474E+00  -0.109E+00
ARG   454 NH2  1865 TYR   351 HE2   247   0.424E+00  -0.411E+00  -0.316E-01
ARG   454 NH2  1865 TYR   351 C     248   0.594E+00  -0.841E+00  -0.234E-01
ARG   454 NH2  1865 ALA   352 C     258   0.872E+00  -0.372E+00  -0.241E-02
ARG   454 NH2  1865 TYR   421 C    1341   0.697E+00  -0.606E+00  -0.913E-02
ARG   454 NH2  1865 ASN   422 CG   1350   0.740E+00  -0.509E+00  -0.642E-02
ARG   454 NH2  1865 ASN   422 C    1355   0.826E+00  -0.441E+00  -0.332E-02
ARG   454HH21  1866 TYR   351 N     229   0.654E+00  -0.308E+00  -0.435E-03
ARG   454HH21  1866 TYR   351 CD2   244   0.349E+00  -0.522E+00  -0.152E-01
ARG   454HH21  1866 TYR   351 CE2   246   0.426E+00  -0.307E+00  -0.485E-02
ARG   454HH21  1866 TYR   351 O     249   0.471E+00  -0.693E+00  -0.227E-02
ARG   454HH21  1866 TYR   421 O    1342   0.545E+00  -0.491E+00  -0.948E-03
ARG   454HH21  1866 ASN   422 OD1  1351   0.644E+00  -0.343E+00  -0.349E-03
ARG   454HH21  1866 ASN   422 ND2  1352   0.767E+00  -0.363E+00  -0.167E-03
ARG   454HH22  1867 TYR   351 CD2   244   0.412E+00  -0.337E+00  -0.592E-02
ARG   454HH22  1867 TYR   351 O     249   0.618E+00  -0.374E+00  -0.447E-03
ARG   454HH22  1867 TYR   421 O    1342   0.675E+00  -0.312E+00  -0.264E-03
ARG   454 C    1868 SER   349 O     212   0.103E+01  -0.312E+00  -0.753E-03
ARG   454 C    1868 TYR   351 N     229   0.734E+00  -0.459E+00  -0.672E-02
ARG   454 C    1868 TYR   351 O     249   0.876E+00  -0.363E+00  -0.199E-02
ARG   454 C    1868 ARG   403 NH2  1083   0.984E+00  -0.394E+00  -0.116E-02
ARG   454 C    1868 GLU   406 OE1  1118   0.909E+00  -0.535E+00  -0.159E-02
ARG   454 C    1868 GLU   406 OE2  1119   0.887E+00  -0.557E+00  -0.185E-02
ARG   454 C    1868 GLY   416 O    1266   0.842E+00  -0.375E+00  -0.253E-02
ARG   454 C    1868 ASN   417 N    1267   0.752E+00  -0.387E+00  -0.584E-02
ARG   454 C    1868 ASN   417 OD1  1275   0.658E+00  -0.613E+00  -0.110E-01
ARG   454 C    1868 ASN   417 ND2  1276   0.633E+00  -0.984E+00  -0.161E-01
ARG   454 C    1868 ASN   417 O    1280   0.540E+00  -0.932E+00  -0.348E-01
ARG   454 C    1868 ILE   418 N    1281   0.666E+00  -0.512E+00  -0.120E-01
ARG   454 C    1868 ILE   418 O    1299   0.787E+00  -0.513E+00  -0.378E-02
ARG   454 C    1868 ALA   419 O    1309   0.946E+00  -0.339E+00  -0.126E-02
ARG   454 C    1868 ASP   420 N    1310   0.874E+00  -0.386E+00  -0.238E-02
ARG   454 C    1868 ASP   420 O    1321   0.832E+00  -0.376E+00  -0.271E-02
ARG   454 C    1868 TYR   421 N    1322   0.660E+00  -0.564E+00  -0.126E-01
ARG   454 C    1868 TYR   421 CD2  1337   0.542E+00  -0.323E+00  -0.320E-01
ARG   454 C    1868 TYR   421 O    1342   0.507E+00  -0.108E+01  -0.498E-01
ARG   454 C    1868 ASN   422 N    1343   0.603E+00  -0.599E+00  -0.214E-01
ARG   454 C    1868 ASN   422 OD1  1351   0.417E+00  -0.175E+01  -0.138E+00
ARG   454 C    1868 ASN   422 ND2  1352   0.372E+00  -0.352E+01  -0.196E+00
ARG   454 C    1868 ASN   422 O    1356   0.836E+00  -0.390E+00  -0.263E-02
ARG   454 C    1868 TYR   423 N    1357   0.850E+00  -0.354E+00  -0.280E-02
ARG   454 O    1869 TYR   351 C     248   0.841E+00  -0.363E+00  -0.254E-02
ARG   454 O    1869 GLU   406 CD   1117   0.863E+00  -0.428E+00  -0.218E-02
ARG   454 O    1869 GLY   416 C    1265   0.733E+00  -0.433E+00  -0.577E-02
ARG   454 O    1869 ASN   417 CG   1274   0.528E+00  -0.867E+00  -0.399E-01
ARG   454 O    1869 ASN   417HD21  1277   0.540E+00  -0.501E+00  -0.101E-02
ARG   454 O    1869 ASN   417HD22  1278   0.632E+00  -0.355E+00  -0.390E-03
ARG   454 O    1869 ASN   417 C    1279   0.471E+00  -0.120E+01  -0.748E-01
ARG   454 O    1869 ASN   417 O    1280   0.422E+00   0.134E+01  -0.143E+00
ARG   454 O    1869 ILE   418 HN   1282   0.614E+00  -0.350E+00  -0.465E-03
ARG   454 O    1869 ILE   418 C    1298   0.667E+00  -0.511E+00  -0.102E-01
ARG   454 O    1869 ALA   419 C    1308   0.805E+00  -0.359E+00  -0.331E-02
ARG   454 O    1869 ASP   420 CG   1317   0.947E+00  -0.360E+00  -0.125E-02
ARG   454 O    1869 ASP   420 C    1320   0.688E+00  -0.374E+00  -0.844E-02
ARG   454 O    1869 TYR   421 HN   1323   0.536E+00  -0.378E+00  -0.105E-02
ARG   454 O    1869 TYR   421 CB   1326   0.383E+00   0.171E+00  -0.217E+00
ARG   454 O    1869 TYR   421 HD2  1338   0.395E+00  -0.404E+00  -0.390E-01
ARG   454 O    1869 TYR   421 C    1341   0.467E+00  -0.124E+01  -0.786E-01
ARG   454 O    1869 ASN   422 HN   1344   0.554E+00  -0.338E+00  -0.857E-03
ARG   454 O    1869 ASN   422 CG   1350   0.371E+00  -0.209E+01  -0.209E+00
ARG   454 O    1869 ASN   422 OD1  1351   0.381E+00   0.175E+01  -0.233E+00
ARG   454 O    1869 ASN   422HD21  1353   0.187E+00  -0.915E+01   0.313E+00
ARG   454 O    1869 ASN   422HD22  1354   0.332E+00  -0.172E+01  -0.177E-01
ARG   454 O    1869 ASN   422 C    1355   0.702E+00  -0.500E+00  -0.746E-02
LEU   455 N    1870 ASN   417 CG   1274   0.603E+00  -0.395E+00  -0.214E-01
LEU   455 N    1870 ASN   417 C    1279   0.658E+00  -0.349E+00  -0.128E-01
LEU   455 N    1870 TYR   421 C    1341   0.653E+00  -0.357E+00  -0.134E-01
LEU   455 N    1870 ASN   422 CG   1350   0.566E+00  -0.455E+00  -0.310E-01
LEU   455 N    1870 ASN   422HD21  1353   0.396E+00  -0.657E+00  -0.858E-02
LEU   455 HN   1871 ASN   417 ND2  1276   0.682E+00  -0.304E+00  -0.338E-03
LEU   455 HN   1871 ASN   422 ND2  1352   0.567E+00  -0.447E+00  -0.102E-02
LEU   455 HA   1873 ASN   417 ND2  1276   0.406E+00  -0.523E+00  -0.360E-01
LEU   455 HA   1873 ASN   422 ND2  1352   0.499E+00  -0.314E+00  -0.115E-01
LEU   455 CG   1877 ASN   417 ND2  1276   0.478E+00  -0.486E+00  -0.887E-01
LEU   455 CD1  1879 ASN   417 ND2  1276   0.371E+00   0.598E+00  -0.221E+00
LEU   455 CD1  1879 ASN   417HD21  1277   0.344E+00  -0.333E+00  -0.187E-01
LEU   455 C    1887 GLU   406 OE1  1118   0.104E+01  -0.344E+00  -0.718E-03
LEU   455 C    1887 GLU   406 OE2  1119   0.962E+00  -0.385E+00  -0.114E-02
LEU   455 C    1887 GLY   416 O    1266   0.793E+00  -0.326E+00  -0.361E-02
LEU   455 C    1887 ASN   417 N    1267   0.678E+00  -0.370E+00  -0.108E-01
LEU   455 C    1887 ASN   417 OD1  1275   0.490E+00  -0.924E+00  -0.605E-01
LEU   455 C    1887 ASN   417 ND2  1276   0.473E+00  -0.149E+01  -0.835E-01
LEU   455 C    1887 ASN   417 O    1280   0.593E+00  -0.594E+00  -0.202E-01
LEU   455 C    1887 ILE   418 N    1281   0.721E+00  -0.344E+00  -0.748E-02
LEU   455 C    1887 ILE   418 O    1299   0.918E+00  -0.311E+00  -0.150E-02
LEU   455 C    1887 ASP   420 OD2  1319   0.980E+00  -0.331E+00  -0.101E-02
LEU   455 C    1887 TYR   421 N    1322   0.688E+00  -0.408E+00  -0.992E-02
LEU   455 C    1887 TYR   421 OH   1335   0.642E+00  -0.404E+00  -0.140E-01
LEU   455 C    1887 TYR   421 CD2  1337   0.399E+00  -0.535E+00  -0.132E+00
LEU   455 C    1887 TYR   421 CE2  1339   0.454E+00  -0.383E+00  -0.809E-01
LEU   455 C    1887 TYR   421 O    1342   0.665E+00  -0.471E+00  -0.103E-01
LEU   455 C    1887 ASN   422 N    1343   0.753E+00  -0.303E+00  -0.577E-02
LEU   455 C    1887 ASN   422 OD1  1351   0.699E+00  -0.427E+00  -0.766E-02
LEU   455 C    1887 ASN   422 ND2  1352   0.574E+00  -0.951E+00  -0.285E-01
LEU   455 O    1888 GLU   406 CD   1117   0.101E+01  -0.325E+00  -0.865E-03
LEU   455 O    1888 GLY   416 C    1265   0.679E+00  -0.485E+00  -0.909E-02
LEU   455 O    1888 ASN   417 CB   1271   0.425E+00   0.228E+00  -0.142E+00
LEU   455 O    1888 ASN   417 CG   1274   0.377E+00  -0.193E+01  -0.201E+00
LEU   455 O    1888 ASN   417 OD1  1275   0.381E+00   0.170E+01  -0.234E+00
LEU   455 O    1888 ASN   417 ND2  1276   0.380E+00   0.253E+01  -0.255E+00
LEU   455 O    1888 ASN   417HD21  1277   0.394E+00  -0.105E+01  -0.656E-02
LEU   455 O    1888 ASN   417HD22  1278   0.397E+00  -0.102E+01  -0.622E-02
LEU   455 O    1888 ASN   417 C    1279   0.557E+00  -0.782E+00  -0.292E-01
LEU   455 O    1888 ILE   418 C    1298   0.840E+00  -0.322E+00  -0.257E-02
LEU   455 O    1888 ASP   420 CG   1317   0.888E+00  -0.384E+00  -0.184E-02
LEU   455 O    1888 ASP   420 C    1320   0.742E+00  -0.312E+00  -0.535E-02
LEU   455 O    1888 TYR   421 CG   1329   0.430E+00  -0.266E+00  -0.120E+00
LEU   455 O    1888 TYR   421 CZ   1334   0.490E+00  -0.352E+00  -0.606E-01
LEU   455 O    1888 TYR   421 HH   1336   0.606E+00  -0.348E+00   0.000E+00
LEU   455 O    1888 TYR   421 CD2  1337   0.334E+00   0.843E+00  -0.166E+00
LEU   455 O    1888 TYR   421 HD2  1338   0.277E+00  -0.104E+01   0.100E-01
LEU   455 O    1888 TYR   421 CE2  1339   0.372E+00   0.624E+00  -0.207E+00
LEU   455 O    1888 TYR   421 HE2  1340   0.345E+00  -0.575E+00  -0.721E-01
LEU   455 O    1888 TYR   421 C    1341   0.677E+00  -0.523E+00  -0.929E-02
LEU   455 O    1888 ASN   422 CG   1350   0.709E+00  -0.448E+00  -0.704E-02
LEU   455 O    1888 ASN   422HD21  1353   0.517E+00  -0.533E+00  -0.130E-02
LEU   455 O    1888 ASN   422HD22  1354   0.590E+00  -0.397E+00  -0.590E-03
PHE   456 N    1889 ASN   417 CG   1274   0.591E+00  -0.432E+00  -0.241E-01
PHE   456 N    1889 ASN   417 C    1279   0.698E+00  -0.325E+00  -0.907E-02
PHE   456 N    1889 TYR   421 CD2  1337   0.414E+00   0.316E+00  -0.155E+00
PHE   456 N    1889 TYR   421 C    1341   0.664E+00  -0.361E+00  -0.121E-01
PHE   456 N    1889 ASN   422HD21  1353   0.546E+00  -0.313E+00  -0.128E-02
PHE   456 HN   1890 ASN   422 ND2  1352   0.635E+00  -0.313E+00  -0.517E-03
PHE   456 CA   1891 TYR   421 CG   1329   0.411E+00  -0.160E-01  -0.137E+00
PHE   456 CA   1891 TYR   421 CZ   1334   0.440E+00  -0.245E-01  -0.105E+00
PHE   456 CA   1891 TYR   421 CD2  1337   0.370E+00   0.343E-01  -0.151E+00
PHE   456 CA   1891 TYR   421 CE2  1339   0.387E+00   0.303E-01  -0.157E+00
PHE   456 CB   1893 TYR   421 CE2  1339   0.435E+00   0.738E-01  -0.111E+00
PHE   456 C    1907 ASN   417 OD1  1275   0.738E+00  -0.369E+00  -0.557E-02
PHE   456 C    1907 ASN   417 ND2  1276   0.775E+00  -0.500E+00  -0.488E-02
PHE   456 C    1907 ASN   417 O    1280   0.742E+00  -0.363E+00  -0.539E-02
PHE   456 C    1907 ASP   420 OD2  1319   0.992E+00  -0.311E+00  -0.943E-03
PHE   456 C    1907 ASP   420 O    1321   0.737E+00  -0.351E+00  -0.560E-02
PHE   456 C    1907 TYR   421 N    1322   0.680E+00  -0.399E+00  -0.106E-01
PHE   456 C    1907 TYR   421 CG   1329   0.416E+00   0.284E+00  -0.117E+00
PHE   456 C    1907 TYR   421 CD1  1330   0.429E+00  -0.425E+00  -0.104E+00
PHE   456 C    1907 TYR   421 CE1  1332   0.455E+00  -0.364E+00  -0.799E-01
PHE   456 C    1907 TYR   421 OH   1335   0.532E+00  -0.582E+00  -0.418E-01
PHE   456 C    1907 TYR   421 CD2  1337   0.419E+00  -0.451E+00  -0.114E+00
PHE   456 C    1907 TYR   421 CE2  1339   0.442E+00  -0.392E+00  -0.917E-01
PHE   456 C    1907 TYR   421 O    1342   0.623E+00  -0.515E+00  -0.152E-01
PHE   456 C    1907 ASN   422 OD1  1351   0.822E+00  -0.304E+00  -0.292E-02
PHE   456 C    1907 ASN   422 ND2  1352   0.726E+00  -0.564E+00  -0.719E-02
PHE   456 O    1908 ASN   417 CG   1274   0.823E+00  -0.311E+00  -0.290E-02
PHE   456 O    1908 ASN   417 C    1279   0.854E+00  -0.308E+00  -0.231E-02
PHE   456 O    1908 TYR   421 C    1341   0.657E+00  -0.504E+00  -0.111E-01
PHE   456 O    1908 ASN   422 CG   1350   0.788E+00  -0.335E+00  -0.376E-02
ARG   457 N    1909 TYR   421 CB   1326   0.467E+00   0.538E-01  -0.100E+00
ARG   457 N    1909 TYR   421 CG   1329   0.400E+00  -0.173E+00  -0.174E+00
ARG   457 N    1909 TYR   421 CD1  1330   0.373E+00   0.337E+00  -0.196E+00
ARG   457 N    1909 TYR   421 CE1  1332   0.375E+00   0.331E+00  -0.196E+00
ARG   457 N    1909 TYR   421 CZ   1334   0.394E+00  -0.329E+00  -0.182E+00
ARG   457 N    1909 TYR   421 OH   1335   0.452E+00   0.472E+00  -0.127E+00
ARG   457 N    1909 TYR   421 HH   1336   0.458E+00  -0.357E+00   0.000E+00
ARG   457 N    1909 TYR   421 CD2  1337   0.415E+00   0.255E+00  -0.153E+00
ARG   457 N    1909 TYR   421 CE2  1339   0.412E+00   0.258E+00  -0.157E+00
ARG   457 HN   1910 TYR   421 CD1  1330   0.334E+00  -0.355E+00  -0.196E-01
ARG   457 HN   1910 TYR   421 CE1  1332   0.307E+00  -0.447E+00  -0.304E-01
ARG   457 HN   1910 TYR   421 OH   1335   0.357E+00  -0.680E+00  -0.137E-01
ARG   457 HN   1910 TYR   421 CE2  1339   0.338E+00  -0.340E+00  -0.182E-01
ARG   457 CA   1911 TYR   421 CD1  1330   0.424E+00   0.105E+00  -0.123E+00
ARG   457 CA   1911 TYR   421 CE1  1332   0.424E+00   0.104E+00  -0.122E+00
ARG   457 CB   1913 TYR   421 CD1  1330   0.389E+00   0.371E-01  -0.156E+00
ARG   457 CB   1913 TYR   421 CE1  1332   0.424E+00   0.294E-01  -0.123E+00
ARG   457 NE   1922 ASP   420 O    1321   0.570E+00  -0.502E+00  -0.312E-01
ARG   457 NE   1922 TYR   421 N    1322   0.678E+00  -0.341E+00  -0.133E-01
ARG   457 NE   1922 TYR   421 O    1342   0.591E+00  -0.489E+00  -0.253E-01
ARG   457 NE   1922 ASN   422 ND2  1352   0.914E+00  -0.321E+00  -0.222E-02
ARG   457 CZ   1924 ASP   420 OD1  1318   0.102E+01  -0.308E+00  -0.790E-03
ARG   457 CZ   1924 ASP   420 O    1321   0.596E+00  -0.556E+00  -0.198E-01
ARG   457 CZ   1924 TYR   421 N    1322   0.724E+00  -0.365E+00  -0.729E-02
ARG   457 CZ   1924 TYR   421 O    1342   0.633E+00  -0.515E+00  -0.138E-01
ARG   457 CZ   1924 ASN   422 ND2  1352   0.973E+00  -0.355E+00  -0.125E-02
ARG   457 NH1  1925 ALA   419 C    1308   0.958E+00  -0.320E+00  -0.137E-02
ARG   457 NH1  1925 ASP   420 CG   1317   0.949E+00  -0.425E+00  -0.145E-02
ARG   457 NH1  1925 ASP   420 C    1320   0.690E+00  -0.440E+00  -0.969E-02
ARG   457 NH1  1925 TYR   421 C    1341   0.716E+00  -0.576E+00  -0.781E-02
ARG   457 NH1  1925 ASN   422 C    1355   0.904E+00  -0.380E+00  -0.194E-02
ARG   457 NH1  1925 TYR   423 C    1376   0.103E+01  -0.312E+00  -0.862E-03
ARG   457HH11  1926 ASP   420 O    1321   0.542E+00  -0.474E+00  -0.983E-03
ARG   457HH12  1927 ASP   420 O    1321   0.623E+00  -0.349E+00  -0.424E-03
ARG   457 NH2  1928 TYR   351 C     248   0.965E+00  -0.346E+00  -0.131E-02
ARG   457 NH2  1928 ASP   420 C    1320   0.773E+00  -0.356E+00  -0.495E-02
ARG   457 NH2  1928 TYR   421 C    1341   0.697E+00  -0.607E+00  -0.916E-02
ARG   457 NH2  1928 ASN   422 CG   1350   0.979E+00  -0.318E+00  -0.120E-02
ARG   457 NH2  1928 ASN   422 C    1355   0.864E+00  -0.409E+00  -0.254E-02
ARG   457HH21  1929 TYR   421 O    1342   0.618E+00  -0.373E+00  -0.445E-03
ARG   457 C    1931 ASN   417 OD1  1275   0.940E+00  -0.325E+00  -0.131E-02
ARG   457 C    1931 ASN   417 ND2  1276   0.101E+01  -0.430E+00  -0.976E-03
ARG   457 C    1931 ASN   417 O    1280   0.938E+00  -0.324E+00  -0.132E-02
ARG   457 C    1931 ASP   420 N    1310   0.990E+00  -0.318E+00  -0.113E-02
ARG   457 C    1931 ASP   420 OD2  1319   0.975E+00  -0.425E+00  -0.105E-02
ARG   457 C    1931 ASP   420 O    1321   0.732E+00  -0.474E+00  -0.583E-02
ARG   457 C    1931 TYR   421 N    1322   0.776E+00  -0.414E+00  -0.482E-02
ARG   457 C    1931 TYR   421 CD1  1330   0.454E+00  -0.493E+00  -0.815E-01
ARG   457 C    1931 TYR   421 CE1  1332   0.411E+00  -0.630E+00  -0.122E+00
ARG   457 C    1931 TYR   421 OH   1335   0.463E+00  -0.108E+01  -0.892E-01
ARG   457 C    1931 TYR   421 CE2  1339   0.530E+00  -0.338E+00  -0.364E-01
ARG   457 C    1931 TYR   421 O    1342   0.785E+00  -0.438E+00  -0.383E-02
ARG   457 C    1931 ASN   422 ND2  1352   0.979E+00  -0.453E+00  -0.120E-02
ARG   457 O    1932 ASP   420 CG   1317   0.885E+00  -0.400E+00  -0.188E-02
ARG   457 O    1932 ASP   420 C    1320   0.749E+00  -0.318E+00  -0.507E-02
ARG   457 O    1932 TYR   421 CD1  1330   0.417E+00   0.482E+00  -0.137E+00
ARG   457 O    1932 TYR   421 CE1  1332   0.344E+00   0.800E+00  -0.205E+00
ARG   457 O    1932 TYR   421 HE1  1333   0.313E+00  -0.782E+00  -0.910E-01
ARG   457 O    1932 TYR   421 CZ   1334   0.365E+00  -0.772E+00  -0.215E+00
ARG   457 O    1932 TYR   421 OH   1335   0.355E+00   0.169E+01  -0.319E+00
ARG   457 O    1932 TYR   421 HH   1336   0.336E+00  -0.155E+01   0.000E+00
ARG   457 O    1932 TYR   421 C    1341   0.809E+00  -0.389E+00  -0.321E-02
LYS   458 N    1933 TYR   421 HH   1336   0.538E+00  -0.354E+00   0.000E+00
LYS   458 C    1953 ASP   420 OD2  1319   0.100E+01  -0.406E+00  -0.891E-03
LYS   458 C    1953 ASP   420 O    1321   0.814E+00  -0.388E+00  -0.309E-02
LYS   458 C    1953 TYR   421 N    1322   0.925E+00  -0.306E+00  -0.169E-02
LYS   458 C    1953 TYR   421 CE1  1332   0.537E+00  -0.326E+00  -0.338E-01
LYS   458 C    1953 TYR   421 OH   1335   0.550E+00  -0.715E+00  -0.347E-01
LYS   458 O    1954 ASP   420 CG   1317   0.986E+00  -0.329E+00  -0.982E-03
LYS   458 O    1954 TYR   421 HH   1336   0.502E+00  -0.536E+00   0.000E+00
SER   459 N    1955 ASP   420 CG   1317   0.946E+00  -0.337E+00  -0.147E-02
SER   459 N    1955 TYR   421 HE1  1333   0.418E+00  -0.336E+00  -0.341E-01
SER   459 N    1955 TYR   421 HH   1336   0.538E+00  -0.439E+00   0.000E+00
SER   459 OG   1962 ASP   420 CG   1317   0.102E+01  -0.354E+00  -0.865E-03
SER   459 OG   1962 TYR   421 C    1341   0.943E+00  -0.334E+00  -0.141E-02
SER   459 C    1964 ASP   420 OD1  1318   0.814E+00  -0.377E+00  -0.308E-02
SER   459 C    1964 ASP   420 OD2  1319   0.804E+00  -0.385E+00  -0.333E-02
SER   459 C    1964 ASP   420 O    1321   0.528E+00  -0.622E+00  -0.398E-01
SER   459 C    1964 TYR   421 N    1322   0.688E+00  -0.343E+00  -0.984E-02
SER   459 C    1964 TYR   421 CD1  1330   0.462E+00  -0.312E+00  -0.750E-01
SER   459 C    1964 TYR   421 CE1  1332   0.422E+00  -0.389E+00  -0.111E+00
SER   459 C    1964 TYR   421 OH   1335   0.549E+00  -0.478E+00  -0.351E-01
SER   459 O    1965 ALA   419 C    1308   0.890E+00  -0.305E+00  -0.181E-02
SER   459 O    1965 ASP   420 CG   1317   0.779E+00  -0.500E+00  -0.402E-02
SER   459 O    1965 ASP   420 C    1320   0.583E+00  -0.529E+00  -0.224E-01
SER   459 O    1965 TYR   421 CD1  1330   0.408E+00   0.514E+00  -0.152E+00
SER   459 O    1965 TYR   421 HD1  1331   0.340E+00  -0.606E+00  -0.741E-01
SER   459 O    1965 TYR   421 CE1  1332   0.399E+00   0.539E+00  -0.166E+00
SER   459 O    1965 TYR   421 HE1  1333   0.322E+00  -0.728E+00  -0.884E-01
SER   459 O    1965 TYR   421 CZ   1334   0.520E+00  -0.318E+00  -0.434E-01
SER   459 O    1965 TYR   421 HH   1336   0.542E+00  -0.463E+00   0.000E+00
SER   459 O    1965 TYR   421 C    1341   0.681E+00  -0.537E+00  -0.892E-02
ASN   460 N    1966 ASP   420 CG   1317   0.661E+00  -0.505E+00  -0.125E-01
ASN   460 N    1966 ASP   420 C    1320   0.570E+00  -0.411E+00  -0.298E-01
ASN   460 N    1966 TYR   421 CE1  1332   0.422E+00   0.346E+00  -0.143E+00
ASN   460 N    1966 TYR   421 HE1  1333   0.328E+00  -0.510E+00  -0.819E-01
ASN   460 N    1966 TYR   421 HH   1336   0.515E+00  -0.386E+00   0.000E+00
ASN   460 N    1966 TYR   421 C    1341   0.771E+00  -0.315E+00  -0.503E-02
ASN   460 HN   1967 ASP   420 O    1321   0.544E+00  -0.306E+00  -0.960E-03
ASN   460 CA   1968 ASP   420 O    1321   0.351E+00  -0.162E+00  -0.244E+00
ASN   460 CA   1968 TYR   421 CD1  1330   0.426E+00  -0.356E-01  -0.121E+00
ASN   460 CA   1968 TYR   421 CE1  1332   0.408E+00  -0.395E-01  -0.140E+00
ASN   460 HA   1969 ASP   420 O    1321   0.278E+00  -0.416E+00  -0.446E-01
ASN   460 CB   1970 ASP   420 CB   1314   0.415E+00   0.209E-01  -0.150E+00
ASN   460 CB   1970 ASP   420 O    1321   0.381E+00   0.272E+00  -0.220E+00
ASN   460 CG   1973 GLN   414 O    1245   0.833E+00  -0.339E+00  -0.269E-02
ASN   460 CG   1973 THR   415 OG1  1252   0.676E+00  -0.531E+00  -0.103E-01
ASN   460 CG   1973 GLY   416 O    1266   0.767E+00  -0.353E+00  -0.441E-02
ASN   460 CG   1973 ALA   419 O    1309   0.742E+00  -0.409E+00  -0.536E-02
ASN   460 CG   1973 ASP   420 N    1310   0.650E+00  -0.532E+00  -0.138E-01
ASN   460 CG   1973 ASP   420 CB   1314   0.442E+00  -0.110E+00  -0.103E+00
ASN   460 CG   1973 ASP   420 OD1  1318   0.501E+00  -0.124E+01  -0.535E-01
ASN   460 CG   1973 ASP   420 OD2  1319   0.491E+00  -0.130E+01  -0.599E-01
ASN   460 CG   1973 ASP   420 O    1321   0.470E+00  -0.988E+00  -0.755E-01
ASN   460 CG   1973 TYR   421 N    1322   0.640E+00  -0.480E+00  -0.151E-01
ASN   460 CG   1973 TYR   421 CE1  1332   0.464E+00  -0.371E+00  -0.732E-01
ASN   460 CG   1973 TYR   421 OH   1335   0.529E+00  -0.629E+00  -0.433E-01
ASN   460 OD1  1974 THR   415 HG1  1253   0.636E+00  -0.364E+00  -0.376E-03
ASN   460 OD1  1974 GLY   416 C    1265   0.846E+00  -0.307E+00  -0.246E-02
ASN   460 OD1  1974 ALA   419 C    1308   0.783E+00  -0.344E+00  -0.389E-02
ASN   460 OD1  1974 ASP   420 CG   1317   0.502E+00  -0.113E+01  -0.525E-01
ASN   460 OD1  1974 ASP   420 C    1320   0.547E+00  -0.552E+00  -0.323E-01
ASN   460 OD1  1974 TYR   421 CE1  1332   0.416E+00   0.440E+00  -0.139E+00
ASN   460 OD1  1974 TYR   421 HE1  1333   0.341E+00  -0.562E+00  -0.754E-01
ASN   460 OD1  1974 TYR   421 CZ   1334   0.479E+00  -0.351E+00  -0.686E-01
ASN   460 OD1  1974 TYR   421 HH   1336   0.445E+00  -0.671E+00   0.000E+00
ASN   460 OD1  1974 TYR   421 C    1341   0.824E+00  -0.343E+00  -0.288E-02
ASN   460 ND2  1975 GLN   414 C    1244   0.882E+00  -0.306E+00  -0.224E-02
ASN   460 ND2  1975 THR   415 HG1  1253   0.553E+00  -0.731E+00  -0.118E-02
ASN   460 ND2  1975 THR   415 C    1258   0.831E+00  -0.452E+00  -0.321E-02
ASN   460 ND2  1975 GLY   416 C    1265   0.851E+00  -0.450E+00  -0.278E-02
ASN   460 ND2  1975 ASN   417 C    1279   0.984E+00  -0.380E+00  -0.117E-02
ASN   460 ND2  1975 ILE   418 C    1298   0.104E+01  -0.322E+00  -0.823E-03
ASN   460 ND2  1975 ALA   419 C    1308   0.782E+00  -0.512E+00  -0.462E-02
ASN   460 ND2  1975 ASP   420 HN   1311   0.702E+00  -0.351E+00  -0.284E-03
ASN   460 ND2  1975 ASP   420 CG   1317   0.461E+00  -0.207E+01  -0.950E-01
ASN   460 ND2  1975 ASP   420 C    1320   0.602E+00  -0.664E+00  -0.217E-01
ASN   460 ND2  1975 TYR   421 HE1  1333   0.488E+00  -0.330E+00  -0.144E-01
ASN   460 ND2  1975 TYR   421 CZ   1334   0.595E+00  -0.317E+00  -0.232E-01
ASN   460 ND2  1975 TYR   421 HH   1336   0.559E+00  -0.583E+00   0.000E+00
ASN   460 ND2  1975 TYR   421 C    1341   0.914E+00  -0.429E+00  -0.182E-02
ASN   460 ND2  1975 LYS   424 HZ1  1395   0.633E+00  -0.398E+00  -0.529E-03
ASN   460 ND2  1975 LYS   424 HZ2  1396   0.604E+00  -0.440E+00  -0.701E-03
ASN   460 ND2  1975 LYS   424 HZ3  1397   0.639E+00  -0.390E+00  -0.498E-03
ASN   460HD21  1976 THR   415 OG1  1252   0.609E+00  -0.400E+00  -0.570E-03
ASN   460HD21  1976 ASP   420 OD1  1318   0.527E+00  -0.667E+00  -0.116E-02
ASN   460HD21  1976 ASP   420 OD2  1319   0.484E+00  -0.815E+00  -0.192E-02
ASN   460HD21  1976 ASP   420 O    1321   0.620E+00  -0.320E+00  -0.437E-03
ASN   460HD21  1976 TYR   421 OH   1335   0.575E+00  -0.316E+00  -0.801E-03
ASN   460HD22  1977 THR   415 OG1  1252   0.604E+00  -0.407E+00  -0.601E-03
ASN   460HD22  1977 ASP   420 N    1310   0.673E+00  -0.301E+00  -0.365E-03
ASN   460HD22  1977 ASP   420 OD1  1318   0.458E+00  -0.935E+00  -0.270E-02
ASN   460HD22  1977 ASP   420 OD2  1319   0.460E+00  -0.925E+00  -0.262E-02
ASN   460HD22  1977 ASP   420 O    1321   0.556E+00  -0.406E+00  -0.844E-03
ASN   460 C    1978 THR   415 OG1  1252   0.941E+00  -0.313E+00  -0.143E-02
ASN   460 C    1978 GLY   416 O    1266   0.868E+00  -0.301E+00  -0.210E-02
ASN   460 C    1978 ASN   417 O    1280   0.867E+00  -0.311E+00  -0.213E-02
ASN   460 C    1978 ILE   418 O    1299   0.928E+00  -0.329E+00  -0.141E-02
ASN   460 C    1978 ALA   419 O    1309   0.668E+00  -0.530E+00  -0.100E-01
ASN   460 C    1978 ASP   420 N    1310   0.666E+00  -0.535E+00  -0.119E-01
ASN   460 C    1978 ASP   420 OD1  1318   0.643E+00  -0.751E+00  -0.125E-01
ASN   460 C    1978 ASP   420 OD2  1319   0.713E+00  -0.614E+00  -0.684E-02
ASN   460 C    1978 ASP   420 O    1321   0.359E+00  -0.209E+01  -0.218E+00
ASN   460 C    1978 TYR   421 N    1322   0.571E+00  -0.648E+00  -0.295E-01
ASN   460 C    1978 TYR   421 CD1  1330   0.510E+00  -0.314E+00  -0.447E-01
ASN   460 C    1978 TYR   421 OH   1335   0.702E+00  -0.365E+00  -0.828E-02
ASN   460 C    1978 TYR   421 O    1342   0.706E+00  -0.452E+00  -0.725E-02
ASN   460 C    1978 ASN   422 N    1343   0.727E+00  -0.348E+00  -0.711E-02
ASN   460 C    1978 ASN   422 ND2  1352   0.975E+00  -0.385E+00  -0.123E-02
ASN   460 C    1978 ASN   422 O    1356   0.871E+00  -0.308E+00  -0.206E-02
ASN   460 C    1978 LYS   424 O    1399   0.916E+00  -0.305E+00  -0.153E-02
ASN   460 O    1979 ALA   419 C    1308   0.826E+00  -0.311E+00  -0.283E-02
ASN   460 O    1979 ASP   420 CG   1317   0.737E+00  -0.499E+00  -0.559E-02
ASN   460 O    1979 ASP   420 C    1320   0.588E+00  -0.468E+00  -0.213E-01
ASN   460 O    1979 TYR   421 C    1341   0.760E+00  -0.394E+00  -0.466E-02
ASN   460 O    1979 LYS   424 C    1398   0.951E+00  -0.315E+00  -0.121E-02
LEU   461 N    1980 ALA   419 C    1308   0.624E+00  -0.360E+00  -0.176E-01
LEU   461 N    1980 ASP   420 CA   1312   0.462E+00  -0.877E-02  -0.106E+00
LEU   461 N    1980 ASP   420 CG   1317   0.606E+00  -0.500E+00  -0.208E-01
LEU   461 N    1980 ASP   420 C    1320   0.395E+00  -0.825E+00  -0.180E+00
LEU   461 N    1980 TYR   421 C    1341   0.571E+00  -0.475E+00  -0.295E-01
LEU   461 HN   1981 ALA   419 O    1309   0.481E+00  -0.466E+00  -0.201E-02
LEU   461 HN   1981 ASP   420 N    1310   0.496E+00  -0.434E+00  -0.227E-02
LEU   461 HN   1981 ASP   420 OD1  1318   0.542E+00  -0.462E+00  -0.982E-03
LEU   461 HN   1981 ASP   420 OD2  1319   0.634E+00  -0.329E+00  -0.383E-03
LEU   461 HN   1981 ASP   420 O    1321   0.186E+00  -0.595E+01   0.356E+00
LEU   461 HN   1981 TYR   421 N    1322   0.398E+00  -0.660E+00  -0.838E-02
LEU   461 HN   1981 TYR   421 O    1342   0.555E+00  -0.316E+00  -0.848E-03
LEU   461 CA   1982 ASP   420 O    1321   0.365E+00   0.328E+00  -0.242E+00
LEU   461 CB   1984 ASP   420 C    1320   0.424E+00  -0.280E+00  -0.123E+00
LEU   461 CB   1984 ASP   420 O    1321   0.341E+00   0.562E+00  -0.222E+00
LEU   461 CB   1984 LYS   424 CB   1382   0.399E+00   0.797E-01  -0.168E+00
LEU   461 HB2  1986 ASP   420 O    1321   0.275E+00  -0.380E+00   0.503E-01
LEU   461 CG   1987 ASP   420 C    1320   0.442E+00   0.334E+00  -0.103E+00
LEU   461 CG   1987 ASP   420 O    1321   0.366E+00  -0.618E+00  -0.241E+00
LEU   461 CG   1987 TYR   421 N    1322   0.470E+00  -0.317E+00  -0.970E-01
LEU   461 CG   1987 TYR   421 CA   1324   0.430E+00   0.812E-02  -0.132E+00
LEU   461 CG   1987 TYR   421 C    1341   0.414E+00   0.555E+00  -0.134E+00
LEU   461 CG   1987 TYR   421 O    1342   0.427E+00  -0.434E+00  -0.139E+00
LEU   461 CG   1987 ASN   422 N    1343   0.441E+00  -0.326E+00  -0.133E+00
LEU   461 CG   1987 ASN   422 O    1356   0.466E+00  -0.347E+00  -0.894E-01
LEU   461 CD1  1989 ASP   420 C    1320   0.444E+00  -0.211E+00  -0.101E+00
LEU   461 CD1  1989 ASP   420 O    1321   0.395E+00   0.324E+00  -0.195E+00
LEU   461 CD1  1989 TYR   421 N    1322   0.444E+00   0.234E+00  -0.129E+00
LEU   461 CD1  1989 TYR   421 CA   1324   0.396E+00  -0.642E-02  -0.171E+00
LEU   461 CD1  1989 TYR   421 C    1341   0.344E+00  -0.584E+00  -0.357E-01
LEU   461 CD1  1989 TYR   421 O    1342   0.352E+00   0.462E+00  -0.244E+00
LEU   461 CD1  1989 ASN   422 N    1343   0.354E+00   0.373E+00  -0.189E+00
LEU   461 CD1  1989 ASN   422 CA   1345   0.392E+00  -0.296E-01  -0.174E+00
LEU   461 CD1  1989 ASN   422 C    1355   0.374E+00  -0.461E+00  -0.155E+00
LEU   461 CD1  1989 ASN   422 O    1356   0.355E+00   0.450E+00  -0.246E+00
LEU   461 CD1  1989 TYR   423 N    1357   0.445E+00   0.233E+00  -0.128E+00
LEU   461 C    1997 ILE   418 O    1299   0.886E+00  -0.329E+00  -0.186E-02
LEU   461 C    1997 ALA   419 O    1309   0.597E+00  -0.621E+00  -0.195E-01
LEU   461 C    1997 ASP   420 N    1310   0.688E+00  -0.467E+00  -0.991E-02
LEU   461 C    1997 ASP   420 OD1  1318   0.675E+00  -0.634E+00  -0.947E-02
LEU   461 C    1997 ASP   420 OD2  1319   0.821E+00  -0.441E+00  -0.295E-02
LEU   461 C    1997 ASP   420 O    1321   0.462E+00  -0.101E+01  -0.829E-01
LEU   461 C    1997 TYR   421 N    1322   0.657E+00  -0.448E+00  -0.130E-01
LEU   461 C    1997 TYR   421 O    1342   0.770E+00  -0.356E+00  -0.431E-02
LEU   461 C    1997 ASN   422 N    1343   0.737E+00  -0.315E+00  -0.655E-02
LEU   461 C    1997 ASN   422 ND2  1352   0.103E+01  -0.328E+00  -0.866E-03
LEU   461 C    1997 ASN   422 O    1356   0.773E+00  -0.352E+00  -0.422E-02
LEU   461 C    1997 TYR   423 N    1357   0.783E+00  -0.320E+00  -0.458E-02
LEU   461 C    1997 TYR   423 O    1377   0.786E+00  -0.343E+00  -0.381E-02
LEU   461 C    1997 LYS   424 N    1378   0.629E+00  -0.436E+00  -0.167E-01
LEU   461 C    1997 LYS   424 CB   1382   0.438E+00  -0.249E+00  -0.108E+00
LEU   461 C    1997 LYS   424 CG   1385   0.426E+00   0.818E-01  -0.121E+00
LEU   461 C    1997 LYS   424 O    1399   0.647E+00  -0.532E+00  -0.121E-01
LEU   461 C    1997 LEU   425 O    1418   0.787E+00  -0.362E+00  -0.377E-02
LEU   461 C    1997 ASP   427 OD1  1441   0.998E+00  -0.322E+00  -0.910E-03
LEU   461 C    1997 ASP   427 OD2  1442   0.103E+01  -0.307E+00  -0.745E-03
LEU   461 O    1998 ALA   419 C    1308   0.636E+00  -0.544E+00  -0.134E-01
LEU   461 O    1998 ASP   420 CG   1317   0.634E+00  -0.716E+00  -0.137E-01
LEU   461 O    1998 ASP   420 C    1320   0.534E+00  -0.618E+00  -0.372E-01
LEU   461 O    1998 TYR   421 C    1341   0.750E+00  -0.429E+00  -0.503E-02
LEU   461 O    1998 ASN   422 C    1355   0.804E+00  -0.376E+00  -0.333E-02
LEU   461 O    1998 TYR   423 C    1376   0.710E+00  -0.476E+00  -0.697E-02
LEU   461 O    1998 LYS   424 CB   1382   0.400E+00   0.306E+00  -0.185E+00
LEU   461 O    1998 LYS   424 CG   1385   0.354E+00  -0.129E+00  -0.245E+00
LEU   461 O    1998 LYS   424 CD   1388   0.413E+00   0.125E+00  -0.162E+00
LEU   461 O    1998 LYS   424 CE   1391   0.421E+00   0.174E+00  -0.150E+00
LEU   461 O    1998 LYS   424 HE1  1392   0.405E+00  -0.330E+00  -0.179E-01
LEU   461 O    1998 LYS   424 HE2  1393   0.377E+00  -0.399E+00  -0.267E-01
LEU   461 O    1998 LYS   424 HZ1  1395   0.559E+00  -0.371E+00  -0.813E-03
LEU   461 O    1998 LYS   424 HZ2  1396   0.545E+00  -0.393E+00  -0.950E-03
LEU   461 O    1998 LYS   424 HZ3  1397   0.577E+00  -0.345E+00  -0.672E-03
LEU   461 O    1998 LYS   424 C    1398   0.621E+00  -0.727E+00  -0.155E-01
LEU   461 O    1998 LEU   425 C    1417   0.767E+00  -0.380E+00  -0.441E-02
LEU   461 O    1998 ASP   427 CG   1440   0.940E+00  -0.351E+00  -0.131E-02
LYS   462 N    1999 ASP   420 CG   1317   0.841E+00  -0.328E+00  -0.298E-02
LYS   462 N    1999 TYR   423 C    1376   0.784E+00  -0.309E+00  -0.453E-02
LYS   462 N    1999 LYS   424 C    1398   0.687E+00  -0.462E+00  -0.996E-02
LYS   462 C    2019 ARG   355 NH2   317   0.104E+01  -0.361E+00  -0.834E-03
LYS   462 C    2019 GLN   414 O    1245   0.991E+00  -0.319E+00  -0.950E-03
LYS   462 C    2019 ILE   418 O    1299   0.986E+00  -0.353E+00  -0.982E-03
LYS   462 C    2019 ALA   419 O    1309   0.708E+00  -0.554E+00  -0.708E-02
LYS   462 C    2019 ASP   420 N    1310   0.857E+00  -0.396E+00  -0.266E-02
LYS   462 C    2019 ASP   420 OD1  1318   0.842E+00  -0.534E+00  -0.252E-02
LYS   462 C    2019 ASP   420 OD2  1319   0.103E+01  -0.392E+00  -0.776E-03
LYS   462 C    2019 ASP   420 O    1321   0.714E+00  -0.493E+00  -0.675E-02
LYS   462 C    2019 TYR   421 N    1322   0.876E+00  -0.334E+00  -0.235E-02
LYS   462 C    2019 TYR   421 O    1342   0.962E+00  -0.311E+00  -0.113E-02
LYS   462 C    2019 ASN   422 O    1356   0.829E+00  -0.393E+00  -0.277E-02
LYS   462 C    2019 TYR   423 N    1357   0.839E+00  -0.359E+00  -0.302E-02
LYS   462 C    2019 TYR   423 O    1377   0.786E+00  -0.434E+00  -0.381E-02
LYS   462 C    2019 LYS   424 N    1378   0.590E+00  -0.633E+00  -0.244E-01
LYS   462 C    2019 LYS   424 CB   1382   0.409E+00  -0.375E+00  -0.139E+00
LYS   462 C    2019 LYS   424 CG   1385   0.386E+00   0.133E+00  -0.157E+00
LYS   462 C    2019 LYS   424 O    1399   0.478E+00  -0.132E+01  -0.691E-01
LYS   462 C    2019 LEU   425 N    1400   0.633E+00  -0.444E+00  -0.162E-01
LYS   462 C    2019 LEU   425 O    1418   0.640E+00  -0.683E+00  -0.130E-01
LYS   462 C    2019 ASP   427 N    1433   0.859E+00  -0.394E+00  -0.262E-02
LYS   462 C    2019 ASP   427 OD1  1441   0.907E+00  -0.472E+00  -0.162E-02
LYS   462 C    2019 ASP   427 OD2  1442   0.950E+00  -0.440E+00  -0.123E-02
LYS   462 O    2020 ALA   419 C    1308   0.777E+00  -0.373E+00  -0.410E-02
LYS   462 O    2020 ASP   420 CG   1317   0.923E+00  -0.364E+00  -0.146E-02
LYS   462 O    2020 ASP   420 C    1320   0.748E+00  -0.310E+00  -0.510E-02
LYS   462 O    2020 TYR   421 C    1341   0.841E+00  -0.354E+00  -0.254E-02
LYS   462 O    2020 ASN   422 C    1355   0.756E+00  -0.424E+00  -0.482E-02
LYS   462 O    2020 TYR   423 C    1376   0.635E+00  -0.600E+00  -0.136E-01
LYS   462 O    2020 LYS   424 HN   1379   0.456E+00  -0.515E+00  -0.276E-02
LYS   462 O    2020 LYS   424 CB   1382   0.370E+00   0.381E+00  -0.237E+00
LYS   462 O    2020 LYS   424 HB1  1383   0.274E+00  -0.366E+00   0.608E-01
LYS   462 O    2020 LYS   424 CG   1385   0.393E+00  -0.987E-01  -0.198E+00
LYS   462 O    2020 LYS   424 C    1398   0.493E+00  -0.123E+01  -0.581E-01
LYS   462 O    2020 LYS   424 O    1399   0.431E+00   0.133E+01  -0.129E+00
LYS   462 O    2020 LEU   425 C    1417   0.663E+00  -0.505E+00  -0.104E-01
LYS   462 O    2020 ASP   427 CG   1440   0.102E+01  -0.311E+00  -0.778E-03
PRO   463 N    2021 LYS   424 CB   1382   0.419E+00   0.428E-01  -0.166E+00
PRO   463 N    2021 LYS   424 CG   1385   0.369E+00  -0.183E-01  -0.220E+00
PRO   463 N    2021 LYS   424 O    1399   0.435E+00   0.203E+00  -0.141E+00
PRO   463 CD   2022 LYS   424 CG   1385   0.406E+00  -0.193E-02  -0.160E+00
PRO   463 CA   2025 LYS   424 CB   1382   0.418E+00   0.171E-01  -0.146E+00
PRO   463 CA   2025 LYS   424 CG   1385   0.390E+00  -0.626E-02  -0.175E+00
PRO   463 CA   2025 LYS   424 C    1398   0.422E+00  -0.113E+00  -0.126E+00
PRO   463 CA   2025 LYS   424 O    1399   0.340E+00   0.154E+00  -0.219E+00
PRO   463 CA   2025 PRO   426 N    1419   0.463E+00   0.108E-01  -0.105E+00
PRO   463 HA   2026 LYS   424 O    1399   0.248E+00  -0.657E+00   0.477E+00
PRO   463 CB   2027 LYS   424 O    1399   0.419E+00   0.763E-02  -0.153E+00
PRO   463 CB   2027 LEU   425 C    1417   0.427E+00  -0.736E-02  -0.119E+00
PRO   463 CB   2027 LEU   425 O    1418   0.448E+00   0.635E-02  -0.109E+00
PRO   463 CB   2027 PRO   426 N    1419   0.392E+00   0.142E-02  -0.207E+00
PRO   463 CB   2027 PRO   426 CD   1420   0.405E+00   0.177E-03  -0.161E+00
PRO   463 CB   2027 PRO   426 CA   1423   0.407E+00   0.509E-03  -0.159E+00
PRO   463 CB   2027 PRO   426 CB   1425   0.439E+00   0.359E-04  -0.120E+00
PRO   463 CB   2027 PRO   426 CG   1428   0.418E+00  -0.177E-03  -0.146E+00
PRO   463 CG   2030 LYS   424 CG   1385   0.420E+00   0.192E-02  -0.143E+00
PRO   463 CG   2030 LEU   425 C    1417   0.442E+00   0.292E-01  -0.103E+00
PRO   463 CG   2030 LEU   425 O    1418   0.423E+00  -0.318E-01  -0.145E+00
PRO   463 CG   2030 PRO   426 N    1419   0.423E+00  -0.504E-02  -0.160E+00
PRO   463 CG   2030 PRO   426 CA   1423   0.405E+00  -0.224E-02  -0.162E+00
PRO   463 C    2033 LYS   424 N    1378   0.575E+00  -0.308E+00  -0.282E-01
PRO   463 C    2033 LYS   424 O    1399   0.361E+00  -0.126E+01  -0.217E+00
PRO   463 C    2033 LEU   425 O    1418   0.593E+00  -0.369E+00  -0.203E-01
PRO   463 O    2034 LYS   424 C    1398   0.588E+00  -0.637E+00  -0.213E-01
PRO   463 O    2034 LEU   425 C    1417   0.648E+00  -0.409E+00  -0.120E-01
PHE   464 N    2035 TYR   423 C    1376   0.610E+00  -0.431E+00  -0.201E-01
PHE   464 N    2035 LYS   424 HN   1379   0.430E+00  -0.392E+00  -0.527E-02
PHE   464 N    2035 LYS   424 CB   1382   0.456E+00   0.146E+00  -0.113E+00
PHE   464 N    2035 LYS   424 C    1398   0.407E+00  -0.130E+01  -0.164E+00
PHE   464 N    2035 LEU   425 C    1417   0.542E+00  -0.514E+00  -0.397E-01
PHE   464 HN   2036 LYS   424 N    1378   0.406E+00  -0.499E+00  -0.745E-02
PHE   464 HN   2036 LYS   424 O    1399   0.196E+00  -0.517E+01   0.863E-01
PHE   464 HN   2036 LEU   425 N    1400   0.412E+00  -0.392E+00  -0.685E-02
PHE   464 HN   2036 LEU   425 O    1418   0.530E+00  -0.332E+00  -0.112E-02
PHE   464 CA   2037 TRP   353 CZ2   278   0.400E+00   0.322E-01  -0.148E+00
PHE   464 CA   2037 TRP   353 CH2   280   0.416E+00   0.183E-01  -0.132E+00
PHE   464 CA   2037 LYS   424 O    1399   0.388E+00   0.932E-01  -0.209E+00
PHE   464 HA   2038 LYS   424 O    1399   0.358E+00  -0.392E+00  -0.575E-01
PHE   464 CB   2039 TRP   353 CH2   280   0.432E+00   0.549E-01  -0.114E+00
PHE   464 CB   2039 ARG   355 NH1   314   0.467E+00   0.233E+00  -0.100E+00
PHE   464 CG   2042 ARG   355 NH1   314   0.445E+00  -0.557E-01  -0.113E+00
PHE   464 CG   2042 ARG   355 NH2   317   0.407E+00  -0.700E-01  -0.164E+00
PHE   464 CD1  2043 ARG   355 CZ    313   0.433E+00  -0.195E+00  -0.101E+00
PHE   464 CD1  2043 ARG   355 NH1   314   0.452E+00   0.212E+00  -0.105E+00
PHE   464 CD1  2043 ARG   355 NH2   317   0.347E+00   0.424E+00  -0.136E+00
PHE   464 CD1  2043 ARG   355HH22   319   0.289E+00  -0.402E+00  -0.399E-01
PHE   464 CD1  2043 ASP   398 OD2   995   0.426E+00   0.261E+00  -0.124E+00
PHE   464 CD1  2043 TYR   423 OH   1370   0.436E+00   0.143E+00  -0.122E+00
PHE   464 CD1  2043 LYS   424 O    1399   0.420E+00   0.210E+00  -0.134E+00
PHE   464 HD1  2044 ARG   355 NH2   317   0.348E+00  -0.496E+00  -0.749E-01
PHE   464 HD1  2044 ASP   398 OD2   995   0.380E+00  -0.415E+00  -0.471E-01
PHE   464 CE1  2045 ARG   355 CZ    313   0.453E+00  -0.328E+00  -0.816E-01
PHE   464 CE1  2045 ARG   355 NH2   317   0.344E+00   0.821E+00  -0.117E+00
PHE   464 CE1  2045 ARG   355HH21   318   0.360E+00  -0.412E+00  -0.128E-01
PHE   464 CE1  2045 ARG   355HH22   319   0.274E+00  -0.891E+00  -0.497E-01
PHE   464 CE1  2045 ASP   398 CG    993   0.523E+00  -0.307E+00  -0.391E-01
PHE   464 CE1  2045 ASP   398 OD2   995   0.403E+00   0.569E+00  -0.159E+00
PHE   464 CE1  2045 TYR   423 OH   1370   0.388E+00   0.365E+00  -0.195E+00
PHE   464 CE1  2045 TYR   423 HH   1371   0.375E+00  -0.313E+00   0.000E+00
PHE   464 CE1  2045 LEU   425 CD2  1413   0.391E+00   0.104E+00  -0.155E+00
PHE   464 CE1  2045 PRO   426 CD   1420   0.417E+00   0.861E-02  -0.131E+00
PHE   464 HE1  2046 ARG   355 NH2   317   0.346E+00  -0.637E+00  -0.760E-01
PHE   464 HE1  2046 ASP   398 OD2   995   0.339E+00  -0.719E+00  -0.773E-01
PHE   464 HE1  2046 TYR   423 OH   1370   0.292E+00  -0.631E+00  -0.499E-01
PHE   464 CZ   2047 ARG   355 NH2   317   0.396E+00   0.358E+00  -0.179E+00
PHE   464 CZ   2047 ARG   355HH22   319   0.308E+00  -0.406E+00  -0.298E-01
PHE   464 CZ   2047 LEU   425 CD2  1413   0.435E+00   0.502E-01  -0.110E+00
PHE   464 CZ   2047 PRO   426 CD   1420   0.363E+00   0.792E-02  -0.137E+00
PHE   464 CZ   2047 PRO   426 CG   1428   0.407E+00  -0.631E-02  -0.141E+00
PHE   464 HZ   2048 ARG   355 NH2   317   0.434E+00  -0.325E+00  -0.280E-01
PHE   464 CD2  2049 ARG   355 NH2   317   0.454E+00   0.209E+00  -0.102E+00
PHE   464 CD2  2049 PRO   426 CD   1420   0.416E+00   0.458E-02  -0.132E+00
PHE   464 CD2  2049 PRO   426 CG   1428   0.430E+00  -0.454E-02  -0.116E+00
PHE   464 CE2  2051 ARG   355 NH2   317   0.448E+00   0.410E+00  -0.109E+00
PHE   464 CE2  2051 ARG   355HH22   319   0.355E+00  -0.427E+00  -0.138E-01
PHE   464 CE2  2051 PRO   426 CD   1420   0.362E+00   0.125E-01  -0.135E+00
PHE   464 CE2  2051 PRO   426 CG   1428   0.369E+00  -0.129E-01  -0.149E+00
PHE   464 C    2053 TRP   353 NE1   270   0.525E+00  -0.424E+00  -0.474E-01
PHE   464 C    2053 TRP   353 CZ2   278   0.367E+00  -0.739E+00  -0.130E+00
PHE   464 C    2053 TRP   353 CH2   280   0.409E+00  -0.349E+00  -0.123E+00
PHE   464 C    2053 ARG   355 NH1   314   0.654E+00  -0.607E+00  -0.134E-01
PHE   464 C    2053 ARG   355 NH2   317   0.651E+00  -0.612E+00  -0.137E-01
PHE   464 C    2053 ASP   398 OD1   994   0.835E+00  -0.409E+00  -0.265E-02
PHE   464 C    2053 ASP   398 OD2   995   0.731E+00  -0.520E+00  -0.589E-02
PHE   464 C    2053 ASN   422 O    1356   0.707E+00  -0.397E+00  -0.714E-02
PHE   464 C    2053 TYR   423 O    1377   0.808E+00  -0.313E+00  -0.323E-02
PHE   464 C    2053 LYS   424 N    1378   0.600E+00  -0.462E+00  -0.221E-01
PHE   464 C    2053 LYS   424 O    1399   0.495E+00  -0.921E+00  -0.571E-01
PHE   464 C    2053 LEU   425 O    1418   0.844E+00  -0.307E+00  -0.249E-02
PHE   464 O    2054 TRP   353 HE1   271   0.501E+00  -0.472E+00  -0.156E-02
PHE   464 O    2054 TRP   353 CZ2   278   0.345E+00   0.805E+00  -0.208E+00
PHE   464 O    2054 TRP   353 HZ2   279   0.263E+00  -0.104E+01   0.160E+00
PHE   464 O    2054 TRP   353 CH2   280   0.371E+00   0.418E+00  -0.209E+00
PHE   464 O    2054 TRP   353 HH2   281   0.317E+00  -0.577E+00  -0.896E-01
PHE   464 O    2054 ARG   355 NE    311   0.660E+00  -0.373E+00  -0.132E-01
PHE   464 O    2054 ARG   355 CZ    313   0.619E+00  -0.518E+00  -0.157E-01
PHE   464 O    2054 ARG   355HH11   315   0.625E+00  -0.351E+00  -0.419E-03
PHE   464 O    2054 ARG   355HH12   316   0.617E+00  -0.361E+00  -0.452E-03
PHE   464 O    2054 ARG   355HH21   318   0.659E+00  -0.315E+00  -0.304E-03
PHE   464 O    2054 ARG   355HH22   319   0.619E+00  -0.359E+00  -0.444E-03
PHE   464 O    2054 ASP   398 CG    993   0.791E+00  -0.425E+00  -0.367E-02
PHE   464 O    2054 ASN   422 C    1355   0.850E+00  -0.310E+00  -0.238E-02
PHE   464 O    2054 TYR   423 C    1376   0.790E+00  -0.355E+00  -0.369E-02
PHE   464 O    2054 LYS   424 C    1398   0.711E+00  -0.503E+00  -0.693E-02
GLU   465 N    2055 TRP   353 HE1   271   0.469E+00  -0.463E+00  -0.318E-02
GLU   465 N    2055 TRP   353 CZ2   278   0.426E+00   0.385E+00  -0.137E+00
GLU   465 N    2055 TRP   353 HZ2   279   0.323E+00  -0.484E+00  -0.816E-01
GLU   465 N    2055 ASN   422 C    1355   0.732E+00  -0.338E+00  -0.683E-02
GLU   465 N    2055 TYR   423 C    1376   0.670E+00  -0.404E+00  -0.116E-01
GLU   465 N    2055 LYS   424 HN   1379   0.478E+00  -0.345E+00  -0.284E-02
GLU   465 N    2055 LYS   424 C    1398   0.592E+00  -0.609E+00  -0.238E-01
GLU   465 HN   2056 LYS   424 N    1378   0.504E+00  -0.382E+00  -0.206E-02
GLU   465 HN   2056 LYS   424 O    1399   0.435E+00  -0.709E+00  -0.365E-02
GLU   465 CD   2065 TYR   351 O     249   0.969E+00  -0.325E+00  -0.109E-02
GLU   465 CD   2065 ALA   419 O    1309   0.968E+00  -0.342E+00  -0.109E-02
GLU   465 CD   2065 ASP   420 O    1321   0.823E+00  -0.402E+00  -0.290E-02
GLU   465 CD   2065 TYR   421 O    1342   0.901E+00  -0.364E+00  -0.169E-02
GLU   465 CD   2065 ASN   422 O    1356   0.849E+00  -0.399E+00  -0.241E-02
GLU   465 CD   2065 LYS   424 N    1378   0.871E+00  -0.318E+00  -0.243E-02
GLU   465 CD   2065 LYS   424 O    1399   0.861E+00  -0.419E+00  -0.221E-02
GLU   465 OE1  2066 TYR   421 C    1341   0.977E+00  -0.408E+00  -0.104E-02
GLU   465 OE1  2066 ASN   422 C    1355   0.979E+00  -0.404E+00  -0.102E-02
GLU   465 OE1  2066 TYR   423 C    1376   0.102E+01  -0.384E+00  -0.811E-03
GLU   465 OE1  2066 LYS   424 C    1398   0.966E+00  -0.483E+00  -0.111E-02
GLU   465 OE2  2067 TRP   353 HE1   271   0.772E+00  -0.311E+00  -0.117E-03
GLU   465 OE2  2067 ASP   420 C    1320   0.892E+00  -0.335E+00  -0.179E-02
GLU   465 OE2  2067 TYR   421 C    1341   0.890E+00  -0.472E+00  -0.181E-02
GLU   465 OE2  2067 ASN   422 C    1355   0.917E+00  -0.446E+00  -0.151E-02
GLU   465 OE2  2067 TYR   423 C    1376   0.981E+00  -0.406E+00  -0.101E-02
GLU   465 OE2  2067 LYS   424 C    1398   0.958E+00  -0.490E+00  -0.117E-02
GLU   465 C    2068 TYR   351 O     249   0.653E+00  -0.401E+00  -0.115E-01
GLU   465 C    2068 TRP   353 NE1   270   0.407E+00  -0.680E+00  -0.164E+00
GLU   465 C    2068 TRP   353 CZ2   278   0.392E+00  -0.532E+00  -0.137E+00
GLU   465 C    2068 ASP   398 OD2   995   0.902E+00  -0.309E+00  -0.167E-02
GLU   465 C    2068 ASN   422 O    1356   0.532E+00  -0.620E+00  -0.379E-01
GLU   465 C    2068 TYR   423 N    1357   0.682E+00  -0.340E+00  -0.104E-01
GLU   465 C    2068 LYS   424 N    1378   0.616E+00  -0.374E+00  -0.189E-01
GLU   465 C    2068 LYS   424 O    1399   0.650E+00  -0.433E+00  -0.119E-01
GLU   465 O    2069 TYR   351 C     248   0.697E+00  -0.525E+00  -0.781E-02
GLU   465 O    2069 ALA   352 C     258   0.810E+00  -0.365E+00  -0.319E-02
GLU   465 O    2069 TRP   353 HD1   269   0.488E+00  -0.313E+00  -0.110E-01
GLU   465 O    2069 TRP   353 NE1   270   0.330E+00   0.151E+01  -0.261E+00
GLU   465 O    2069 TRP   353 HE1   271   0.247E+00  -0.373E+01  -0.770E-01
GLU   465 O    2069 TRP   353 CE2   272   0.377E+00  -0.499E+00  -0.201E+00
GLU   465 O    2069 TRP   353 CZ2   278   0.356E+00   0.865E+00  -0.218E+00
GLU   465 O    2069 TRP   353 HZ2   279   0.273E+00  -0.110E+01   0.298E-01
GLU   465 O    2069 TRP   353 C     282   0.808E+00  -0.375E+00  -0.322E-02
GLU   465 O    2069 ARG   355 CZ    313   0.888E+00  -0.310E+00  -0.183E-02
GLU   465 O    2069 ASP   398 CG    993   0.915E+00  -0.389E+00  -0.153E-02
GLU   465 O    2069 ALA   419 C    1308   0.838E+00  -0.344E+00  -0.261E-02
GLU   465 O    2069 TYR   421 C    1341   0.695E+00  -0.527E+00  -0.791E-02
GLU   465 O    2069 ASN   422 CG   1350   0.854E+00  -0.341E+00  -0.232E-02
GLU   465 O    2069 ASN   422 C    1355   0.519E+00  -0.977E+00  -0.438E-01
GLU   465 O    2069 ASN   422 O    1356   0.424E+00   0.136E+01  -0.140E+00
GLU   465 O    2069 TYR   423 C    1376   0.576E+00  -0.777E+00  -0.239E-01
GLU   465 O    2069 LYS   424 HN   1379   0.421E+00  -0.664E+00  -0.445E-02
GLU   465 O    2069 LYS   424 C    1398   0.642E+00  -0.721E+00  -0.127E-01
ARG   466 N    2070 TRP   353 NE1   270   0.426E+00   0.387E+00  -0.175E+00
ARG   466 N    2070 TRP   353 HE1   271   0.367E+00  -0.620E+00  -0.134E-01
ARG   466 N    2070 TRP   353 CE2   272   0.456E+00  -0.155E+00  -0.100E+00
ARG   466 N    2070 TRP   353 CZ2   278   0.428E+00   0.271E+00  -0.135E+00
ARG   466 CA   2072 TRP   353 NE1   270   0.374E+00   0.237E+00  -0.221E+00
ARG   466 CA   2072 TRP   353 HE1   271   0.325E+00  -0.377E+00  -0.256E-01
ARG   466 CA   2072 TRP   353 CE2   272   0.427E+00  -0.798E-01  -0.119E+00
ARG   466 CA   2072 TRP   353 CZ2   278   0.439E+00   0.110E+00  -0.106E+00
ARG   466 CB   2074 TRP   353 CD1   268   0.427E+00   0.277E-01  -0.120E+00
ARG   466 CB   2074 TRP   353 NE1   270   0.356E+00   0.766E-01  -0.196E+00
ARG   466 CB   2074 TRP   353 CE2   272   0.377E+00  -0.311E-01  -0.157E+00
ARG   466 CB   2074 TRP   353 CZ2   278   0.395E+00   0.411E-01  -0.152E+00
ARG   466 CG   2077 TYR   351 O     249   0.356E+00  -0.439E-01  -0.246E+00
ARG   466 CG   2077 ALA   352 CA    252   0.440E+00  -0.134E-02  -0.119E+00
ARG   466 CG   2077 ALA   352 C     258   0.444E+00   0.265E-01  -0.101E+00
ARG   466 CG   2077 TRP   353 N     260   0.445E+00  -0.199E-01  -0.128E+00
ARG   466 CG   2077 TRP   353 CG    267   0.442E+00  -0.472E-02  -0.104E+00
ARG   466 CG   2077 TRP   353 CD1   268   0.386E+00  -0.117E-01  -0.157E+00
ARG   466 CG   2077 TRP   353 NE1   270   0.363E+00  -0.235E-01  -0.214E+00
ARG   466 CG   2077 TRP   353 CE2   272   0.401E+00   0.858E-02  -0.147E+00
ARG   466 CG   2077 TRP   353 O     283   0.443E+00  -0.233E-01  -0.117E+00
ARG   466 CD   2080 TYR   351 O     249   0.425E+00  -0.288E+00  -0.142E+00
ARG   466 CD   2080 ALA   352 CA    252   0.415E+00  -0.163E-01  -0.150E+00
ARG   466 CD   2080 ALA   352 C     258   0.377E+00   0.426E+00  -0.157E+00
ARG   466 CD   2080 ALA   352 O     259   0.400E+00  -0.356E+00  -0.187E+00
ARG   466 CD   2080 TRP   353 N     260   0.387E+00  -0.299E+00  -0.213E+00
ARG   466 CD   2080 TRP   353 CA    262   0.438E+00  -0.101E-01  -0.121E+00
ARG   466 CD   2080 TRP   353 CG    267   0.412E+00  -0.592E-01  -0.136E+00
ARG   466 CD   2080 TRP   353 CD1   268   0.403E+00  -0.109E+00  -0.145E+00
ARG   466 CD   2080 TRP   353 NE1   270   0.403E+00  -0.187E+00  -0.192E+00
ARG   466 CD   2080 TRP   353 CE2   272   0.404E+00   0.884E-01  -0.144E+00
ARG   466 CD   2080 TRP   353 CD2   273   0.409E+00   0.545E-01  -0.140E+00
ARG   466 CD   2080 TRP   353 C     282   0.412E+00   0.347E+00  -0.137E+00
ARG   466 CD   2080 TRP   353 O     283   0.314E+00  -0.614E+00   0.906E-01
ARG   466 HD1  2081 TRP   353 O     283   0.259E+00  -0.576E+00   0.166E+00
ARG   466 HD2  2082 ALA   352 O     259   0.299E+00  -0.424E+00  -0.920E-01
ARG   466 HD2  2082 TRP   353 N     260   0.308E+00  -0.302E+00  -0.771E-01
ARG   466 HD2  2082 TRP   353 O     283   0.274E+00  -0.486E+00  -0.205E-01
ARG   466 NE   2083 SER   349 O     212   0.786E+00  -0.307E+00  -0.465E-02
ARG   466 NE   2083 TYR   351 O     249   0.538E+00  -0.602E+00  -0.437E-01
ARG   466 NE   2083 ALA   352 N     250   0.602E+00  -0.360E+00  -0.265E-01
ARG   466 NE   2083 ALA   352 O     259   0.460E+00  -0.920E+00  -0.105E+00
ARG   466 NE   2083 TRP   353 N     260   0.501E+00  -0.578E+00  -0.764E-01
ARG   466 NE   2083 TRP   353 NE1   270   0.529E+00  -0.354E+00  -0.564E-01
ARG   466 NE   2083 TRP   353 O     283   0.378E+00  -0.136E+01  -0.261E+00
ARG   466 NE   2083 ASN   354 N     284   0.596E+00  -0.391E+00  -0.282E-01
ARG   466 NE   2083 ASN   354 ND2   293   0.822E+00  -0.382E+00  -0.419E-02
ARG   466 CZ   2085 SER   349 O     212   0.804E+00  -0.359E+00  -0.333E-02
ARG   466 CZ   2085 TYR   351 O     249   0.616E+00  -0.544E+00  -0.161E-01
ARG   466 CZ   2085 ALA   352 N     250   0.644E+00  -0.381E+00  -0.146E-01
ARG   466 CZ   2085 ALA   352 O     259   0.441E+00  -0.124E+01  -0.105E+00
ARG   466 CZ   2085 TRP   353 N     260   0.531E+00  -0.612E+00  -0.442E-01
ARG   466 CZ   2085 TRP   353 O     283   0.378E+00  -0.166E+01  -0.200E+00
ARG   466 CZ   2085 ASN   354 N     284   0.578E+00  -0.509E+00  -0.274E-01
ARG   466 CZ   2085 ASN   354 OD1   292   0.697E+00  -0.424E+00  -0.782E-02
ARG   466 CZ   2085 ASN   354 ND2   293   0.742E+00  -0.559E+00  -0.632E-02
ARG   466 CZ   2085 ASN   354 O     297   0.758E+00  -0.360E+00  -0.473E-02
ARG   466 CZ   2085 ARG   355 N     298   0.620E+00  -0.307E+00  -0.183E-01
ARG   466 CZ   2085 ARG   355 O     321   0.764E+00  -0.391E+00  -0.451E-02
ARG   466 CZ   2085 ASP   398 OD1   994   0.940E+00  -0.349E+00  -0.131E-02
ARG   466 CZ   2085 ASP   398 OD2   995   0.100E+01  -0.317E+00  -0.889E-03
ARG   466 CZ   2085 SER   399 O    1008   0.894E+00  -0.300E+00  -0.176E-02
ARG   466 NH1  2086 ALA   348 C     200   0.875E+00  -0.370E+00  -0.236E-02
ARG   466 NH1  2086 SER   349 C     211   0.854E+00  -0.326E+00  -0.272E-02
ARG   466 NH1  2086 VAL   350 C     227   0.852E+00  -0.303E+00  -0.276E-02
ARG   466 NH1  2086 TYR   351 C     248   0.667E+00  -0.662E+00  -0.119E-01
ARG   466 NH1  2086 ALA   352 HN    251   0.676E+00  -0.304E+00  -0.356E-03
ARG   466 NH1  2086 ALA   352 HA    253   0.437E+00  -0.336E+00  -0.229E-01
ARG   466 NH1  2086 ALA   352 C     258   0.416E+00  -0.179E+01  -0.151E+00
ARG   466 NH1  2086 ALA   352 O     259   0.357E+00   0.262E+01  -0.301E+00
ARG   466 NH1  2086 TRP   353 N     260   0.476E+00   0.964E+00  -0.101E+00
ARG   466 NH1  2086 TRP   353 HN    261   0.541E+00  -0.402E+00  -0.135E-02
ARG   466 NH1  2086 TRP   353 HE1   271   0.703E+00  -0.309E+00  -0.281E-03
ARG   466 NH1  2086 TRP   353 C     282   0.414E+00  -0.187E+01  -0.155E+00
ARG   466 NH1  2086 ASN   354 HN    285   0.579E+00  -0.365E+00  -0.904E-03
ARG   466 NH1  2086 ASN   354 CG    291   0.591E+00  -0.800E+00  -0.242E-01
ARG   466 NH1  2086 ASN   354HD21   294   0.684E+00  -0.359E+00  -0.333E-03
ARG   466 NH1  2086 ASN   354HD22   295   0.635E+00  -0.417E+00  -0.519E-03
ARG   466 NH1  2086 ASN   354 C     296   0.568E+00  -0.920E+00  -0.302E-01
ARG   466 NH1  2086 ARG   355 HN    299   0.479E+00  -0.518E+00  -0.279E-02
ARG   466 NH1  2086 ARG   355 CZ    313   0.979E+00  -0.308E+00  -0.120E-02
ARG   466 NH1  2086 ARG   355 C     320   0.741E+00  -0.634E+00  -0.636E-02
ARG   466 NH1  2086 ASP   398 CG    993   0.933E+00  -0.437E+00  -0.161E-02
ARG   466 NH1  2086 ASN   422 C    1355   0.104E+01  -0.309E+00  -0.852E-03
ARG   466HH11  2087 ALA   352 O     259   0.389E+00  -0.118E+01  -0.704E-02
ARG   466HH11  2087 TRP   353 N     260   0.535E+00  -0.416E+00  -0.144E-02
ARG   466HH11  2087 TRP   353 O     283   0.362E+00  -0.129E+01  -0.108E-01
ARG   466HH11  2087 ASN   354 N     284   0.513E+00  -0.462E+00  -0.186E-02
ARG   466HH11  2087 ASN   354 OD1   292   0.553E+00  -0.475E+00  -0.867E-03
ARG   466HH11  2087 ASN   354 ND2   293   0.596E+00  -0.599E+00  -0.756E-03
ARG   466HH11  2087 ARG   355 O     321   0.685E+00  -0.333E+00  -0.242E-03
ARG   466HH12  2088 SER   349 O     212   0.666E+00  -0.353E+00  -0.286E-03
ARG   466HH12  2088 TYR   351 O     249   0.578E+00  -0.432E+00  -0.668E-03
ARG   466HH12  2088 ALA   352 N     250   0.557E+00  -0.359E+00  -0.113E-02
ARG   466HH12  2088 ALA   352 O     259   0.295E+00  -0.253E+01  -0.338E-01
ARG   466HH12  2088 TRP   353 N     260   0.395E+00  -0.880E+00  -0.875E-02
ARG   466HH12  2088 TRP   353 O     283   0.219E+00  -0.544E+01  -0.888E-01
ARG   466HH12  2088 ASN   354 N     284   0.405E+00  -0.825E+00  -0.749E-02
ARG   466HH12  2088 ASN   354 OD1   292   0.561E+00  -0.460E+00  -0.796E-03
ARG   466HH12  2088 ASN   354 ND2   293   0.607E+00  -0.576E+00  -0.678E-03
ARG   466HH12  2088 ASN   354 O     297   0.609E+00  -0.383E+00  -0.489E-03
ARG   466HH12  2088 ARG   355 N     298   0.504E+00  -0.336E+00  -0.206E-02
ARG   466HH12  2088 ARG   355 O     321   0.691E+00  -0.327E+00  -0.229E-03
ARG   466HH12  2088 SER   399 O    1008   0.719E+00  -0.305E+00  -0.181E-03
ARG   466 NH2  2089 TYR   351 C     248   0.782E+00  -0.489E+00  -0.460E-02
ARG   466 NH2  2089 ALA   352 C     258   0.589E+00  -0.784E+00  -0.245E-01
ARG   466 NH2  2089 TRP   353 C     282   0.607E+00  -0.756E+00  -0.207E-01
ARG   466 NH2  2089 ASN   354 CG    291   0.753E+00  -0.492E+00  -0.579E-02
ARG   466 NH2  2089 ASN   354 C     296   0.731E+00  -0.549E+00  -0.687E-02
ARG   466 NH2  2089 ARG   355 HN    299   0.603E+00  -0.307E+00  -0.709E-03
ARG   466 NH2  2089 ARG   355 C     320   0.841E+00  -0.506E+00  -0.299E-02
ARG   466HH21  2090 ALA   352 O     259   0.555E+00  -0.497E+00  -0.853E-03
ARG   466HH21  2090 TRP   353 O     283   0.521E+00  -0.511E+00  -0.124E-02
ARG   466HH21  2090 ASN   354 ND2   293   0.753E+00  -0.375E+00  -0.186E-03
ARG   466HH22  2091 ALA   352 O     259   0.612E+00  -0.402E+00  -0.475E-03
ARG   466HH22  2091 TRP   353 O     283   0.557E+00  -0.440E+00  -0.835E-03
ARG   466 C    2092 SER   349 O     212   0.940E+00  -0.358E+00  -0.130E-02
ARG   466 C    2092 VAL   350 O     228   0.761E+00  -0.356E+00  -0.463E-02
ARG   466 C    2092 TYR   351 N     229   0.807E+00  -0.387E+00  -0.383E-02
ARG   466 C    2092 TYR   351 O     249   0.479E+00  -0.124E+01  -0.683E-01
ARG   466 C    2092 ALA   352 N     250   0.683E+00  -0.438E+00  -0.103E-01
ARG   466 C    2092 ALA   352 O     259   0.784E+00  -0.462E+00  -0.386E-02
ARG   466 C    2092 TRP   353 N     260   0.713E+00  -0.425E+00  -0.796E-02
ARG   466 C    2092 TRP   353 NE1   270   0.502E+00  -0.628E+00  -0.609E-01
ARG   466 C    2092 TRP   353 CZ2   278   0.585E+00  -0.314E+00  -0.207E-01
ARG   466 C    2092 TRP   353 O     283   0.744E+00  -0.453E+00  -0.527E-02
ARG   466 C    2092 ALA   419 O    1309   0.998E+00  -0.312E+00  -0.910E-03
ARG   466 C    2092 ASP   420 O    1321   0.916E+00  -0.321E+00  -0.152E-02
ARG   466 C    2092 TYR   421 O    1342   0.710E+00  -0.527E+00  -0.697E-02
ARG   466 C    2092 ASN   422 N    1343   0.790E+00  -0.353E+00  -0.433E-02
ARG   466 C    2092 ASN   422 OD1  1351   0.903E+00  -0.346E+00  -0.166E-02
ARG   466 C    2092 ASN   422 ND2  1352   0.100E+01  -0.439E+00  -0.106E-02
ARG   466 C    2092 ASN   422 O    1356   0.593E+00  -0.756E+00  -0.202E-01
ARG   466 C    2092 TYR   423 N    1357   0.800E+00  -0.393E+00  -0.404E-02
ARG   466 C    2092 LYS   424 N    1378   0.863E+00  -0.308E+00  -0.256E-02
ARG   466 C    2092 LYS   424 O    1399   0.963E+00  -0.334E+00  -0.113E-02
ARG   466 O    2093 TYR   351 C     248   0.702E+00  -0.504E+00  -0.749E-02
ARG   466 O    2093 ALA   352 C     258   0.800E+00  -0.363E+00  -0.342E-02
ARG   466 O    2093 TRP   353 HE1   271   0.552E+00  -0.432E+00  -0.880E-03
ARG   466 O    2093 TRP   353 C     282   0.898E+00  -0.306E+00  -0.171E-02
ARG   466 O    2093 TYR   421 C    1341   0.874E+00  -0.341E+00  -0.203E-02
ARG   466 O    2093 ASN   422 C    1355   0.811E+00  -0.383E+00  -0.315E-02
ASP   467 N    2094 TYR   351 C     248   0.521E+00  -0.919E+00  -0.496E-01
ASP   467 N    2094 TYR   351 O     249   0.406E+00   0.144E+01  -0.197E+00
ASP   467 N    2094 ALA   352 C     258   0.692E+00  -0.459E+00  -0.956E-02
ASP   467 N    2094 TRP   353 HE1   271   0.477E+00  -0.587E+00  -0.288E-02
ASP   467 N    2094 TRP   353 C     282   0.839E+00  -0.331E+00  -0.303E-02
ASP   467 N    2094 TYR   421 C    1341   0.698E+00  -0.493E+00  -0.910E-02
ASP   467 N    2094 ASN   422 CG   1350   0.821E+00  -0.343E+00  -0.345E-02
ASP   467 N    2094 ASN   422 C    1355   0.652E+00  -0.560E+00  -0.136E-01
ASP   467 N    2094 TYR   423 C    1376   0.894E+00  -0.317E+00  -0.207E-02
ASP   467 HN   2095 TYR   351 O     249   0.334E+00  -0.139E+01  -0.170E-01
ASP   467 HN   2095 TRP   353 NE1   270   0.473E+00  -0.318E+00  -0.302E-02
ASP   467 HN   2095 TYR   421 O    1342   0.544E+00  -0.404E+00  -0.960E-03
ASP   467 HN   2095 ASN   422 O    1356   0.467E+00  -0.574E+00  -0.237E-02
ASP   467 CG   2101 TYR   351 N     229   0.933E+00  -0.311E+00  -0.161E-02
ASP   467 CG   2101 TYR   351 O     249   0.670E+00  -0.603E+00  -0.983E-02
ASP   467 CG   2101 ASP   420 O    1321   0.886E+00  -0.346E+00  -0.187E-02
ASP   467 CG   2101 TYR   421 N    1322   0.926E+00  -0.314E+00  -0.168E-02
ASP   467 CG   2101 TYR   421 O    1342   0.654E+00  -0.633E+00  -0.113E-01
ASP   467 CG   2101 ASN   422 N    1343   0.831E+00  -0.331E+00  -0.322E-02
ASP   467 CG   2101 ASN   422 OD1  1351   0.905E+00  -0.352E+00  -0.164E-02
ASP   467 CG   2101 ASN   422 ND2  1352   0.973E+00  -0.467E+00  -0.125E-02
ASP   467 CG   2101 ASN   422 O    1356   0.807E+00  -0.424E+00  -0.326E-02
ASP   467 OD1  2102 TYR   351 C     248   0.847E+00  -0.453E+00  -0.244E-02
ASP   467 OD1  2102 TYR   421 C    1341   0.739E+00  -0.577E+00  -0.550E-02
ASP   467 OD1  2102 ASN   422 CG   1350   0.945E+00  -0.357E+00  -0.126E-02
ASP   467 OD1  2102 ASN   422 C    1355   0.901E+00  -0.407E+00  -0.168E-02
ASP   467 OD2  2103 TYR   351 C     248   0.778E+00  -0.526E+00  -0.406E-02
ASP   467 OD2  2103 ALA   352 C     258   0.983E+00  -0.328E+00  -0.996E-03
ASP   467 OD2  2103 TYR   421 C    1341   0.852E+00  -0.449E+00  -0.235E-02
ASP   467 OD2  2103 ASN   422 CG   1350   0.100E+01  -0.327E+00  -0.898E-03
ASP   467 OD2  2103 ASN   422 C    1355   0.954E+00  -0.372E+00  -0.120E-02
ASP   467 C    2104 TYR   351 O     249   0.407E+00  -0.113E+01  -0.153E+00
ASP   467 C    2104 ALA   352 N     250   0.579E+00  -0.375E+00  -0.273E-01
ASP   467 C    2104 TYR   421 O    1342   0.658E+00  -0.372E+00  -0.110E-01
ASP   467 C    2104 ASN   422 ND2  1352   0.918E+00  -0.304E+00  -0.177E-02
ASP   467 C    2104 ASN   422 O    1356   0.686E+00  -0.340E+00  -0.854E-02
ASP   467 O    2105 VAL   350 C     227   0.696E+00  -0.319E+00  -0.784E-02
ASP   467 O    2105 TYR   351 CB    233   0.428E+00   0.111E+00  -0.138E+00
ASP   467 O    2105 TYR   351 CG    236   0.440E+00  -0.226E+00  -0.107E+00
ASP   467 O    2105 TYR   351 CD2   244   0.357E+00   0.632E+00  -0.218E+00
ASP   467 O    2105 TYR   351 HD2   245   0.256E+00  -0.118E+01   0.382E+00
ASP   467 O    2105 TYR   351 CE2   246   0.438E+00   0.366E+00  -0.109E+00
ASP   467 O    2105 TYR   351 HE2   247   0.417E+00  -0.312E+00  -0.290E-01
ASP   467 O    2105 TYR   351 C     248   0.417E+00  -0.142E+01  -0.138E+00
ASP   467 O    2105 TYR   351 O     249   0.342E+00   0.204E+01  -0.332E+00
ASP   467 O    2105 ALA   352 C     258   0.656E+00  -0.458E+00  -0.112E-01
ASP   467 O    2105 TYR   421 C    1341   0.685E+00  -0.458E+00  -0.865E-02
ASP   467 O    2105 ASN   422 CG   1350   0.729E+00  -0.382E+00  -0.598E-02
ASP   467 O    2105 ASN   422 C    1355   0.700E+00  -0.436E+00  -0.762E-02
ILE   468 N    2106 TYR   351 HD2   245   0.394E+00  -0.318E+00  -0.459E-01
ILE   468 N    2106 TYR   351 C     248   0.558E+00  -0.634E+00  -0.335E-01
ILE   468 N    2106 ALA   352 C     258   0.704E+00  -0.359E+00  -0.863E-02
ILE   468 HN   2107 TYR   351 O     249   0.549E+00  -0.407E+00  -0.908E-03
ILE   468 CA   2108 TYR   351 CD2   244   0.405E+00   0.920E-01  -0.144E+00
ILE   468 CA   2108 TYR   351 CE2   246   0.400E+00   0.944E-01  -0.148E+00
ILE   468 HA   2109 TYR   351 CD2   244   0.301E+00  -0.352E+00  -0.291E-01
ILE   468 HA   2109 TYR   351 CE2   246   0.307E+00  -0.332E+00  -0.428E-01
ILE   468 HA   2109 TYR   351 O     249   0.416E+00  -0.420E+00  -0.265E-01
ILE   468 CG2  2112 ALA   352 CA    252   0.432E+00   0.151E-01  -0.128E+00
ILE   468 CG2  2112 ALA   352 CB    254   0.438E+00   0.120E+00  -0.121E+00
ILE   468 C    2123 TYR   351 OH    242   0.572E+00  -0.513E+00  -0.275E-01
ILE   468 C    2123 TYR   351 CD2   244   0.454E+00  -0.383E+00  -0.809E-01
ILE   468 C    2123 TYR   351 CE2   246   0.428E+00  -0.443E+00  -0.105E+00
ILE   468 C    2123 TYR   351 O     249   0.614E+00  -0.551E+00  -0.165E-01
ILE   468 C    2123 ALA   352 N     250   0.696E+00  -0.328E+00  -0.919E-02
ILE   468 C    2123 ALA   352 O     259   0.855E+00  -0.310E+00  -0.230E-02
ILE   468 O    2124 TYR   351 CZ    241   0.499E+00  -0.373E+00  -0.544E-01
ILE   468 O    2124 TYR   351 HH    243   0.468E+00  -0.699E+00   0.000E+00
ILE   468 O    2124 TYR   351 HD2   245   0.430E+00  -0.348E+00  -0.247E-01
ILE   468 O    2124 TYR   351 CE2   246   0.401E+00   0.570E+00  -0.163E+00
ILE   468 O    2124 TYR   351 HE2   247   0.303E+00  -0.922E+00  -0.877E-01
ILE   468 O    2124 TYR   351 C     248   0.708E+00  -0.532E+00  -0.713E-02
ILE   468 O    2124 ALA   352 C     258   0.838E+00  -0.359E+00  -0.259E-02
SER   469 N    2125 TYR   351 C     248   0.739E+00  -0.428E+00  -0.648E-02
SER   469 OG   2132 TYR   351 C     248   0.932E+00  -0.341E+00  -0.152E-02
SER   469 OG   2132 TYR   421 C    1341   0.970E+00  -0.320E+00  -0.119E-02
SER   469 O    2135 TYR   351 HH    243   0.640E+00  -0.323E+00   0.000E+00
SER   469 O    2135 TYR   351 C     248   0.806E+00  -0.393E+00  -0.328E-02
TYR   473 OH   2197 TYR   421 HH   1336   0.548E+00  -0.327E+00   0.000E+00
TYR   473 HH   2198 TYR   421 OH   1335   0.526E+00  -0.359E+00   0.000E+00
PRO   491 O    2451 ASN   422 CG   1350   0.758E+00  -0.308E+00  -0.472E-02
LEU   492 CD1  2461 TYR   351 CE1   239   0.422E+00   0.993E-01  -0.126E+00
LEU   492 CD1  2461 TYR   351 CZ    241   0.379E+00  -0.149E+00  -0.157E+00
LEU   492 CD1  2461 TYR   351 OH    242   0.392E+00   0.278E+00  -0.213E+00
LEU   492 CD1  2461 TYR   351 CD2   244   0.440E+00   0.896E-01  -0.106E+00
LEU   492 CD1  2461 TYR   351 CE2   246   0.384E+00   0.127E+00  -0.157E+00
LEU   492 CD2  2465 TYR   351 CB    233   0.453E+00   0.236E-01  -0.104E+00
LEU   492 CD2  2465 TYR   351 CG    236   0.402E+00  -0.697E-01  -0.146E+00
LEU   492 CD2  2465 TYR   351 CD1   237   0.434E+00   0.929E-01  -0.112E+00
LEU   492 CD2  2465 TYR   351 CD2   244   0.388E+00   0.124E+00  -0.156E+00
LEU   492 CD2  2465 TYR   351 CE2   246   0.410E+00   0.107E+00  -0.138E+00
LEU   492 C    2469 SER   349 OG    209   0.946E+00  -0.306E+00  -0.139E-02
LEU   492 C    2469 ASN   417 ND2  1276   0.105E+01  -0.323E+00  -0.808E-03
LEU   492 C    2469 ASN   422 OD1  1351   0.803E+00  -0.331E+00  -0.335E-02
LEU   492 C    2469 ASN   422 ND2  1352   0.879E+00  -0.421E+00  -0.229E-02
ARG   493 CZ   2486 ASN   417 ND2  1276   0.985E+00  -0.348E+00  -0.116E-02
ARG   493 C    2493 SER   349 OG    209   0.821E+00  -0.492E+00  -0.325E-02
ARG   493 C    2493 TYR   351 N     229   0.934E+00  -0.304E+00  -0.160E-02
ARG   493 C    2493 ARG   403 NH2  1083   0.987E+00  -0.393E+00  -0.115E-02
ARG   493 C    2493 GLU   406 OE1  1118   0.978E+00  -0.478E+00  -0.103E-02
ARG   493 C    2493 GLU   406 OE2  1119   0.104E+01  -0.440E+00  -0.732E-03
ARG   493 C    2493 ASN   422 OD1  1351   0.820E+00  -0.406E+00  -0.295E-02
ARG   493 C    2493 ASN   422 ND2  1352   0.903E+00  -0.513E+00  -0.195E-02
ARG   493 O    2494 VAL   350 HN    214   0.749E+00  -0.315E+00  -0.141E-03
ARG   493 O    2494 GLU   406 CD   1117   0.100E+01  -0.340E+00  -0.903E-03
ARG   493 O    2494 ASN   422 CG   1350   0.821E+00  -0.356E+00  -0.294E-02
SER   494 C    2504 SER   349 OG    209   0.857E+00  -0.303E+00  -0.252E-02
SER   494 C    2504 GLU   406 OE1  1118   0.913E+00  -0.352E+00  -0.156E-02
SER   494 C    2504 GLU   406 OE2  1119   0.100E+01  -0.306E+00  -0.902E-03
SER   494 O    2505 ARG   403 CZ   1079   0.842E+00  -0.331E+00  -0.252E-02
SER   494 O    2505 GLU   406 CD   1117   0.995E+00  -0.344E+00  -0.926E-03
TYR   495 N    2506 GLU   406 CD   1117   0.929E+00  -0.321E+00  -0.165E-02
TYR   495 CD1  2514 ARG   403 CB   1068   0.432E+00   0.282E-01  -0.114E+00
TYR   495 CD1  2514 ARG   403 CG   1071   0.422E+00  -0.970E-02  -0.125E+00
TYR   495 CD1  2514 ARG   403 CD   1074   0.415E+00  -0.106E+00  -0.133E+00
TYR   495 CD1  2514 ARG   403 NE   1077   0.434E+00  -0.350E+00  -0.126E+00
TYR   495 CD1  2514 GLU   406 CD   1117   0.572E+00  -0.300E+00  -0.236E-01
TYR   495 CE1  2516 ILE   402 C    1062   0.499E+00  -0.302E+00  -0.500E-01
TYR   495 CE1  2516 ARG   403 N    1064   0.417E+00   0.250E+00  -0.150E+00
TYR   495 CE1  2516 ARG   403 HN   1065   0.341E+00  -0.332E+00  -0.174E-01
TYR   495 CE1  2516 ARG   403 CB   1068   0.420E+00   0.301E-01  -0.127E+00
TYR   495 CE1  2516 ARG   403 CG   1071   0.375E+00  -0.132E-01  -0.155E+00
TYR   495 CE1  2516 ARG   403 CD   1074   0.387E+00  -0.127E+00  -0.156E+00
TYR   495 CE1  2516 ARG   403 NE   1077   0.375E+00  -0.508E+00  -0.196E+00
TYR   495 CE1  2516 ARG   403 CZ   1079   0.454E+00  -0.379E+00  -0.811E-01
TYR   495 CE1  2516 GLU   406 CD   1117   0.448E+00  -0.529E+00  -0.861E-01
TYR   495 CE1  2516 GLU   406 OE1  1118   0.356E+00   0.104E+01  -0.218E+00
TYR   495 HE1  2517 ARG   403 NH1  1080   0.445E+00  -0.364E+00  -0.243E-01
TYR   495 HE1  2517 ARG   403 NH2  1083   0.377E+00  -0.559E+00  -0.560E-01
TYR   495 HE1  2517 GLU   406 OE1  1118   0.291E+00  -0.137E+01  -0.671E-01
TYR   495 HE1  2517 GLU   406 OE2  1119   0.403E+00  -0.562E+00  -0.349E-01
TYR   495 CZ   2518 ILE   402 CA   1047   0.407E+00  -0.102E+00  -0.141E+00
TYR   495 CZ   2518 ILE   402 CB   1049   0.432E+00   0.531E-01  -0.114E+00
TYR   495 CZ   2518 ILE   402 CG2  1051   0.430E+00  -0.113E+00  -0.116E+00
TYR   495 CZ   2518 ARG   403 N    1064   0.389E+00  -0.339E+00  -0.187E+00
TYR   495 CZ   2518 ARG   403 CG   1071   0.435E+00   0.101E-01  -0.111E+00
TYR   495 CZ   2518 ARG   403 NH2  1083   0.573E+00  -0.302E+00  -0.290E-01
TYR   495 CZ   2518 GLU   406 OE1  1118   0.359E+00  -0.115E+01  -0.218E+00
TYR   495 CZ   2518 GLU   406 OE2  1119   0.512E+00  -0.468E+00  -0.474E-01
TYR   495 OH   2519 VAL   350 HN    214   0.583E+00  -0.381E+00  -0.743E-03
TYR   495 OH   2519 VAL   350 CB    217   0.518E+00  -0.446E+00  -0.547E-01
TYR   495 OH   2519 VAL   350 CG1   219   0.422E+00   0.168E+00  -0.160E+00
TYR   495 OH   2519 VAL   401 C    1043   0.568E+00  -0.409E+00  -0.287E-01
TYR   495 OH   2519 ILE   402 CA   1047   0.400E+00   0.218E+00  -0.197E+00
TYR   495 OH   2519 ILE   402 HA   1048   0.331E+00  -0.619E+00  -0.839E-01
TYR   495 OH   2519 ILE   402 CB   1049   0.378E+00  -0.154E+00  -0.235E+00
TYR   495 OH   2519 ILE   402 CG2  1051   0.354E+00   0.386E+00  -0.239E+00
TYR   495 OH   2519 ILE   402 C    1062   0.456E+00  -0.873E+00  -0.972E-01
TYR   495 OH   2519 ARG   403 N    1064   0.408E+00   0.612E+00  -0.208E+00
TYR   495 OH   2519 ARG   403 HN   1065   0.320E+00  -0.915E+00  -0.251E-01
TYR   495 OH   2519 ARG   403 CG   1071   0.452E+00  -0.188E-01  -0.115E+00
TYR   495 OH   2519 ARG   403 NE   1077   0.476E+00  -0.641E+00  -0.957E-01
TYR   495 OH   2519 ARG   403 CZ   1079   0.560E+00  -0.535E+00  -0.311E-01
TYR   495 OH   2519 ARG   403HH21  1084   0.488E+00  -0.507E+00  -0.214E-02
TYR   495 OH   2519 ARG   403 C    1086   0.595E+00  -0.604E+00  -0.219E-01
TYR   495 OH   2519 GLU   406 CG   1114   0.460E+00   0.511E-01  -0.105E+00
TYR   495 OH   2519 GLU   406 CD   1117   0.373E+00  -0.197E+01  -0.214E+00
TYR   495 OH   2519 GLU   406 OE2  1119   0.429E+00   0.148E+01  -0.145E+00
TYR   495 OH   2519 ASN   417 C    1279   0.743E+00  -0.327E+00  -0.588E-02
TYR   495 OH   2519 ILE   418 CG1  1291   0.414E+00  -0.431E-01  -0.173E+00
TYR   495 OH   2519 ILE   418 C    1298   0.734E+00  -0.309E+00  -0.636E-02
TYR   495 OH   2519 ASN   422 CG   1350   0.646E+00  -0.406E+00  -0.135E-01
TYR   495 HH   2520 ILE   402 N    1045   0.583E+00  -0.305E+00   0.000E+00
TYR   495 HH   2520 ILE   402 O    1063   0.600E+00  -0.394E+00   0.000E+00
TYR   495 HH   2520 ARG   403 N    1064   0.414E+00  -0.460E+00   0.000E+00
TYR   495 HH   2520 ARG   403 NH1  1080   0.593E+00  -0.449E+00   0.000E+00
TYR   495 HH   2520 ARG   403 NH2  1083   0.471E+00  -0.760E+00   0.000E+00
TYR   495 HH   2520 ARG   403 O    1087   0.534E+00  -0.476E+00   0.000E+00
TYR   495 HH   2520 GLU   406 OE1  1118   0.187E+00  -0.123E+02   0.000E+00
TYR   495 HH   2520 GLU   406 OE2  1119   0.340E+00  -0.214E+01   0.000E+00
TYR   495 HH   2520 GLU   406 O    1121   0.655E+00  -0.315E+00   0.000E+00
TYR   495 HH   2520 ASN   422 ND2  1352   0.668E+00  -0.399E+00   0.000E+00
TYR   495 CD2  2521 ILE   402 C    1062   0.486E+00  -0.324E+00  -0.577E-01
TYR   495 CE2  2523 VAL   401 O    1044   0.415E+00   0.340E+00  -0.141E+00
TYR   495 CE2  2523 ILE   402 CA   1047   0.384E+00   0.105E+00  -0.157E+00
TYR   495 CE2  2523 ILE   402 HA   1048   0.281E+00  -0.426E+00   0.915E-01
TYR   495 CE2  2523 ILE   402 CB   1049   0.445E+00  -0.436E-01  -0.100E+00
TYR   495 CE2  2523 ILE   402 CG2  1051   0.433E+00   0.978E-01  -0.113E+00
TYR   495 CE2  2523 ILE   402 C    1062   0.436E+00  -0.422E+00  -0.974E-01
TYR   495 CE2  2523 ARG   403 N    1064   0.417E+00   0.250E+00  -0.150E+00
TYR   495 HE2  2524 VAL   401 O    1044   0.330E+00  -0.474E+00  -0.836E-01
TYR   495 C    2525 SER   349 OG    209   0.981E+00  -0.315E+00  -0.112E-02
TYR   495 C    2525 ILE   402 O    1063   0.877E+00  -0.363E+00  -0.198E-02
TYR   495 C    2525 ARG   403 NH1  1080   0.821E+00  -0.449E+00  -0.344E-02
TYR   495 C    2525 ARG   403 NH2  1083   0.881E+00  -0.400E+00  -0.227E-02
TYR   495 C    2525 GLU   406 OE1  1118   0.904E+00  -0.460E+00  -0.165E-02
TYR   495 C    2525 GLU   406 OE2  1119   0.101E+01  -0.387E+00  -0.835E-03
TYR   495 O    2526 ARG   403 NE   1077   0.744E+00  -0.308E+00  -0.643E-02
TYR   495 O    2526 ARG   403 CZ   1079   0.779E+00  -0.345E+00  -0.403E-02
TYR   495 O    2526 ARG   403 C    1086   0.921E+00  -0.335E+00  -0.147E-02
TYR   495 O    2526 GLU   406 CD   1117   0.984E+00  -0.318E+00  -0.994E-03
PHE   497 CE1  2548 ILE   402 C    1062   0.446E+00  -0.344E+00  -0.884E-01
PHE   497 CE1  2548 ILE   402 O    1063   0.437E+00   0.393E+00  -0.110E+00
PHE   497 CE1  2548 ARG   403 N    1064   0.420E+00   0.211E+00  -0.146E+00
PHE   497 CE1  2548 ARG   403 CA   1066   0.406E+00   0.100E+00  -0.142E+00
PHE   497 CE1  2548 ARG   403 CB   1068   0.403E+00   0.289E-01  -0.145E+00
PHE   497 HE1  2549 ILE   402 O    1063   0.403E+00  -0.383E+00  -0.350E-01
PHE   497 CZ   2550 ILE   402 C    1062   0.396E+00  -0.297E+00  -0.134E+00
PHE   497 CZ   2550 ILE   402 O    1063   0.396E+00   0.324E+00  -0.172E+00
PHE   497 CZ   2550 ARG   403 N    1064   0.401E+00   0.151E+00  -0.172E+00
PHE   497 CZ   2550 ARG   403 CA   1066   0.433E+00   0.543E-01  -0.113E+00
PHE   497 HZ   2551 ILE   402 O    1063   0.323E+00  -0.647E+00  -0.880E-01
PHE   497 HZ   2551 ARG   403 N    1064   0.317E+00  -0.330E+00  -0.778E-01
PHE   497 CE2  2554 VAL   401 CG1  1035   0.439E+00   0.566E-01  -0.107E+00
GLY   502 C    2636 ARG   403 NH1  1080   0.983E+00  -0.314E+00  -0.117E-02
GLY   502 C    2636 ASP   405 N    1095   0.827E+00  -0.337E+00  -0.329E-02
GLY   502 C    2636 ASP   405 OD1  1103   0.886E+00  -0.393E+00  -0.186E-02
GLY   502 C    2636 ASP   405 OD2  1104   0.893E+00  -0.388E+00  -0.177E-02
GLY   502 O    2637 ARG   403 C    1086   0.806E+00  -0.404E+00  -0.327E-02
GLY   502 O    2637 GLY   404 C    1093   0.797E+00  -0.328E+00  -0.351E-02
GLY   502 O    2637 ASP   405 CG   1102   0.844E+00  -0.381E+00  -0.248E-02
VAL   503 N    2638 ASP   405 CG   1102   0.857E+00  -0.328E+00  -0.267E-02
VAL   503 C    2652 GLY   404 N    1088   0.579E+00  -0.349E+00  -0.272E-01
VAL   503 C    2652 GLY   404 O    1094   0.664E+00  -0.356E+00  -0.104E-01
VAL   503 C    2652 ASP   405 N    1095   0.596E+00  -0.488E+00  -0.229E-01
VAL   503 C    2652 ASP   405 OD1  1103   0.713E+00  -0.445E+00  -0.684E-02
VAL   503 C    2652 ASP   405 OD2  1104   0.751E+00  -0.403E+00  -0.499E-02
VAL   503 O    2653 ARG   403 C    1086   0.621E+00  -0.530E+00  -0.154E-01
VAL   503 O    2653 GLY   404 HN   1089   0.446E+00  -0.396E+00  -0.315E-02
VAL   503 O    2653 GLY   404 C    1093   0.540E+00  -0.574E+00  -0.349E-01
VAL   503 O    2653 ASP   405 HN   1096   0.529E+00  -0.331E+00  -0.113E-02
VAL   503 O    2653 ASP   405 CG   1102   0.732E+00  -0.391E+00  -0.584E-02
GLY   504 N    2654 ARG   403 C    1086   0.675E+00  -0.413E+00  -0.110E-01
GLY   504 N    2654 GLY   404 C    1093   0.556E+00  -0.495E+00  -0.342E-01
GLY   504 N    2654 ASP   405 HN   1096   0.496E+00  -0.355E+00  -0.226E-02
GLY   504 N    2654 ASP   405 CG   1102   0.592E+00  -0.553E+00  -0.238E-01
GLY   504 HN   2655 ASP   405 OD1  1103   0.603E+00  -0.354E+00  -0.516E-03
GLY   504 HN   2655 ASP   405 OD2  1104   0.632E+00  -0.321E+00  -0.392E-03
GLY   504 CA   2656 GLY   404 N    1088   0.465E+00   0.167E+00  -0.102E+00
GLY   504 CA   2656 GLY   404 CA   1090   0.438E+00   0.668E-01  -0.121E+00
GLY   504 CA   2656 GLY   404 C    1093   0.433E+00  -0.311E+00  -0.113E+00
GLY   504 CA   2656 ASP   405 N    1095   0.391E+00   0.387E+00  -0.208E+00
GLY   504 CA   2656 ASP   405 CA   1097   0.452E+00  -0.335E-02  -0.105E+00
GLY   504 CA   2656 ASP   405 CB   1099   0.421E+00   0.275E-01  -0.142E+00
GLY   504 CA   2656 ASP   405 CG   1102   0.467E+00  -0.331E+00  -0.801E-01
GLY   504 HA1  2657 ASP   405 OD1  1103   0.400E+00  -0.330E+00  -0.329E-01
GLY   504 HA2  2658 ASP   405 N    1095   0.339E+00  -0.395E+00  -0.776E-01
GLY   504 C    2659 ILE   402 O    1063   0.737E+00  -0.461E+00  -0.561E-02
GLY   504 C    2659 ARG   403 NH1  1080   0.643E+00  -0.665E+00  -0.147E-01
GLY   504 C    2659 ARG   403 NH2  1083   0.790E+00  -0.449E+00  -0.433E-02
GLY   504 C    2659 ARG   403 O    1087   0.549E+00  -0.788E+00  -0.317E-01
GLY   504 C    2659 GLY   404 N    1088   0.395E+00  -0.114E+01  -0.180E+00
GLY   504 C    2659 GLY   404 CA   1090   0.413E+00  -0.350E+00  -0.135E+00
GLY   504 C    2659 GLY   404 C    1093   0.429E+00   0.143E+01  -0.104E+00
GLY   504 C    2659 GLY   404 O    1094   0.529E+00  -0.755E+00  -0.392E-01
GLY   504 C    2659 ASP   405 N    1095   0.373E+00  -0.198E+01  -0.196E+00
GLY   504 C    2659 ASP   405 CB   1099   0.416E+00  -0.128E+00  -0.132E+00
GLY   504 C    2659 ASP   405 OD1  1103   0.526E+00  -0.110E+01  -0.404E-01
GLY   504 C    2659 ASP   405 OD2  1104   0.527E+00  -0.109E+01  -0.401E-01
GLY   504 C    2659 ASP   405 O    1106   0.681E+00  -0.433E+00  -0.892E-02
GLY   504 C    2659 GLU   406 N    1107   0.615E+00  -0.450E+00  -0.191E-01
GLY   504 C    2659 GLU   406 OE1  1118   0.823E+00  -0.502E+00  -0.289E-02
GLY   504 C    2659 GLU   406 OE2  1119   0.898E+00  -0.435E+00  -0.172E-02
GLY   504 C    2659 ARG   408 NH1  1154   0.945E+00  -0.334E+00  -0.148E-02
GLY   504 C    2659 ARG   408 NH2  1157   0.809E+00  -0.431E+00  -0.376E-02
GLY   504 O    2660 ILE   402 C    1062   0.651E+00  -0.472E+00  -0.117E-01
GLY   504 O    2660 ARG   403 CA   1066   0.414E+00   0.311E+00  -0.161E+00
GLY   504 O    2660 ARG   403 CB   1068   0.355E+00   0.132E+00  -0.246E+00
GLY   504 O    2660 ARG   403 CG   1071   0.391E+00  -0.330E-01  -0.203E+00
GLY   504 O    2660 ARG   403 CD   1074   0.415E+00  -0.295E+00  -0.158E+00
GLY   504 O    2660 ARG   403 NE   1077   0.532E+00  -0.598E+00  -0.468E-01
GLY   504 O    2660 ARG   403 CZ   1079   0.592E+00  -0.572E+00  -0.204E-01
GLY   504 O    2660 ARG   403HH11  1081   0.647E+00  -0.328E+00  -0.339E-03
GLY   504 O    2660 ARG   403HH12  1082   0.522E+00  -0.525E+00  -0.123E-02
GLY   504 O    2660 ARG   403 C    1086   0.372E+00  -0.229E+01  -0.208E+00
GLY   504 O    2660 ARG   403 O    1087   0.439E+00   0.118E+01  -0.116E+00
GLY   504 O    2660 GLY   404 HN   1089   0.298E+00  -0.147E+01  -0.323E-01
GLY   504 O    2660 GLY   404 CA   1090   0.346E+00   0.493E+00  -0.235E+00
GLY   504 O    2660 GLY   404 HA1  1091   0.331E+00  -0.382E+00  -0.786E-01
GLY   504 O    2660 GLY   404 C    1093   0.354E+00  -0.209E+01  -0.217E+00
GLY   504 O    2660 ASP   405 HN   1096   0.203E+00  -0.568E+01  -0.206E-01
GLY   504 O    2660 ASP   405 CA   1097   0.373E+00  -0.218E-01  -0.233E+00
GLY   504 O    2660 ASP   405 CB   1099   0.350E+00   0.177E+00  -0.243E+00
GLY   504 O    2660 ASP   405 CG   1102   0.446E+00  -0.146E+01  -0.100E+00
GLY   504 O    2660 ASP   405 C    1105   0.489E+00  -0.691E+00  -0.607E-01
GLY   504 O    2660 GLU   406 HN   1108   0.443E+00  -0.611E+00  -0.326E-02
GLY   504 O    2660 GLU   406 CD   1117   0.720E+00  -0.520E+00  -0.644E-02
GLY   504 O    2660 GLU   406 C    1120   0.728E+00  -0.313E+00  -0.603E-02
GLY   504 O    2660 VAL   407 HN   1123   0.612E+00  -0.415E+00  -0.474E-03
GLY   504 O    2660 ARG   408 CZ   1153   0.818E+00  -0.306E+00  -0.301E-02
HIS   505 N    2661 ILE   402 C    1062   0.785E+00  -0.343E+00  -0.452E-02
HIS   505 N    2661 ARG   403 NE   1077   0.659E+00  -0.390E+00  -0.157E-01
HIS   505 N    2661 ARG   403 CZ   1079   0.705E+00  -0.416E+00  -0.858E-02
HIS   505 N    2661 ARG   403HH12  1082   0.588E+00  -0.416E+00  -0.821E-03
HIS   505 N    2661 ARG   403 C    1086   0.545E+00  -0.919E+00  -0.383E-01
HIS   505 N    2661 GLY   404 N    1088   0.471E+00   0.665E+00  -0.107E+00
HIS   505 N    2661 GLY   404 HN   1089   0.418E+00  -0.610E+00  -0.630E-02
HIS   505 N    2661 GLY   404 C    1093   0.549E+00  -0.719E+00  -0.367E-01
HIS   505 N    2661 ASP   405 HN   1096   0.421E+00  -0.750E+00  -0.596E-02
HIS   505 N    2661 ASP   405 CG   1102   0.597E+00  -0.767E+00  -0.227E-01
HIS   505 N    2661 ASP   405 C    1105   0.702E+00  -0.328E+00  -0.876E-02
HIS   505 N    2661 GLU   406 CD   1117   0.899E+00  -0.366E+00  -0.200E-02
HIS   505 HN   2662 ASP   405 N    1095   0.570E+00  -0.339E+00  -0.986E-03
HIS   505 HN   2662 ASP   405 OD1  1103   0.681E+00  -0.307E+00  -0.251E-03
HIS   505 HN   2662 ASP   405 OD2  1104   0.674E+00  -0.312E+00  -0.265E-03
HIS   505 CA   2663 ARG   403 CB   1068   0.407E+00  -0.555E-02  -0.159E+00
HIS   505 ND1  2668 ARG   403 NE   1077   0.562E+00  -0.437E+00  -0.396E-01
HIS   505 ND1  2668 ARG   403 CZ   1079   0.552E+00  -0.555E+00  -0.358E-01
HIS   505 ND1  2668 ARG   403 NH1  1080   0.456E+00   0.105E+01  -0.125E+00
HIS   505 ND1  2668 ARG   403HH11  1081   0.490E+00  -0.505E+00  -0.243E-02
HIS   505 ND1  2668 ARG   403HH12  1082   0.381E+00  -0.952E+00  -0.107E-01
HIS   505 ND1  2668 ARG   403 C    1086   0.763E+00  -0.370E+00  -0.534E-02
HIS   505 ND1  2668 ASP   405 CG   1102   0.688E+00  -0.460E+00  -0.990E-02
HIS   505 ND1  2668 GLU   406 CD   1117   0.874E+00  -0.307E+00  -0.238E-02
HIS   505 HD1  2669 ARG   403 NH1  1080   0.452E+00  -0.409E+00  -0.395E-02
HIS   505 CG   2670 ARG   403 NH1  1080   0.512E+00  -0.524E+00  -0.543E-01
HIS   505 CG   2670 ASP   405 OD2  1104   0.681E+00  -0.302E+00  -0.898E-02
HIS   505 CE1  2671 ARG   403 NH1  1080   0.433E+00  -0.739E-01  -0.128E+00
HIS   505 HE1  2672 ARG   403 NH1  1080   0.422E+00  -0.386E+00  -0.275E-01
HIS   505 NE2  2673 ARG   403 NH1  1080   0.460E+00   0.240E+00  -0.121E+00
HIS   505 CD2  2674 ARG   403 CZ   1079   0.596E+00  -0.330E+00  -0.185E-01
HIS   505 CD2  2674 ARG   403HH12  1082   0.427E+00  -0.499E+00  -0.477E-02
HIS   505 CD2  2674 ASP   405 CG   1102   0.650E+00  -0.362E+00  -0.112E-01
HIS   505 C    2676 ILE   402 O    1063   0.653E+00  -0.664E+00  -0.115E-01
HIS   505 C    2676 ARG   403 N    1064   0.601E+00  -0.383E+00  -0.218E-01
HIS   505 C    2676 ARG   403 CB   1068   0.415E+00  -0.113E+00  -0.133E+00
HIS   505 C    2676 ARG   403 NH1  1080   0.716E+00  -0.614E+00  -0.782E-02
HIS   505 C    2676 ARG   403 NH2  1083   0.866E+00  -0.437E+00  -0.251E-02
HIS   505 C    2676 ARG   403 O    1087   0.637E+00  -0.652E+00  -0.133E-01
HIS   505 C    2676 GLY   404 N    1088   0.471E+00  -0.833E+00  -0.852E-01
HIS   505 C    2676 GLY   404 O    1094   0.758E+00  -0.408E+00  -0.471E-02
HIS   505 C    2676 ASP   405 N    1095   0.614E+00  -0.678E+00  -0.192E-01
HIS   505 C    2676 ASP   405 OD1  1103   0.840E+00  -0.489E+00  -0.256E-02
HIS   505 C    2676 ASP   405 OD2  1104   0.820E+00  -0.510E+00  -0.296E-02
HIS   505 C    2676 GLU   406 N    1107   0.809E+00  -0.303E+00  -0.377E-02
HIS   505 C    2676 GLU   406 OE1  1118   0.877E+00  -0.514E+00  -0.197E-02
HIS   505 C    2676 GLU   406 OE2  1119   0.990E+00  -0.426E+00  -0.957E-03
HIS   505 O    2677 ILE   402 C    1062   0.653E+00  -0.486E+00  -0.114E-01
HIS   505 O    2677 ARG   403 CB   1068   0.410E+00   0.931E-01  -0.167E+00
HIS   505 O    2677 ARG   403 NE   1077   0.679E+00  -0.368E+00  -0.111E-01
HIS   505 O    2677 ARG   403 CZ   1079   0.748E+00  -0.372E+00  -0.513E-02
HIS   505 O    2677 ARG   403HH12  1082   0.657E+00  -0.330E+00  -0.308E-03
HIS   505 O    2677 ARG   403 C    1086   0.554E+00  -0.888E+00  -0.301E-01
HIS   505 O    2677 GLY   404 HN   1089   0.438E+00  -0.541E+00  -0.351E-02
HIS   505 O    2677 GLY   404 C    1093   0.721E+00  -0.410E+00  -0.639E-02
HIS   505 O    2677 ASP   405 HN   1096   0.603E+00  -0.323E+00  -0.518E-03
HIS   505 O    2677 ASP   405 CG   1102   0.872E+00  -0.375E+00  -0.204E-02
HIS   505 O    2677 GLU   406 CD   1117   0.925E+00  -0.350E+00  -0.144E-02
GLN   506 N    2678 ILE   402 C    1062   0.699E+00  -0.312E+00  -0.902E-02
GLN   506 N    2678 ARG   403 C    1086   0.534E+00  -0.705E+00  -0.430E-01
GLN   506 N    2678 GLY   404 N    1088   0.453E+00   0.536E+00  -0.130E+00
GLN   506 N    2678 GLY   404 HN   1089   0.363E+00  -0.645E+00  -0.142E-01
GLN   506 N    2678 GLY   404 C    1093   0.622E+00  -0.402E+00  -0.179E-01
GLN   506 N    2678 ASP   405 CG   1102   0.818E+00  -0.306E+00  -0.354E-02
GLN   506 HN   2679 GLY   404 N    1088   0.448E+00  -0.429E+00  -0.418E-02
GLN   506 HN   2679 ASP   405 N    1095   0.579E+00  -0.351E+00  -0.905E-03
GLN   506 CD   2688 ILE   402 O    1063   0.889E+00  -0.382E+00  -0.183E-02
GLN   506 CD   2688 ARG   403 O    1087   0.974E+00  -0.309E+00  -0.106E-02
GLN   506 CD   2688 ASP   405 N    1095   0.957E+00  -0.306E+00  -0.138E-02
GLN   506 OE1  2689 ARG   403 C    1086   0.882E+00  -0.428E+00  -0.191E-02
GLN   506 NE2  2690 ILE   402 C    1062   0.103E+01  -0.373E+00  -0.913E-03
GLN   506 NE2  2690 ARG   403 C    1086   0.912E+00  -0.571E+00  -0.184E-02
GLN   506 NE2  2690 GLY   404 C    1093   0.993E+00  -0.399E+00  -0.111E-02
GLN   506 C    2693 ILE   402 O    1063   0.475E+00  -0.855E+00  -0.713E-01
GLN   506 C    2693 ARG   403 N    1064   0.532E+00  -0.318E+00  -0.441E-01
GLN   506 C    2693 ARG   403 CA   1066   0.431E+00  -0.230E+00  -0.115E+00
GLN   506 C    2693 ARG   403 O    1087   0.586E+00  -0.492E+00  -0.217E-01
GLN   506 C    2693 GLY   404 N    1088   0.404E+00  -0.773E+00  -0.167E+00
GLN   506 C    2693 ASP   405 N    1095   0.657E+00  -0.374E+00  -0.130E-01
GLN   506 O    2694 VAL   401 C    1043   0.766E+00  -0.301E+00  -0.444E-02
GLN   506 O    2694 ILE   402 HN   1046   0.612E+00  -0.344E+00  -0.474E-03
GLN   506 O    2694 ILE   402 C    1062   0.472E+00  -0.108E+01  -0.740E-01
GLN   506 O    2694 ILE   402 O    1063   0.404E+00   0.173E+01  -0.178E+00
GLN   506 O    2694 ARG   403 N    1064   0.446E+00   0.655E+00  -0.124E+00
GLN   506 O    2694 ARG   403 HN   1065   0.527E+00  -0.340E+00  -0.116E-02
GLN   506 O    2694 ARG   403 CA   1066   0.335E+00   0.606E+00  -0.194E+00
GLN   506 O    2694 ARG   403 HA   1067   0.247E+00  -0.587E+00   0.501E+00
GLN   506 O    2694 ARG   403 CB   1068   0.392E+00   0.112E+00  -0.201E+00
GLN   506 O    2694 ARG   403 NE   1077   0.754E+00  -0.322E+00  -0.597E-02
GLN   506 O    2694 ARG   403 CZ   1079   0.850E+00  -0.317E+00  -0.238E-02
GLN   506 O    2694 ARG   403 C    1086   0.354E+00  -0.290E+01  -0.218E+00
GLN   506 O    2694 GLY   404 HN   1089   0.194E+00  -0.575E+01   0.113E+00
GLN   506 O    2694 GLY   404 CA   1090   0.376E+00   0.436E+00  -0.228E+00
GLN   506 O    2694 GLY   404 HA1  1091   0.358E+00  -0.343E+00  -0.573E-01
GLN   506 O    2694 GLY   404 C    1093   0.512E+00  -0.906E+00  -0.474E-01
GLN   506 O    2694 ASP   405 HN   1096   0.488E+00  -0.557E+00  -0.183E-02
GLN   506 O    2694 ASP   405 CG   1102   0.837E+00  -0.429E+00  -0.262E-02
GLN   506 O    2694 ASP   405 C    1105   0.762E+00  -0.301E+00  -0.458E-02
GLN   506 O    2694 GLU   406 HN   1108   0.624E+00  -0.308E+00  -0.421E-03
GLN   506 O    2694 GLU   406 CD   1117   0.896E+00  -0.393E+00  -0.174E-02
GLN   506 O    2694 VAL   407 HN   1123   0.724E+00  -0.328E+00  -0.172E-03
PRO   507 N    2695 ILE   402 O    1063   0.458E+00   0.197E+00  -0.108E+00
PRO   507 CA   2699 ILE   402 O    1063   0.352E+00   0.155E+00  -0.244E+00
PRO   507 CA   2699 ARG   403 CA   1066   0.448E+00   0.174E-01  -0.110E+00
PRO   507 HA   2700 ILE   402 O    1063   0.264E+00  -0.603E+00   0.865E-01
PRO   507 CB   2701 ILE   402 O    1063   0.434E+00   0.767E-02  -0.129E+00
PRO   507 C    2707 ILE   402 N    1045   0.545E+00  -0.359E+00  -0.384E-01
PRO   507 C    2707 ILE   402 O    1063   0.357E+00  -0.143E+01  -0.218E+00
PRO   507 C    2707 ARG   403 O    1087   0.600E+00  -0.373E+00  -0.189E-01
PRO   507 C    2707 GLY   404 N    1088   0.480E+00  -0.402E+00  -0.774E-01
PRO   507 O    2708 ILE   402 C    1062   0.590E+00  -0.494E+00  -0.208E-01
PRO   507 O    2708 ARG   403 C    1086   0.607E+00  -0.597E+00  -0.176E-01
PRO   507 O    2708 GLY   404 HN   1089   0.500E+00  -0.322E+00  -0.159E-02
PRO   507 O    2708 GLY   404 C    1093   0.747E+00  -0.315E+00  -0.516E-02
TYR   508 N    2709 PHE   400 C    1027   0.724E+00  -0.353E+00  -0.729E-02
TYR   508 N    2709 VAL   401 CB   1033   0.541E+00  -0.468E+00  -0.453E-01
TYR   508 N    2709 VAL   401 C    1043   0.544E+00  -0.523E+00  -0.389E-01
TYR   508 N    2709 ILE   402 N    1045   0.450E+00   0.829E+00  -0.135E+00
TYR   508 N    2709 ILE   402 HN   1046   0.370E+00  -0.101E+01  -0.128E-01
TYR   508 N    2709 ILE   402 C    1062   0.395E+00  -0.146E+01  -0.180E+00
TYR   508 N    2709 ARG   403 N    1064   0.471E+00   0.493E+00  -0.106E+00
TYR   508 N    2709 ARG   403 CA   1066   0.457E+00   0.231E+00  -0.111E+00
TYR   508 N    2709 ARG   403 C    1086   0.462E+00  -0.125E+01  -0.934E-01
TYR   508 N    2709 GLY   404 N    1088   0.446E+00   0.700E+00  -0.140E+00
TYR   508 N    2709 GLY   404 HN   1089   0.423E+00  -0.546E+00  -0.587E-02
TYR   508 N    2709 GLY   404 C    1093   0.645E+00  -0.471E+00  -0.145E-01
TYR   508 HN   2710 ILE   402 N    1045   0.364E+00  -0.775E+00  -0.139E-01
TYR   508 HN   2710 ILE   402 O    1063   0.181E+00  -0.805E+01   0.619E+00
TYR   508 HN   2710 ARG   403 N    1064   0.380E+00  -0.461E+00  -0.108E-01
TYR   508 HN   2710 ARG   403 O    1087   0.461E+00  -0.540E+00  -0.257E-02
TYR   508 HN   2710 GLY   404 N    1088   0.411E+00  -0.466E+00  -0.687E-02
TYR   508 CA   2711 ILE   402 O    1063   0.364E+00  -0.405E-01  -0.243E+00
TYR   508 CB   2713 ILE   402 O    1063   0.395E+00   0.169E+00  -0.195E+00
TYR   508 CB   2713 GLY   404 N    1088   0.445E+00   0.751E-01  -0.127E+00
TYR   508 CB   2713 GLY   404 CA   1090   0.438E+00   0.270E-01  -0.122E+00
TYR   508 CB   2713 VAL   407 CG2  1132   0.398E+00   0.241E-01  -0.169E+00
TYR   508 CG   2716 GLY   404 N    1088   0.441E+00  -0.167E+00  -0.117E+00
TYR   508 CG   2716 GLY   404 CA   1090   0.402E+00  -0.732E-01  -0.146E+00
TYR   508 CG   2716 VAL   407 CG2  1132   0.431E+00  -0.426E-01  -0.115E+00
TYR   508 CD1  2717 ARG   403 C    1086   0.473E+00  -0.444E+00  -0.663E-01
TYR   508 CD1  2717 GLY   404 N    1088   0.380E+00   0.398E+00  -0.194E+00
TYR   508 CD1  2717 GLY   404 C    1093   0.481E+00  -0.340E+00  -0.610E-01
TYR   508 HD1  2718 ILE   402 O    1063   0.433E+00  -0.342E+00  -0.228E-01
TYR   508 HD1  2718 GLY   404 N    1088   0.317E+00  -0.475E+00  -0.792E-01
TYR   508 CE1  2719 GLY   404 N    1088   0.448E+00   0.259E+00  -0.109E+00
TYR   508 CE1  2719 GLY   404 CA   1090   0.390E+00   0.127E+00  -0.155E+00
TYR   508 OH   2722 PHE   374 CD1   613   0.383E+00   0.199E+00  -0.201E+00
TYR   508 OH   2722 PHE   374 HD1   614   0.313E+00  -0.409E+00  -0.903E-01
TYR   508 OH   2722 PHE   374 CE1   615   0.395E+00   0.346E+00  -0.183E+00
TYR   508 OH   2722 PHE   374 HE1   616   0.340E+00  -0.412E+00  -0.816E-01
TYR   508 OH   2722 PHE   374 C     623   0.584E+00  -0.473E+00  -0.245E-01
TYR   508 OH   2722 PHE   375 C     643   0.677E+00  -0.347E+00  -0.102E-01
TYR   508 OH   2722 ARG   403 C    1086   0.761E+00  -0.370E+00  -0.510E-02
TYR   508 OH   2722 GLY   404 C    1093   0.631E+00  -0.424E+00  -0.155E-01
TYR   508 HH   2723 PHE   374 O     624   0.580E+00  -0.347E+00   0.000E+00
TYR   508 CD2  2724 VAL   407 CG2  1132   0.438E+00   0.662E-01  -0.107E+00
TYR   508 HE2  2727 PHE   374 O     624   0.393E+00  -0.370E+00  -0.399E-01
TYR   508 C    2728 ALA   348 O     201   0.834E+00  -0.354E+00  -0.268E-02
TYR   508 C    2728 PHE   374 O     624   0.805E+00  -0.344E+00  -0.330E-02
TYR   508 C    2728 PHE   400 O    1028   0.480E+00  -0.101E+01  -0.674E-01
TYR   508 C    2728 VAL   401 N    1029   0.549E+00  -0.656E+00  -0.367E-01
TYR   508 C    2728 VAL   401 CG2  1039   0.407E+00  -0.271E+00  -0.141E+00
TYR   508 C    2728 VAL   401 O    1044   0.611E+00  -0.468E+00  -0.170E-01
TYR   508 C    2728 ILE   402 N    1045   0.428E+00  -0.120E+01  -0.135E+00
TYR   508 C    2728 ILE   402 O    1063   0.384E+00  -0.218E+01  -0.191E+00
TYR   508 C    2728 ARG   403 N    1064   0.594E+00  -0.370E+00  -0.235E-01
TYR   508 C    2728 ARG   403 O    1087   0.638E+00  -0.611E+00  -0.132E-01
TYR   508 C    2728 GLY   404 N    1088   0.616E+00  -0.424E+00  -0.189E-01
TYR   508 C    2728 GLY   404 O    1094   0.800E+00  -0.349E+00  -0.342E-02
TYR   508 C    2728 ASP   405 N    1095   0.864E+00  -0.335E+00  -0.253E-02
TYR   508 C    2728 GLU   406 OE1  1118   0.101E+01  -0.389E+00  -0.858E-03
TYR   508 C    2728 GLU   406 O    1121   0.927E+00  -0.318E+00  -0.142E-02
TYR   508 C    2728 VAL   407 N    1122   0.807E+00  -0.304E+00  -0.382E-02
TYR   508 O    2729 ARG   346 C     170   0.982E+00  -0.304E+00  -0.101E-02
TYR   508 O    2729 PHE   400 C    1027   0.468E+00  -0.988E+00  -0.777E-01
TYR   508 O    2729 PHE   400 O    1028   0.399E+00   0.136E+01  -0.189E+00
TYR   508 O    2729 VAL   401 N    1029   0.449E+00   0.896E+00  -0.119E+00
TYR   508 O    2729 VAL   401 HN   1030   0.534E+00  -0.579E+00  -0.107E-02
TYR   508 O    2729 VAL   401 CA   1031   0.344E+00   0.208E+00  -0.232E+00
TYR   508 O    2729 VAL   401 CB   1033   0.392E+00  -0.112E+01  -0.201E+00
TYR   508 O    2729 VAL   401 CG2  1039   0.354E+00   0.333E+00  -0.246E+00
TYR   508 O    2729 VAL   401 C    1043   0.381E+00  -0.136E+01  -0.195E+00
TYR   508 O    2729 ILE   402 N    1045   0.317E+00   0.227E+01  -0.124E+00
TYR   508 O    2729 ILE   402 HN   1046   0.222E+00  -0.466E+01  -0.920E-01
TYR   508 O    2729 ILE   402 CA   1047   0.418E+00   0.244E+00  -0.154E+00
TYR   508 O    2729 ILE   402 CG1  1055   0.414E+00  -0.540E-01  -0.161E+00
TYR   508 O    2729 ILE   402 C    1062   0.407E+00  -0.146E+01  -0.153E+00
TYR   508 O    2729 ILE   402 O    1063   0.326E+00   0.290E+01  -0.335E+00
TYR   508 O    2729 ARG   403 C    1086   0.581E+00  -0.795E+00  -0.227E-01
TYR   508 O    2729 GLY   404 C    1093   0.768E+00  -0.363E+00  -0.436E-02
TYR   508 O    2729 GLU   406 CD   1117   0.993E+00  -0.313E+00  -0.943E-03
ARG   509 N    2730 PHE   400 C    1027   0.566E+00  -0.361E+00  -0.309E-01
ARG   509 N    2730 VAL   401 CB   1033   0.495E+00  -0.355E+00  -0.738E-01
ARG   509 N    2730 VAL   401 CG2  1039   0.427E+00   0.116E+00  -0.154E+00
ARG   509 N    2730 ILE   402 HN   1046   0.436E+00  -0.403E+00  -0.488E-02
ARG   509 N    2730 ILE   402 C    1062   0.610E+00  -0.319E+00  -0.201E-01
ARG   509 HN   2731 ILE   402 O    1063   0.574E+00  -0.308E+00  -0.696E-03
ARG   509 CA   2732 PHE   400 O    1028   0.376E+00   0.398E+00  -0.229E+00
ARG   509 CA   2732 VAL   401 CA   1031   0.455E+00   0.249E-01  -0.102E+00
ARG   509 CA   2732 VAL   401 CG2  1039   0.416E+00   0.542E-01  -0.149E+00
ARG   509 HA   2733 PHE   400 O    1028   0.288E+00  -0.336E+00  -0.784E-01
ARG   509 CB   2734 PHE   347 CD1   180   0.442E+00   0.121E-01  -0.104E+00
ARG   509 CB   2734 PHE   347 CE1   182   0.442E+00   0.229E-01  -0.104E+00
ARG   509 CB   2734 PHE   347 CD2   186   0.420E+00   0.137E-01  -0.127E+00
ARG   509 CB   2734 PHE   347 CE2   188   0.429E+00   0.247E-01  -0.118E+00
ARG   509 CG   2737 PHE   347 CB    176   0.451E+00  -0.443E-02  -0.106E+00
ARG   509 CG   2737 PHE   347 CG    179   0.414E+00   0.117E-02  -0.134E+00
ARG   509 CG   2737 PHE   347 CD1   180   0.423E+00  -0.437E-02  -0.124E+00
ARG   509 CG   2737 PHE   347 CD2   186   0.407E+00  -0.484E-02  -0.141E+00
ARG   509 CG   2737 VAL   401 CG2  1039   0.397E+00  -0.559E-02  -0.169E+00
ARG   509 CD   2740 PHE   347 CG    179   0.416E+00   0.121E-01  -0.132E+00
ARG   509 CD   2740 PHE   347 CD1   180   0.416E+00  -0.479E-01  -0.131E+00
ARG   509 CD   2740 PHE   347 CE1   182   0.430E+00  -0.836E-01  -0.117E+00
ARG   509 CD   2740 PHE   347 CD2   186   0.399E+00  -0.536E-01  -0.149E+00
ARG   509 CD   2740 PHE   347 CE2   188   0.421E+00  -0.879E-01  -0.126E+00
ARG   509 NE   2743 ALA   344 O     133   0.584E+00  -0.529E+00  -0.272E-01
ARG   509 NE   2743 THR   345 O     147   0.503E+00  -0.736E+00  -0.639E-01
ARG   509 NE   2743 ARG   346 O     171   0.620E+00  -0.484E+00  -0.191E-01
ARG   509 NE   2743 PHE   347 N     172   0.464E+00  -0.601E+00  -0.115E+00
ARG   509 NE   2743 PHE   347 CG    179   0.447E+00   0.373E-01  -0.110E+00
ARG   509 NE   2743 PHE   347 CD2   186   0.451E+00  -0.144E+00  -0.106E+00
ARG   509 NE   2743 PHE   347 O     191   0.644E+00  -0.393E+00  -0.152E-01
ARG   509 NE   2743 PHE   400 O    1028   0.681E+00  -0.351E+00  -0.109E-01
ARG   509 CZ   2745 PHE   342 O     109   0.724E+00  -0.380E+00  -0.623E-02
ARG   509 CZ   2745 ASN   343 O     123   0.819E+00  -0.314E+00  -0.298E-02
ARG   509 CZ   2745 ALA   344 O     133   0.487E+00  -0.975E+00  -0.626E-01
ARG   509 CZ   2745 THR   345 CA    136   0.553E+00  -0.354E+00  -0.322E-01
ARG   509 CZ   2745 THR   345 OG1   140   0.759E+00  -0.412E+00  -0.517E-02
ARG   509 CZ   2745 THR   345 O     147   0.384E+00  -0.177E+01  -0.191E+00
ARG   509 CZ   2745 ARG   346 N     148   0.478E+00  -0.552E+00  -0.786E-01
ARG   509 CZ   2745 ARG   346 CA    150   0.431E+00  -0.311E+00  -0.116E+00
ARG   509 CZ   2745 ARG   346 NH1   164   0.889E+00  -0.358E+00  -0.214E-02
ARG   509 CZ   2745 ARG   346 NH2   167   0.941E+00  -0.327E+00  -0.152E-02
ARG   509 CZ   2745 ARG   346 O     171   0.573E+00  -0.698E+00  -0.248E-01
ARG   509 CZ   2745 PHE   347 N     172   0.449E+00  -0.793E+00  -0.108E+00
ARG   509 CZ   2745 PHE   347 O     191   0.658E+00  -0.457E+00  -0.109E-01
ARG   509 CZ   2745 SER   399 OG   1005   0.930E+00  -0.311E+00  -0.154E-02
ARG   509 CZ   2745 PHE   400 O    1028   0.785E+00  -0.327E+00  -0.385E-02
ARG   509 NH1  2746 VAL   341 C      88   0.813E+00  -0.329E+00  -0.366E-02
ARG   509 NH1  2746 PHE   342 C     108   0.693E+00  -0.541E+00  -0.949E-02
ARG   509 NH1  2746 ASN   343 CG    117   0.951E+00  -0.332E+00  -0.144E-02
ARG   509 NH1  2746 ASN   343 C     122   0.691E+00  -0.612E+00  -0.964E-02
ARG   509 NH1  2746 ALA   344 HN    125   0.635E+00  -0.345E+00  -0.517E-03
ARG   509 NH1  2746 ALA   344 C     132   0.482E+00  -0.124E+01  -0.753E-01
ARG   509 NH1  2746 ALA   344 O     133   0.384E+00   0.216E+01  -0.248E+00
ARG   509 NH1  2746 THR   345 HN    135   0.615E+00  -0.321E+00  -0.629E-03
ARG   509 NH1  2746 THR   345 HA    137   0.454E+00  -0.414E+00  -0.197E-01
ARG   509 NH1  2746 THR   345 CB    138   0.611E+00  -0.303E+00  -0.223E-01
ARG   509 NH1  2746 THR   345 HG1   141   0.749E+00  -0.345E+00  -0.193E-03
ARG   509 NH1  2746 THR   345 C     146   0.414E+00  -0.178E+01  -0.154E+00
ARG   509 NH1  2746 THR   345 O     147   0.360E+00   0.255E+01  -0.298E+00
ARG   509 NH1  2746 ARG   346 N     148   0.453E+00   0.765E+00  -0.130E+00
ARG   509 NH1  2746 ARG   346 HN    149   0.523E+00  -0.421E+00  -0.166E-02
ARG   509 NH1  2746 ARG   346 CA    150   0.437E+00   0.364E+00  -0.139E+00
ARG   509 NH1  2746 ARG   346 NE    161   0.822E+00  -0.336E+00  -0.421E-02
ARG   509 NH1  2746 ARG   346 CZ    163   0.906E+00  -0.347E+00  -0.191E-02
ARG   509 NH1  2746 ARG   346 C     170   0.485E+00  -0.157E+01  -0.732E-01
ARG   509 NH1  2746 PHE   347 HN    173   0.437E+00  -0.649E+00  -0.480E-02
ARG   509 NH1  2746 PHE   347 C     190   0.699E+00  -0.531E+00  -0.895E-02
ARG   509 NH1  2746 ALA   348 C     200   0.981E+00  -0.309E+00  -0.119E-02
ARG   509 NH1  2746 PHE   400 C    1027   0.877E+00  -0.355E+00  -0.233E-02
ARG   509 NH1  2746 VAL   401 CB   1033   0.771E+00  -0.319E+00  -0.568E-02
ARG   509HH11  2747 PHE   342 O     109   0.547E+00  -0.468E+00  -0.923E-03
ARG   509HH11  2747 ALA   344 O     133   0.394E+00  -0.115E+01  -0.657E-02
ARG   509HH11  2747 THR   345 O     147   0.441E+00  -0.854E+00  -0.335E-02
ARG   509HH11  2747 ARG   346 N     148   0.515E+00  -0.320E+00  -0.182E-02
ARG   509HH11  2747 ARG   346 O     171   0.599E+00  -0.438E+00  -0.541E-03
ARG   509HH11  2747 PHE   347 N     172   0.514E+00  -0.396E+00  -0.184E-02
ARG   509HH12  2748 PHE   342 O     109   0.595E+00  -0.389E+00  -0.559E-03
ARG   509HH12  2748 ASN   343 O     123   0.655E+00  -0.329E+00  -0.315E-03
ARG   509HH12  2748 ALA   344 N     124   0.601E+00  -0.305E+00  -0.722E-03
ARG   509HH12  2748 ALA   344 O     133   0.334E+00  -0.179E+01  -0.171E-01
ARG   509HH12  2748 THR   345 N     134   0.468E+00  -0.327E+00  -0.321E-02
ARG   509HH12  2748 THR   345 CA    136   0.415E+00  -0.488E+00  -0.637E-02
ARG   509HH12  2748 THR   345 OG1   140   0.634E+00  -0.405E+00  -0.449E-03
ARG   509HH12  2748 THR   345 O     147   0.296E+00  -0.251E+01  -0.336E-01
ARG   509HH12  2748 ARG   346 N     148   0.415E+00  -0.542E+00  -0.650E-02
ARG   509HH12  2748 ARG   346 O     171   0.565E+00  -0.497E+00  -0.762E-03
ARG   509HH12  2748 PHE   347 N     172   0.508E+00  -0.407E+00  -0.196E-02
ARG   509 NH2  2749 PHE   342 C     108   0.896E+00  -0.342E+00  -0.204E-02
ARG   509 NH2  2749 ASN   343 C     122   0.855E+00  -0.416E+00  -0.270E-02
ARG   509 NH2  2749 ALA   344 C     132   0.601E+00  -0.752E+00  -0.218E-01
ARG   509 NH2  2749 THR   345 HA    137   0.510E+00  -0.313E+00  -0.102E-01
ARG   509 NH2  2749 THR   345 HG1   141   0.762E+00  -0.334E+00  -0.173E-03
ARG   509 NH2  2749 THR   345 C     146   0.416E+00  -0.176E+01  -0.151E+00
ARG   509 NH2  2749 THR   345 O     147   0.326E+00   0.333E+01  -0.236E+00
ARG   509 NH2  2749 ARG   346 N     148   0.448E+00   0.784E+00  -0.137E+00
ARG   509 NH2  2749 ARG   346 HN    149   0.538E+00  -0.395E+00  -0.140E-02
ARG   509 NH2  2749 ARG   346 CA    150   0.395E+00   0.473E+00  -0.204E+00
ARG   509 NH2  2749 ARG   346 HA    151   0.301E+00  -0.400E+00  -0.661E-01
ARG   509 NH2  2749 ARG   346 CB    152   0.442E+00   0.998E-01  -0.131E+00
ARG   509 NH2  2749 ARG   346 NE    161   0.713E+00  -0.434E+00  -0.983E-02
ARG   509 NH2  2749 ARG   346 CZ    163   0.796E+00  -0.432E+00  -0.415E-02
ARG   509 NH2  2749 ARG   346HH11   165   0.761E+00  -0.323E+00  -0.175E-03
ARG   509 NH2  2749 ARG   346 C     170   0.472E+00  -0.168E+01  -0.844E-01
ARG   509 NH2  2749 PHE   347 N     172   0.455E+00   0.932E+00  -0.127E+00
ARG   509 NH2  2749 PHE   347 HN    173   0.386E+00  -0.896E+00  -0.998E-02
ARG   509 NH2  2749 PHE   347 C     190   0.661E+00  -0.594E+00  -0.126E-01
ARG   509 NH2  2749 ALA   348 C     200   0.921E+00  -0.341E+00  -0.174E-02
ARG   509 NH2  2749 PHE   400 C    1027   0.873E+00  -0.357E+00  -0.239E-02
ARG   509 NH2  2749 VAL   401 CB   1033   0.692E+00  -0.391E+00  -0.108E-01
ARG   509HH21  2750 ALA   344 O     133   0.613E+00  -0.401E+00  -0.471E-03
ARG   509HH21  2750 THR   345 O     147   0.392E+00  -0.116E+01  -0.675E-02
ARG   509HH21  2750 ARG   346 N     148   0.505E+00  -0.335E+00  -0.204E-02
ARG   509HH21  2750 ARG   346 O     171   0.613E+00  -0.417E+00  -0.469E-03
ARG   509HH21  2750 PHE   347 N     172   0.473E+00  -0.484E+00  -0.302E-02
ARG   509HH21  2750 PHE   347 O     191   0.625E+00  -0.351E+00  -0.419E-03
ARG   509HH22  2751 ALA   344 O     133   0.473E+00  -0.721E+00  -0.221E-02
ARG   509HH22  2751 THR   345 CA    136   0.449E+00  -0.402E+00  -0.405E-02
ARG   509HH22  2751 THR   345 OG1   140   0.633E+00  -0.405E+00  -0.451E-03
ARG   509HH22  2751 THR   345 O     147   0.242E+00  -0.452E+01  -0.832E-01
ARG   509HH22  2751 ARG   346 N     148   0.394E+00  -0.623E+00  -0.887E-02
ARG   509HH22  2751 ARG   346 CA    150   0.363E+00  -0.337E+00  -0.139E-01
ARG   509HH22  2751 ARG   346 NH1   164   0.781E+00  -0.308E+00  -0.149E-03
ARG   509HH22  2751 ARG   346 O     171   0.559E+00  -0.508E+00  -0.812E-03
ARG   509HH22  2751 PHE   347 N     172   0.473E+00  -0.483E+00  -0.301E-02
ARG   509HH22  2751 PHE   347 O     191   0.674E+00  -0.301E+00  -0.266E-03
ARG   509 C    2752 ALA   344 O     133   0.102E+01  -0.301E+00  -0.788E-03
ARG   509 C    2752 ARG   346 O     171   0.977E+00  -0.336E+00  -0.104E-02
ARG   509 C    2752 PHE   347 O     191   0.888E+00  -0.342E+00  -0.183E-02
ARG   509 C    2752 ALA   348 O     201   0.812E+00  -0.435E+00  -0.313E-02
ARG   509 C    2752 PHE   374 O     624   0.818E+00  -0.393E+00  -0.301E-02
ARG   509 C    2752 THR   376 O     658   0.818E+00  -0.427E+00  -0.301E-02
ARG   509 C    2752 ASP   398 N     986   0.102E+01  -0.302E+00  -0.914E-03
ARG   509 C    2752 ASP   398 O     997   0.765E+00  -0.437E+00  -0.448E-02
ARG   509 C    2752 SER   399 N     998   0.805E+00  -0.430E+00  -0.387E-02
ARG   509 C    2752 SER   399 OG   1005   0.789E+00  -0.528E+00  -0.412E-02
ARG   509 C    2752 SER   399 O    1008   0.781E+00  -0.488E+00  -0.396E-02
ARG   509 C    2752 PHE   400 N    1009   0.569E+00  -0.587E+00  -0.300E-01
ARG   509 C    2752 PHE   400 O    1028   0.371E+00  -0.230E+01  -0.209E+00
ARG   509 C    2752 VAL   401 N    1029   0.548E+00  -0.775E+00  -0.374E-01
ARG   509 C    2752 VAL   401 O    1044   0.723E+00  -0.392E+00  -0.629E-02
ARG   509 C    2752 ILE   402 N    1045   0.592E+00  -0.653E+00  -0.238E-01
ARG   509 C    2752 ILE   402 O    1063   0.650E+00  -0.740E+00  -0.118E-01
ARG   509 C    2752 ARG   403 O    1087   0.864E+00  -0.408E+00  -0.217E-02
ARG   509 C    2752 GLU   406 O    1121   0.102E+01  -0.325E+00  -0.816E-03
ARG   509 O    2753 ARG   346 C     170   0.102E+01  -0.316E+00  -0.814E-03
ARG   509 O    2753 PHE   374 C     623   0.819E+00  -0.335E+00  -0.299E-02
ARG   509 O    2753 PHE   375 C     643   0.821E+00  -0.333E+00  -0.293E-02
ARG   509 O    2753 THR   376 C     657   0.813E+00  -0.347E+00  -0.312E-02
ARG   509 O    2753 SER   399 C    1007   0.765E+00  -0.333E+00  -0.449E-02
ARG   509 O    2753 PHE   400 C    1027   0.600E+00  -0.611E+00  -0.189E-01
ARG   509 O    2753 VAL   401 HN   1030   0.757E+00  -0.310E+00  -0.133E-03
ARG   509 O    2753 VAL   401 CB   1033   0.678E+00  -0.343E+00  -0.104E-01
ARG   509 O    2753 VAL   401 C    1043   0.713E+00  -0.352E+00  -0.681E-02
ARG   509 O    2753 ILE   402 HN   1046   0.594E+00  -0.375E+00  -0.568E-03
ARG   509 O    2753 ILE   402 C    1062   0.783E+00  -0.376E+00  -0.389E-02
ARG   509 O    2753 ARG   403 C    1086   0.890E+00  -0.389E+00  -0.182E-02
VAL   510 N    2754 SER   399 C    1007   0.561E+00  -0.487E+00  -0.327E-01
VAL   510 N    2754 PHE   400 N    1009   0.455E+00   0.610E+00  -0.127E+00
VAL   510 N    2754 PHE   400 HN   1010   0.365E+00  -0.680E+00  -0.137E-01
VAL   510 N    2754 PHE   400 C    1027   0.396E+00  -0.129E+01  -0.179E+00
VAL   510 N    2754 VAL   401 HN   1030   0.569E+00  -0.429E+00  -0.100E-02
VAL   510 N    2754 VAL   401 CB   1033   0.551E+00  -0.414E+00  -0.408E-01
VAL   510 N    2754 VAL   401 C    1043   0.568E+00  -0.438E+00  -0.304E-01
VAL   510 N    2754 ILE   402 HN   1046   0.497E+00  -0.438E+00  -0.225E-02
VAL   510 N    2754 ILE   402 C    1062   0.719E+00  -0.343E+00  -0.758E-02
VAL   510 N    2754 ARG   403 C    1086   0.888E+00  -0.304E+00  -0.216E-02
VAL   510 HN   2755 ALA   348 O     201   0.641E+00  -0.410E+00  -0.358E-03
VAL   510 HN   2755 ASP   398 O     997   0.638E+00  -0.374E+00  -0.368E-03
VAL   510 HN   2755 SER   399 N     998   0.646E+00  -0.394E+00  -0.467E-03
VAL   510 HN   2755 SER   399 OG   1005   0.655E+00  -0.453E+00  -0.370E-03
VAL   510 HN   2755 SER   399 O    1008   0.595E+00  -0.503E+00  -0.561E-03
VAL   510 HN   2755 PHE   400 N    1009   0.378E+00  -0.965E+00  -0.113E-01
VAL   510 HN   2755 PHE   400 O    1028   0.181E+00  -0.110E+02   0.617E+00
VAL   510 HN   2755 VAL   401 N    1029   0.384E+00  -0.112E+01  -0.102E-01
VAL   510 HN   2755 VAL   401 O    1044   0.592E+00  -0.355E+00  -0.581E-03
VAL   510 HN   2755 ILE   402 N    1045   0.509E+00  -0.553E+00  -0.194E-02
VAL   510 HN   2755 ILE   402 O    1063   0.643E+00  -0.456E+00  -0.353E-03
VAL   510 CA   2756 PHE   400 O    1028   0.353E+00   0.187E+00  -0.245E+00
VAL   510 CB   2758 ASP   398 O     997   0.596E+00  -0.387E+00  -0.221E-01
VAL   510 CB   2758 SER   399 N     998   0.667E+00  -0.332E+00  -0.134E-01
VAL   510 CB   2758 SER   399 O    1008   0.684E+00  -0.338E+00  -0.982E-02
VAL   510 CB   2758 PHE   400 N    1009   0.479E+00  -0.473E+00  -0.878E-01
VAL   510 CB   2758 PHE   400 CD1  1017   0.395E+00  -0.172E+00  -0.152E+00
VAL   510 CB   2758 PHE   400 CE1  1019   0.372E+00  -0.381E+00  -0.153E+00
VAL   510 CB   2758 PHE   400 CZ   1021   0.422E+00  -0.175E+00  -0.126E+00
VAL   510 CB   2758 PHE   400 O    1028   0.360E+00  -0.134E+01  -0.245E+00
VAL   510 CB   2758 VAL   401 N    1029   0.536E+00  -0.440E+00  -0.475E-01
VAL   510 CB   2758 ILE   402 N    1045   0.570E+00  -0.385E+00  -0.336E-01
VAL   510 CB   2758 ILE   402 O    1063   0.687E+00  -0.358E+00  -0.956E-02
VAL   510 HB   2759 PHE   400 C    1027   0.369E+00  -0.401E+00  -0.506E-01
VAL   510 CG1  2760 PHE   400 CE1  1019   0.381E+00   0.816E-01  -0.157E+00
VAL   510 CG1  2760 PHE   400 CZ   1021   0.392E+00   0.482E-01  -0.154E+00
VAL   510 CG2  2764 PHE   400 CD1  1017   0.429E+00   0.318E-01  -0.118E+00
VAL   510 CG2  2764 PHE   400 CE1  1019   0.407E+00   0.688E-01  -0.142E+00
VAL   510 CG2  2764 PHE   400 O    1028   0.399E+00   0.234E+00  -0.188E+00
VAL   510 CG2  2764 ILE   402 CG1  1055   0.369E+00  -0.124E-01  -0.169E+00
VAL   510 CG2  2764 VAL   407 CG2  1132   0.441E+00   0.320E-01  -0.117E+00
VAL   510 C    2768 ASP   398 N     986   0.698E+00  -0.354E+00  -0.906E-02
VAL   510 C    2768 ASP   398 O     997   0.439E+00  -0.894E+00  -0.107E+00
VAL   510 C    2768 SER   399 N     998   0.528E+00  -0.619E+00  -0.457E-01
VAL   510 C    2768 SER   399 CA   1000   0.432E+00   0.220E+00  -0.115E+00
VAL   510 C    2768 SER   399 OG   1005   0.597E+00  -0.558E+00  -0.215E-01
VAL   510 C    2768 SER   399 O    1008   0.601E+00  -0.500E+00  -0.188E-01
VAL   510 C    2768 PHE   400 N    1009   0.418E+00  -0.750E+00  -0.148E+00
VAL   510 C    2768 PHE   400 O    1028   0.384E+00  -0.128E+01  -0.190E+00
VAL   510 C    2768 VAL   401 N    1029   0.599E+00  -0.390E+00  -0.223E-01
VAL   510 O    2769 ALA   397 C     984   0.712E+00  -0.315E+00  -0.685E-02
VAL   510 O    2769 ASP   398 CG    993   0.787E+00  -0.342E+00  -0.377E-02
VAL   510 O    2769 ASP   398 C     996   0.450E+00  -0.674E+00  -0.948E-01
VAL   510 O    2769 ASP   398 O     997   0.381E+00   0.117E+01  -0.234E+00
VAL   510 O    2769 SER   399 N     998   0.429E+00   0.930E+00  -0.151E+00
VAL   510 O    2769 SER   399 HN    999   0.514E+00  -0.382E+00  -0.135E-02
VAL   510 O    2769 SER   399 CA   1000   0.319E+00  -0.448E+00  -0.205E-01
VAL   510 O    2769 SER   399 HA   1001   0.244E+00  -0.116E+01   0.619E+00
VAL   510 O    2769 SER   399 CB   1002   0.352E+00  -0.426E+00  -0.244E+00
VAL   510 O    2769 SER   399 C    1007   0.363E+00  -0.128E+01  -0.216E+00
VAL   510 O    2769 PHE   400 HN   1010   0.217E+00  -0.275E+01  -0.850E-01
VAL   510 O    2769 PHE   400 CA   1011   0.410E+00   0.580E-01  -0.168E+00
VAL   510 O    2769 PHE   400 C    1027   0.408E+00  -0.107E+01  -0.151E+00
VAL   510 O    2769 PHE   400 O    1028   0.326E+00   0.181E+01  -0.337E+00
VAL   510 O    2769 VAL   401 HN   1030   0.603E+00  -0.341E+00  -0.519E-03
VAL   511 N    2770 ALA   397 C     984   0.727E+00  -0.336E+00  -0.710E-02
VAL   511 N    2770 ASP   398 CG    993   0.828E+00  -0.348E+00  -0.328E-02
VAL   511 N    2770 ASP   398 C     996   0.531E+00  -0.504E+00  -0.444E-01
VAL   511 N    2770 ASP   398 O     997   0.424E+00   0.986E+00  -0.160E+00
VAL   511 N    2770 SER   399 HA   1001   0.390E+00  -0.347E+00  -0.441E-01
VAL   511 N    2770 SER   399 C    1007   0.566E+00  -0.477E+00  -0.311E-01
VAL   511 N    2770 PHE   400 HN   1010   0.436E+00  -0.430E+00  -0.490E-02
VAL   511 N    2770 PHE   400 C    1027   0.612E+00  -0.457E+00  -0.197E-01
VAL   511 N    2770 CYS   432 C    1506   0.740E+00  -0.367E+00  -0.642E-02
VAL   511 HN   2771 THR   376 O     658   0.676E+00  -0.367E+00  -0.262E-03
VAL   511 HN   2771 ASP   398 N     986   0.733E+00  -0.317E+00  -0.218E-03
VAL   511 HN   2771 ASP   398 O     997   0.506E+00  -0.625E+00  -0.148E-02
VAL   511 HN   2771 SER   399 N     998   0.653E+00  -0.386E+00  -0.440E-03
VAL   511 HN   2771 SER   399 OG   1005   0.734E+00  -0.363E+00  -0.187E-03
VAL   511 HN   2771 PHE   400 N    1009   0.609E+00  -0.305E+00  -0.663E-03
VAL   511 HN   2771 PHE   400 O    1028   0.573E+00  -0.475E+00  -0.700E-03
VAL   511 HN   2771 CYS   432 O    1507   0.650E+00  -0.420E+00  -0.330E-03
VAL   511 CA   2772 ASP   398 C     996   0.441E+00  -0.909E-01  -0.104E+00
VAL   511 CA   2772 ASP   398 O     997   0.326E+00   0.229E+00  -0.121E+00
VAL   511 CA   2772 SER   399 CA   1000   0.448E+00  -0.233E-01  -0.110E+00
VAL   511 CB   2774 ALA   397 O     985   0.660E+00  -0.348E+00  -0.122E-01
VAL   511 CB   2774 ASP   398 N     986   0.573E+00  -0.470E+00  -0.325E-01
VAL   511 CB   2774 ASP   398 O     997   0.402E+00  -0.993E+00  -0.182E+00
VAL   511 CB   2774 SER   399 N     998   0.559E+00  -0.481E+00  -0.374E-01
VAL   511 CB   2774 SER   399 OG   1005   0.597E+00  -0.493E+00  -0.242E-01
VAL   511 CB   2774 CYS   432 O    1507   0.660E+00  -0.366E+00  -0.122E-01
VAL   511 CG1  2776 VAL   341 CG1    80   0.422E+00   0.359E-01  -0.141E+00
VAL   511 CG1  2776 ALA   397 CB    980   0.425E+00   0.900E-01  -0.138E+00
VAL   511 CG1  2776 ASP   398 O     997   0.389E+00   0.246E+00  -0.206E+00
VAL   511 CG2  2780 VAL   341 CG1    80   0.372E+00   0.500E-01  -0.172E+00
VAL   511 CG2  2780 PHE   347 CZ    184   0.415E+00   0.416E-01  -0.133E+00
VAL   511 CG2  2780 ASP   398 O     997   0.441E+00   0.178E+00  -0.118E+00
VAL   511 CG2  2780 SER   399 CB   1002   0.409E+00  -0.636E-01  -0.158E+00
VAL   511 C    2784 TYR   396 O     975   0.712E+00  -0.322E+00  -0.688E-02
VAL   511 C    2784 ALA   397 O     985   0.685E+00  -0.365E+00  -0.865E-02
VAL   511 C    2784 ASP   398 N     986   0.526E+00  -0.644E+00  -0.467E-01
VAL   511 C    2784 ASP   398 OD1   994   0.753E+00  -0.401E+00  -0.493E-02
VAL   511 C    2784 ASP   398 OD2   995   0.724E+00  -0.431E+00  -0.623E-02
VAL   511 C    2784 ASP   398 O     997   0.351E+00  -0.162E+01  -0.215E+00
VAL   511 C    2784 SER   399 N     998   0.551E+00  -0.564E+00  -0.363E-01
VAL   511 C    2784 SER   399 OG   1005   0.701E+00  -0.403E+00  -0.835E-02
VAL   511 C    2784 SER   399 O    1008   0.750E+00  -0.321E+00  -0.503E-02
VAL   511 C    2784 PHE   400 O    1028   0.699E+00  -0.320E+00  -0.765E-02
VAL   511 C    2784 CYS   432 O    1507   0.470E+00  -0.885E+00  -0.760E-01
VAL   511 O    2785 LYS   378 C     699   0.803E+00  -0.321E+00  -0.335E-02
VAL   511 O    2785 ALA   397 C     984   0.698E+00  -0.327E+00  -0.770E-02
VAL   511 O    2785 ASP   398 CG    993   0.774E+00  -0.353E+00  -0.418E-02
VAL   511 O    2785 ASP   398 C     996   0.584E+00  -0.367E+00  -0.221E-01
VAL   511 O    2785 CYS   432 C    1506   0.468E+00  -0.888E+00  -0.772E-01
VAL   511 O    2785 CYS   432 O    1507   0.406E+00   0.116E+01  -0.175E+00
VAL   512 N    2786 TYR   396 C     974   0.678E+00  -0.420E+00  -0.107E-01
VAL   512 N    2786 ALA   397 C     984   0.510E+00  -0.713E+00  -0.556E-01
VAL   512 N    2786 ASP   398 N     986   0.424E+00   0.110E+01  -0.178E+00
VAL   512 N    2786 ASP   398 HN    987   0.364E+00  -0.943E+00  -0.141E-01
VAL   512 N    2786 ASP   398 CA    988   0.452E+00  -0.117E-01  -0.118E+00
VAL   512 N    2786 ASP   398 CB    990   0.466E+00   0.744E-01  -0.101E+00
VAL   512 N    2786 ASP   398 CG    993   0.561E+00  -0.749E+00  -0.325E-01
VAL   512 N    2786 ASP   398 C     996   0.394E+00  -0.105E+01  -0.181E+00
VAL   512 N    2786 SER   399 HN    999   0.580E+00  -0.323E+00  -0.892E-03
VAL   512 N    2786 SER   399 C    1007   0.625E+00  -0.385E+00  -0.174E-01
VAL   512 N    2786 TYR   423 HH   1371   0.566E+00  -0.325E+00   0.000E+00
VAL   512 N    2786 CYS   432 C    1506   0.546E+00  -0.688E+00  -0.381E-01
VAL   512 N    2786 CYS   432 O    1507   0.446E+00   0.101E+01  -0.123E+00
VAL   512 HN   2787 ASN   354 O     297   0.645E+00  -0.383E+00  -0.346E-03
VAL   512 HN   2787 ARG   355 NH2   317   0.772E+00  -0.354E+00  -0.160E-03
VAL   512 HN   2787 TYR   396 O     975   0.602E+00  -0.445E+00  -0.524E-03
VAL   512 HN   2787 ALA   397 N     976   0.598E+00  -0.346E+00  -0.742E-03
VAL   512 HN   2787 ALA   397 O     985   0.526E+00  -0.631E+00  -0.117E-02
VAL   512 HN   2787 ASP   398 N     986   0.347E+00  -0.182E+01  -0.182E-01
VAL   512 HN   2787 ASP   398 OD1   994   0.562E+00  -0.715E+00  -0.790E-03
VAL   512 HN   2787 ASP   398 OD2   995   0.543E+00  -0.773E+00  -0.970E-03
VAL   512 HN   2787 ASP   398 O     997   0.188E+00  -0.971E+01   0.285E+00
VAL   512 HN   2787 SER   399 N     998   0.400E+00  -0.121E+01  -0.806E-02
VAL   512 HN   2787 SER   399 OG   1005   0.604E+00  -0.536E+00  -0.598E-03
VAL   512 HN   2787 SER   399 O    1008   0.633E+00  -0.440E+00  -0.385E-03
VAL   512 HN   2787 PHE   400 N    1009   0.574E+00  -0.346E+00  -0.944E-03
VAL   512 HN   2787 PHE   400 O    1028   0.702E+00  -0.313E+00  -0.208E-03
VAL   512 HN   2787 TYR   423 OH   1370   0.531E+00  -0.468E+00  -0.129E-02
VAL   512 HN   2787 CYS   432 O    1507   0.531E+00  -0.652E+00  -0.111E-02
VAL   512 CA   2788 ASP   398 N     986   0.454E+00   0.107E+00  -0.115E+00
VAL   512 CA   2788 ASP   398 O     997   0.381E+00   0.151E+00  -0.221E+00
VAL   512 CA   2788 CYS   432 O    1507   0.341E+00   0.236E+00  -0.223E+00
VAL   512 CB   2790 ARG   355 NH2   317   0.679E+00  -0.406E+00  -0.121E-01
VAL   512 CB   2790 TYR   396 O     975   0.633E+00  -0.359E+00  -0.156E-01
VAL   512 CB   2790 ALA   397 O     985   0.691E+00  -0.317E+00  -0.929E-02
VAL   512 CB   2790 ASP   398 N     986   0.477E+00  -0.717E+00  -0.895E-01
VAL   512 CB   2790 ASP   398 CB    990   0.424E+00  -0.829E-01  -0.139E+00
VAL   512 CB   2790 ASP   398 OD1   994   0.576E+00  -0.608E+00  -0.271E-01
VAL   512 CB   2790 ASP   398 OD2   995   0.463E+00  -0.101E+01  -0.922E-01
VAL   512 CB   2790 ASP   398 O     997   0.412E+00  -0.934E+00  -0.165E+00
VAL   512 CB   2790 SER   399 N     998   0.588E+00  -0.431E+00  -0.281E-01
VAL   512 CB   2790 ILE   410 O    1197   0.753E+00  -0.301E+00  -0.555E-02
VAL   512 CB   2790 TYR   423 OH   1370   0.357E+00  -0.115E+01  -0.243E+00
VAL   512 CB   2790 CYS   432 O    1507   0.409E+00  -0.111E+01  -0.170E+00
VAL   512 HB   2791 ASP   398 HN    987   0.331E+00  -0.315E+00  -0.311E-02
VAL   512 HB   2791 ASP   398 CG    993   0.377E+00  -0.512E+00  -0.465E-01
VAL   512 HB   2791 TYR   423 HH   1371   0.301E+00  -0.422E+00   0.000E+00
VAL   512 CG1  2792 TYR   423 OH   1370   0.353E+00   0.270E+00  -0.238E+00
VAL   512 CG1  2792 LEU   425 CD2  1413   0.421E+00   0.492E-01  -0.142E+00
VAL   512 CG1  2792 PHE   429 CZ   1469   0.388E+00   0.495E-01  -0.156E+00
VAL   512 CG1  2792 CYS   432 O    1507   0.368E+00   0.334E+00  -0.239E+00
VAL   512 CG2  2796 ASP   398 O     997   0.438E+00   0.182E+00  -0.123E+00
VAL   512 CG2  2796 PHE   400 CZ   1021   0.398E+00   0.464E-01  -0.150E+00
VAL   512 CG2  2796 PHE   400 CE2  1025   0.405E+00   0.695E-01  -0.143E+00
VAL   512 CG2  2796 ILE   410 CG2  1185   0.416E+00   0.536E-01  -0.148E+00
VAL   512 CG2  2796 TYR   423 CE1  1367   0.415E+00   0.755E-01  -0.133E+00
VAL   512 CG2  2796 TYR   423 CZ   1369   0.441E+00  -0.734E-01  -0.105E+00
VAL   512 CG2  2796 TYR   423 OH   1370   0.393E+00   0.202E+00  -0.211E+00
VAL   512 C    2800 ARG   355 NH2   317   0.686E+00  -0.450E+00  -0.100E-01
VAL   512 C    2800 TYR   396 N     955   0.690E+00  -0.316E+00  -0.972E-02
VAL   512 C    2800 TYR   396 O     975   0.434E+00  -0.971E+00  -0.114E+00
VAL   512 C    2800 ALA   397 N     976   0.524E+00  -0.473E+00  -0.480E-01
VAL   512 C    2800 ALA   397 CA    978   0.438E+00  -0.505E-01  -0.108E+00
VAL   512 C    2800 ALA   397 O     985   0.583E+00  -0.510E+00  -0.224E-01
VAL   512 C    2800 ASP   398 N     986   0.397E+00  -0.130E+01  -0.178E+00
VAL   512 C    2800 ASP   398 OD1   994   0.558E+00  -0.738E+00  -0.289E-01
VAL   512 C    2800 ASP   398 OD2   995   0.520E+00  -0.866E+00  -0.431E-01
VAL   512 C    2800 ASP   398 O     997   0.409E+00  -0.107E+01  -0.149E+00
VAL   512 C    2800 SER   399 N     998   0.613E+00  -0.446E+00  -0.195E-01
VAL   512 C    2800 TYR   423 OH   1370   0.525E+00  -0.490E+00  -0.452E-01
VAL   512 C    2800 CYS   432 N    1498   0.543E+00  -0.426E+00  -0.392E-01
VAL   512 C    2800 CYS   432 O    1507   0.350E+00  -0.190E+01  -0.215E+00
VAL   512 O    2801 ARG   355 CZ    313   0.684E+00  -0.338E+00  -0.869E-02
VAL   512 O    2801 ARG   355HH21   318   0.540E+00  -0.386E+00  -0.101E-02
VAL   512 O    2801 ARG   355 C     320   0.803E+00  -0.323E+00  -0.334E-02
VAL   512 O    2801 LYS   356 C     342   0.792E+00  -0.329E+00  -0.363E-02
VAL   512 O    2801 TYR   396 C     974   0.420E+00  -0.113E+01  -0.133E+00
VAL   512 O    2801 TYR   396 O     975   0.355E+00   0.149E+01  -0.305E+00
VAL   512 O    2801 ALA   397 N     976   0.417E+00   0.750E+00  -0.174E+00
VAL   512 O    2801 ALA   397 HN    977   0.501E+00  -0.345E+00  -0.157E-02
VAL   512 O    2801 ALA   397 CA    978   0.332E+00   0.950E-01  -0.175E+00
VAL   512 O    2801 ALA   397 HA    979   0.242E+00  -0.102E+01   0.619E+00
VAL   512 O    2801 ALA   397 CB    980   0.428E+00   0.398E+00  -0.138E+00
VAL   512 O    2801 ALA   397 C     984   0.355E+00  -0.161E+01  -0.218E+00
VAL   512 O    2801 ASP   398 HN    987   0.199E+00  -0.486E+01   0.359E-01
VAL   512 O    2801 ASP   398 CA    988   0.380E+00  -0.165E-01  -0.222E+00
VAL   512 O    2801 ASP   398 CB    990   0.389E+00   0.106E+00  -0.205E+00
VAL   512 O    2801 ASP   398 CG    993   0.416E+00  -0.138E+01  -0.139E+00
VAL   512 O    2801 ASP   398 C     996   0.418E+00  -0.815E+00  -0.137E+00
VAL   512 O    2801 ASP   398 O     997   0.361E+00   0.136E+01  -0.289E+00
VAL   512 O    2801 TYR   423 HH   1371   0.488E+00  -0.413E+00   0.000E+00
VAL   512 O    2801 GLY   431 C    1496   0.735E+00  -0.302E+00  -0.567E-02
VAL   512 O    2801 CYS   432 C    1506   0.582E+00  -0.537E+00  -0.226E-01
LEU   513 N    2802 TYR   396 C     974   0.530E+00  -0.563E+00  -0.452E-01
LEU   513 N    2802 TYR   396 O     975   0.427E+00   0.805E+00  -0.155E+00
LEU   513 N    2802 ALA   397 C     984   0.553E+00  -0.467E+00  -0.354E-01
LEU   513 N    2802 ASP   398 HN    987   0.413E+00  -0.531E+00  -0.670E-02
LEU   513 N    2802 ASP   398 CG    993   0.605E+00  -0.502E+00  -0.210E-01
LEU   513 N    2802 GLY   431 C    1496   0.540E+00  -0.502E+00  -0.404E-01
LEU   513 N    2802 CYS   432 N    1498   0.431E+00   0.588E+00  -0.165E+00
LEU   513 N    2802 CYS   432 HN   1499   0.348E+00  -0.772E+00  -0.180E-01
LEU   513 N    2802 CYS   432 CA   1500   0.462E+00   0.928E-01  -0.106E+00
LEU   513 N    2802 CYS   432 C    1506   0.385E+00  -0.128E+01  -0.190E+00
LEU   513 HN   2803 TYR   396 O     975   0.515E+00  -0.374E+00  -0.132E-02
LEU   513 HN   2803 CYS   432 N    1498   0.353E+00  -0.735E+00  -0.166E-01
LEU   513 HN   2803 CYS   432 O    1507   0.181E+00  -0.754E+01   0.619E+00
LEU   513 CA   2804 TYR   396 O     975   0.331E+00   0.450E+00  -0.167E+00
LEU   513 CA   2804 CYS   432 N    1498   0.444E+00   0.155E+00  -0.128E+00
LEU   513 CA   2804 CYS   432 O    1507   0.359E+00   0.400E+00  -0.246E+00
LEU   513 HA   2805 TYR   396 O     975   0.244E+00  -0.146E+01   0.619E+00
LEU   513 CB   2806 TYR   396 O     975   0.406E+00   0.370E+00  -0.174E+00
LEU   513 CB   2806 CYS   432 N    1498   0.431E+00   0.239E+00  -0.148E+00
LEU   513 CB   2806 CYS   432 HN   1499   0.346E+00  -0.317E+00  -0.180E-01
LEU   513 CB   2806 CYS   432 CB   1502   0.452E+00   0.119E+00  -0.106E+00
LEU   513 CB   2806 CYS   432 C    1506   0.451E+00  -0.346E+00  -0.941E-01
LEU   513 CB   2806 CYS   432 O    1507   0.377E+00   0.502E+00  -0.228E+00
LEU   513 CG   2809 TYR   396 O     975   0.463E+00  -0.355E+00  -0.924E-01
LEU   513 CG   2809 CYS   432 O    1507   0.422E+00  -0.498E+00  -0.148E+00
LEU   513 CD1  2811 PHE   338 CE1    37   0.442E+00   0.762E-01  -0.104E+00
LEU   513 CD1  2811 PHE   338 CZ     39   0.396E+00   0.643E-01  -0.151E+00
LEU   513 CD1  2811 LEU   368 CD1   517   0.400E+00   0.769E-01  -0.167E+00
LEU   513 CD1  2811 CYS   432 CB   1502   0.455E+00   0.996E-01  -0.102E+00
LEU   513 CD2  2815 PHE   338 CZ     39   0.398E+00   0.635E-01  -0.150E+00
LEU   513 CD2  2815 PHE   338 CD2    41   0.440E+00   0.406E-01  -0.105E+00
LEU   513 CD2  2815 PHE   338 CE2    43   0.384E+00   0.109E+00  -0.157E+00
LEU   513 CD2  2815 TYR   396 O     975   0.413E+00   0.303E+00  -0.162E+00
LEU   513 CD2  2815 ALA   397 CA    978   0.428E+00   0.147E-01  -0.133E+00
LEU   513 CD2  2815 ALA   397 CB    980   0.392E+00   0.152E+00  -0.174E+00
LEU   513 C    2819 ARG   355 NH1   314   0.829E+00  -0.407E+00  -0.326E-02
LEU   513 C    2819 ARG   355 NH2   317   0.684E+00  -0.580E+00  -0.102E-01
LEU   513 C    2819 LYS   356 O     343   0.833E+00  -0.332E+00  -0.270E-02
LEU   513 C    2819 LYS   378 O     700   0.805E+00  -0.352E+00  -0.331E-02
LEU   513 C    2819 TYR   380 O     731   0.835E+00  -0.309E+00  -0.266E-02
LEU   513 C    2819 ASN   394 O     938   0.732E+00  -0.389E+00  -0.584E-02
LEU   513 C    2819 VAL   395 N     939   0.769E+00  -0.305E+00  -0.508E-02
LEU   513 C    2819 TYR   396 N     955   0.538E+00  -0.686E+00  -0.412E-01
LEU   513 C    2819 TYR   396 O     975   0.360E+00  -0.203E+01  -0.218E+00
LEU   513 C    2819 ALA   397 N     976   0.558E+00  -0.525E+00  -0.335E-01
LEU   513 C    2819 ALA   397 O     985   0.745E+00  -0.399E+00  -0.526E-02
LEU   513 C    2819 ASP   398 N     986   0.600E+00  -0.616E+00  -0.220E-01
LEU   513 C    2819 ASP   398 OD1   994   0.674E+00  -0.635E+00  -0.949E-02
LEU   513 C    2819 ASP   398 OD2   995   0.639E+00  -0.707E+00  -0.130E-01
LEU   513 C    2819 ASP   398 O     997   0.712E+00  -0.391E+00  -0.685E-02
LEU   513 C    2819 TYR   423 OH   1370   0.678E+00  -0.362E+00  -0.101E-01
LEU   513 C    2819 THR   430 O    1490   0.547E+00  -0.750E+00  -0.325E-01
LEU   513 C    2819 GLY   431 N    1491   0.562E+00  -0.477E+00  -0.321E-01
LEU   513 C    2819 GLY   431 CA   1493   0.430E+00  -0.311E+00  -0.116E+00
LEU   513 C    2819 GLY   431 O    1497   0.584E+00  -0.597E+00  -0.222E-01
LEU   513 C    2819 CYS   432 N    1498   0.398E+00  -0.117E+01  -0.176E+00
LEU   513 C    2819 CYS   432 CB   1502   0.541E+00  -0.307E+00  -0.364E-01
LEU   513 C    2819 CYS   432 O    1507   0.391E+00  -0.180E+01  -0.179E+00
LEU   513 O    2820 ARG   355 CZ    313   0.845E+00  -0.317E+00  -0.247E-02
LEU   513 O    2820 LYS   378 C     699   0.827E+00  -0.421E+00  -0.282E-02
LEU   513 O    2820 CYS   379 C     709   0.814E+00  -0.384E+00  -0.310E-02
LEU   513 O    2820 TYR   380 C     730   0.812E+00  -0.373E+00  -0.313E-02
LEU   513 O    2820 ASN   394 C     937   0.854E+00  -0.339E+00  -0.232E-02
LEU   513 O    2820 VAL   395 C     953   0.729E+00  -0.326E+00  -0.599E-02
LEU   513 O    2820 TYR   396 HN    956   0.550E+00  -0.345E+00  -0.902E-03
LEU   513 O    2820 TYR   396 C     974   0.592E+00  -0.690E+00  -0.205E-01
LEU   513 O    2820 ALA   397 C     984   0.744E+00  -0.399E+00  -0.528E-02
LEU   513 O    2820 ASP   398 HN    987   0.620E+00  -0.321E+00  -0.438E-03
LEU   513 O    2820 ASP   398 CG    993   0.742E+00  -0.525E+00  -0.539E-02
LEU   513 O    2820 PHE   429 HE1  1468   0.423E+00  -0.304E+00  -0.270E-01
LEU   513 O    2820 PHE   429 CZ   1469   0.411E+00   0.265E+00  -0.148E+00
LEU   513 O    2820 PHE   429 HZ   1470   0.335E+00  -0.524E+00  -0.799E-01
LEU   513 O    2820 PHE   429 C    1475   0.780E+00  -0.352E+00  -0.399E-02
LEU   513 O    2820 THR   430 C    1489   0.506E+00  -0.886E+00  -0.506E-01
LEU   513 O    2820 GLY   431 N    1491   0.451E+00   0.781E+00  -0.117E+00
LEU   513 O    2820 GLY   431 HN   1492   0.521E+00  -0.375E+00  -0.125E-02
LEU   513 O    2820 GLY   431 HA1  1494   0.261E+00  -0.827E+00   0.123E+00
LEU   513 O    2820 GLY   431 HA2  1495   0.305E+00  -0.528E+00  -0.932E-01
LEU   513 O    2820 GLY   431 C    1496   0.349E+00  -0.237E+01  -0.213E+00
LEU   513 O    2820 CYS   432 HN   1499   0.202E+00  -0.586E+01  -0.711E-02
LEU   513 O    2820 CYS   432 CA   1500   0.402E+00   0.207E+00  -0.182E+00
LEU   513 O    2820 CYS   432 HB2  1504   0.424E+00  -0.359E+00  -0.240E-01
LEU   513 O    2820 CYS   432 C    1506   0.417E+00  -0.163E+01  -0.138E+00
LEU   513 O    2820 CYS   432 O    1507   0.350E+00   0.237E+01  -0.317E+00
SER   514 N    2821 ARG   355 NE    311   0.704E+00  -0.351E+00  -0.106E-01
SER   514 N    2821 ARG   355 CZ    313   0.660E+00  -0.486E+00  -0.127E-01
SER   514 N    2821 ARG   355HH11   315   0.689E+00  -0.308E+00  -0.318E-03
SER   514 N    2821 ARG   355HH21   318   0.571E+00  -0.454E+00  -0.975E-03
SER   514 N    2821 ARG   355HH22   319   0.583E+00  -0.434E+00  -0.861E-03
SER   514 N    2821 ARG   355 C     320   0.975E+00  -0.315E+00  -0.123E-02
SER   514 N    2821 LYS   356 C     342   0.880E+00  -0.368E+00  -0.228E-02
SER   514 N    2821 ARG   357 C     366   0.952E+00  -0.327E+00  -0.142E-02
SER   514 N    2821 ASN   394 C     937   0.700E+00  -0.471E+00  -0.893E-02
SER   514 N    2821 VAL   395 CB    943   0.595E+00  -0.420E+00  -0.262E-01
SER   514 N    2821 VAL   395 C     953   0.553E+00  -0.559E+00  -0.354E-01
SER   514 N    2821 TYR   396 N     955   0.445E+00   0.102E+01  -0.143E+00
SER   514 N    2821 TYR   396 HN    956   0.362E+00  -0.948E+00  -0.145E-01
SER   514 N    2821 TYR   396 C     974   0.408E+00  -0.162E+01  -0.162E+00
SER   514 N    2821 ALA   397 HN    977   0.593E+00  -0.314E+00  -0.777E-03
SER   514 N    2821 ALA   397 C     984   0.601E+00  -0.592E+00  -0.218E-01
SER   514 N    2821 ASP   398 HN    987   0.503E+00  -0.498E+00  -0.210E-02
SER   514 N    2821 ASP   398 CG    993   0.599E+00  -0.780E+00  -0.222E-01
SER   514 N    2821 TYR   423 HH   1371   0.637E+00  -0.304E+00   0.000E+00
SER   514 N    2821 THR   430 C    1489   0.619E+00  -0.548E+00  -0.185E-01
SER   514 N    2821 GLY   431 C    1496   0.551E+00  -0.732E+00  -0.361E-01
SER   514 N    2821 CYS   432 HN   1499   0.412E+00  -0.753E+00  -0.686E-02
SER   514 N    2821 CYS   432 C    1506   0.599E+00  -0.675E+00  -0.224E-01
SER   514 HN   2822 ARG   355 NH1   314   0.668E+00  -0.366E+00  -0.383E-03
SER   514 HN   2822 ARG   355 NH2   317   0.543E+00  -0.569E+00  -0.132E-02
SER   514 HN   2822 ASN   394 O     938   0.605E+00  -0.342E+00  -0.506E-03
SER   514 HN   2822 TYR   396 N     955   0.377E+00  -0.998E+00  -0.114E-01
SER   514 HN   2822 TYR   396 O     975   0.215E+00  -0.540E+01  -0.811E-01
SER   514 HN   2822 ALA   397 N     976   0.412E+00  -0.657E+00  -0.679E-02
SER   514 HN   2822 ALA   397 O     985   0.620E+00  -0.345E+00  -0.440E-03
SER   514 HN   2822 ASP   398 N     986   0.501E+00  -0.557E+00  -0.213E-02
SER   514 HN   2822 ASP   398 OD1   994   0.534E+00  -0.629E+00  -0.107E-02
SER   514 HN   2822 ASP   398 OD2   995   0.538E+00  -0.620E+00  -0.103E-02
SER   514 HN   2822 THR   430 O    1490   0.627E+00  -0.335E+00  -0.410E-03
SER   514 HN   2822 CYS   432 O    1507   0.556E+00  -0.460E+00  -0.840E-03
SER   514 CA   2823 TYR   396 N     955   0.466E+00  -0.199E+00  -0.102E+00
SER   514 CA   2823 TYR   396 O     975   0.398E+00  -0.321E+00  -0.190E+00
SER   514 CA   2823 THR   430 O    1490   0.440E+00  -0.259E+00  -0.120E+00
SER   514 HA   2824 THR   430 O    1490   0.343E+00  -0.602E+00  -0.692E-01
SER   514 CB   2825 ARG   355 NH2   317   0.440E+00  -0.402E+00  -0.135E+00
SER   514 CB   2825 TYR   396 CB    959   0.448E+00  -0.291E-01  -0.110E+00
SER   514 CB   2825 TYR   396 CD2   970   0.434E+00  -0.111E+00  -0.112E+00
SER   514 CB   2825 TYR   396 O     975   0.436E+00  -0.316E+00  -0.126E+00
SER   514 OG   2828 ARG   355 NE    311   0.572E+00  -0.637E+00  -0.338E-01
SER   514 OG   2828 ARG   355 CZ    313   0.487E+00  -0.113E+01  -0.687E-01
SER   514 OG   2828 ARG   355HH11   315   0.481E+00  -0.801E+00  -0.235E-02
SER   514 OG   2828 ARG   355HH12   316   0.617E+00  -0.456E+00  -0.529E-03
SER   514 OG   2828 ARG   355 NH2   317   0.388E+00   0.241E+01  -0.252E+00
SER   514 OG   2828 ARG   355HH21   318   0.395E+00  -0.131E+01  -0.752E-02
SER   514 OG   2828 ARG   355HH22   319   0.347E+00  -0.185E+01  -0.158E-01
SER   514 OG   2828 ARG   355 C     320   0.971E+00  -0.375E+00  -0.119E-02
SER   514 OG   2828 LYS   356 C     342   0.951E+00  -0.384E+00  -0.134E-02
SER   514 OG   2828 ASN   394 C     937   0.769E+00  -0.466E+00  -0.478E-02
SER   514 OG   2828 VAL   395 C     953   0.690E+00  -0.414E+00  -0.912E-02
SER   514 OG   2828 TYR   396 HN    956   0.501E+00  -0.491E+00  -0.184E-02
SER   514 OG   2828 TYR   396 HD2   971   0.420E+00  -0.381E+00  -0.311E-01
SER   514 OG   2828 TYR   396 C     974   0.553E+00  -0.921E+00  -0.336E-01
SER   514 OG   2828 ALA   397 C     984   0.689E+00  -0.530E+00  -0.921E-02
SER   514 OG   2828 ASP   398 HN    987   0.567E+00  -0.448E+00  -0.878E-03
SER   514 OG   2828 ASP   398 CG    993   0.513E+00  -0.131E+01  -0.515E-01
SER   514 OG   2828 ASP   398 OD2   995   0.444E+00   0.182E+01  -0.121E+00
SER   514 OG   2828 ASP   398 C     996   0.796E+00  -0.315E+00  -0.390E-02
SER   514 OG   2828 TYR   423 HH   1371   0.481E+00  -0.676E+00   0.000E+00
SER   514 OG   2828 LYS   424 C    1398   0.890E+00  -0.427E+00  -0.201E-02
SER   514 OG   2828 LEU   425 C    1417   0.835E+00  -0.375E+00  -0.293E-02
SER   514 OG   2828 PHE   429 CE1  1467   0.371E+00   0.624E+00  -0.215E+00
SER   514 OG   2828 PHE   429 HE1  1468   0.269E+00  -0.121E+01   0.176E+00
SER   514 OG   2828 PHE   429 CZ   1469   0.442E+00   0.252E+00  -0.113E+00
SER   514 OG   2828 PHE   429 HZ   1470   0.418E+00  -0.333E+00  -0.319E-01
SER   514 OG   2828 PHE   429 C    1475   0.772E+00  -0.412E+00  -0.470E-02
SER   514 OG   2828 THR   430 C    1489   0.609E+00  -0.670E+00  -0.191E-01
SER   514 OG   2828 GLY   431 C    1496   0.656E+00  -0.595E+00  -0.123E-01
SER   514 OG   2828 CYS   432 HN   1499   0.574E+00  -0.402E+00  -0.816E-03
SER   514 OG   2828 CYS   432 C    1506   0.740E+00  -0.522E+00  -0.602E-02
SER   514 C    2830 ARG   355 NH1   314   0.711E+00  -0.454E+00  -0.816E-02
SER   514 C    2830 ARG   355 NH2   317   0.646E+00  -0.548E+00  -0.143E-01
SER   514 C    2830 THR   393 O     924   0.585E+00  -0.543E+00  -0.219E-01
SER   514 C    2830 ASN   394 ND2   934   0.856E+00  -0.370E+00  -0.268E-02
SER   514 C    2830 ASN   394 O     938   0.434E+00  -0.104E+01  -0.114E+00
SER   514 C    2830 VAL   395 N     939   0.520E+00  -0.578E+00  -0.501E-01
SER   514 C    2830 VAL   395 CA    941   0.434E+00  -0.103E+00  -0.112E+00
SER   514 C    2830 VAL   395 O     954   0.590E+00  -0.391E+00  -0.208E-01
SER   514 C    2830 TYR   396 N     955   0.399E+00  -0.121E+01  -0.175E+00
SER   514 C    2830 TYR   396 O     975   0.406E+00  -0.124E+01  -0.155E+00
SER   514 C    2830 ALA   397 N     976   0.608E+00  -0.367E+00  -0.204E-01
SER   514 C    2830 ASP   398 N     986   0.757E+00  -0.328E+00  -0.560E-02
SER   514 C    2830 ASP   398 OD1   994   0.736E+00  -0.452E+00  -0.564E-02
SER   514 C    2830 ASP   398 OD2   995   0.728E+00  -0.462E+00  -0.604E-02
SER   514 C    2830 THR   430 O    1490   0.475E+00  -0.877E+00  -0.714E-01
SER   514 C    2830 GLY   431 N    1491   0.599E+00  -0.351E+00  -0.224E-01
SER   514 C    2830 GLY   431 O    1497   0.738E+00  -0.313E+00  -0.554E-02
SER   514 C    2830 CYS   432 N    1498   0.619E+00  -0.346E+00  -0.184E-01
SER   514 C    2830 CYS   432 O    1507   0.699E+00  -0.399E+00  -0.765E-02
SER   514 O    2831 ARG   355 NE    311   0.721E+00  -0.360E+00  -0.776E-02
SER   514 O    2831 ARG   355 CZ    313   0.674E+00  -0.499E+00  -0.949E-02
SER   514 O    2831 ARG   355HH11   315   0.658E+00  -0.361E+00  -0.306E-03
SER   514 O    2831 ARG   355HH21   318   0.661E+00  -0.359E+00  -0.298E-03
SER   514 O    2831 ARG   355HH22   319   0.638E+00  -0.386E+00  -0.369E-03
SER   514 O    2831 ARG   355 C     320   0.993E+00  -0.330E+00  -0.943E-03
SER   514 O    2831 LYS   356 C     342   0.830E+00  -0.435E+00  -0.275E-02
SER   514 O    2831 ARG   357 C     366   0.829E+00  -0.440E+00  -0.278E-02
SER   514 O    2831 ILE   358 HN    369   0.654E+00  -0.308E+00  -0.317E-03
SER   514 O    2831 ILE   358 C     385   0.818E+00  -0.351E+00  -0.301E-02
SER   514 O    2831 CYS   391 C     889   0.970E+00  -0.301E+00  -0.108E-02
SER   514 O    2831 PHE   392 C     909   0.752E+00  -0.392E+00  -0.496E-02
SER   514 O    2831 THR   393 C     923   0.625E+00  -0.577E+00  -0.149E-01
SER   514 O    2831 ASN   394 CG    932   0.753E+00  -0.417E+00  -0.492E-02
SER   514 O    2831 ASN   394 C     937   0.437E+00  -0.145E+01  -0.110E+00
SER   514 O    2831 ASN   394 O     938   0.369E+00   0.192E+01  -0.268E+00
SER   514 O    2831 VAL   395 N     939   0.424E+00   0.114E+01  -0.159E+00
SER   514 O    2831 VAL   395 HN    940   0.509E+00  -0.714E+00  -0.143E-02
SER   514 O    2831 VAL   395 CA    941   0.327E+00   0.265E+00  -0.128E+00
SER   514 O    2831 VAL   395 CB    943   0.383E+00  -0.131E+01  -0.217E+00
SER   514 O    2831 VAL   395 CG2   949   0.368E+00   0.330E+00  -0.239E+00
SER   514 O    2831 VAL   395 C     953   0.356E+00  -0.181E+01  -0.218E+00
SER   514 O    2831 TYR   396 HN    956   0.193E+00  -0.627E+01   0.143E+00
SER   514 O    2831 TYR   396 CA    957   0.382E+00  -0.333E-01  -0.218E+00
SER   514 O    2831 TYR   396 CB    959   0.418E+00   0.137E+00  -0.153E+00
SER   514 O    2831 TYR   396 CD2   970   0.421E+00   0.473E+00  -0.132E+00
SER   514 O    2831 TYR   396 HD2   971   0.351E+00  -0.555E+00  -0.674E-01
SER   514 O    2831 TYR   396 C     974   0.401E+00  -0.182E+01  -0.163E+00
SER   514 O    2831 TYR   396 O     975   0.337E+00   0.247E+01  -0.339E+00
SER   514 O    2831 ALA   397 HN    977   0.594E+00  -0.337E+00  -0.567E-03
SER   514 O    2831 ALA   397 C     984   0.703E+00  -0.463E+00  -0.740E-02
SER   514 O    2831 ASP   398 CG    993   0.738E+00  -0.552E+00  -0.554E-02
SER   514 O    2831 THR   430 C    1489   0.691E+00  -0.470E+00  -0.818E-02
SER   514 O    2831 GLY   431 C    1496   0.719E+00  -0.452E+00  -0.649E-02
SER   514 O    2831 CYS   432 HN   1499   0.614E+00  -0.315E+00  -0.463E-03
SER   514 O    2831 CYS   432 C    1506   0.833E+00  -0.384E+00  -0.270E-02
PHE   515 N    2832 THR   393 C     923   0.634E+00  -0.357E+00  -0.159E-01
PHE   515 N    2832 ASN   394 C     937   0.521E+00  -0.605E+00  -0.494E-01
PHE   515 N    2832 ASN   394 O     938   0.443E+00   0.762E+00  -0.129E+00
PHE   515 N    2832 VAL   395 CB    943   0.510E+00  -0.408E+00  -0.631E-01
PHE   515 N    2832 VAL   395 C     953   0.546E+00  -0.395E+00  -0.382E-01
PHE   515 N    2832 TYR   396 HN    956   0.404E+00  -0.484E+00  -0.760E-02
PHE   515 N    2832 TYR   396 C     974   0.607E+00  -0.435E+00  -0.206E-01
PHE   515 N    2832 THR   430 C    1489   0.507E+00  -0.584E+00  -0.572E-01
PHE   515 N    2832 THR   430 O    1490   0.406E+00   0.998E+00  -0.196E+00
PHE   515 N    2832 GLY   431 C    1496   0.608E+00  -0.405E+00  -0.205E-01
PHE   515 HN   2833 ASN   394 O     938   0.524E+00  -0.320E+00  -0.120E-02
PHE   515 HN   2833 THR   430 O    1490   0.312E+00  -0.129E+01  -0.250E-01
PHE   515 HN   2833 GLY   431 N    1491   0.455E+00  -0.321E+00  -0.380E-02
PHE   515 CA   2834 THR   393 O     924   0.396E+00   0.862E-01  -0.193E+00
PHE   515 CA   2834 ASN   394 C     937   0.441E+00  -0.733E-01  -0.105E+00
PHE   515 CA   2834 ASN   394 O     938   0.383E+00   0.894E-01  -0.217E+00
PHE   515 CA   2834 VAL   395 N     939   0.461E+00   0.479E-01  -0.107E+00
PHE   515 CA   2834 VAL   395 CA    941   0.417E+00   0.710E-02  -0.147E+00
PHE   515 CA   2834 VAL   395 CB    943   0.439E+00  -0.475E-01  -0.120E+00
PHE   515 HA   2835 THR   393 O     924   0.338E+00  -0.450E+00  -0.734E-01
PHE   515 HA   2835 ASN   394 O     938   0.281E+00  -0.720E+00  -0.565E-01
PHE   515 CB   2836 PHE   392 CB    895   0.421E+00   0.435E-01  -0.142E+00
PHE   515 CB   2836 PHE   392 CG    898   0.420E+00  -0.931E-02  -0.127E+00
PHE   515 CB   2836 PHE   392 CD1   899   0.422E+00   0.363E-01  -0.125E+00
PHE   515 CB   2836 THR   393 O     924   0.414E+00   0.255E+00  -0.161E+00
PHE   515 CB   2836 VAL   395 CA    941   0.417E+00   0.235E-01  -0.147E+00
PHE   515 CB   2836 VAL   395 CB    943   0.385E+00  -0.219E+00  -0.177E+00
PHE   515 CB   2836 VAL   395 CG2   949   0.401E+00   0.450E-01  -0.166E+00
PHE   515 CG   2839 PHE   392 CG    898   0.416E+00   0.202E-02  -0.116E+00
PHE   515 CG   2839 PHE   392 CD1   899   0.390E+00  -0.948E-02  -0.138E+00
PHE   515 CG   2839 PHE   392 CE1   901   0.405E+00  -0.163E-01  -0.127E+00
PHE   515 CD1  2840 PHE   392 CD1   899   0.367E+00   0.440E-01  -0.130E+00
PHE   515 CD1  2840 PHE   392 CE1   901   0.362E+00   0.861E-01  -0.121E+00
PHE   515 CD1  2840 PHE   392 CZ    903   0.422E+00   0.366E-01  -0.111E+00
PHE   515 CE1  2842 VAL   382 CG2   749   0.427E+00   0.608E-01  -0.120E+00
PHE   515 CE1  2842 PHE   392 CD1   899   0.403E+00   0.649E-01  -0.129E+00
PHE   515 CE1  2842 PHE   392 CZ    903   0.392E+00   0.842E-01  -0.137E+00
PHE   515 CE1  2842 GLY   431 CA   1493   0.426E+00   0.875E-01  -0.121E+00
PHE   515 CZ   2844 TYR   365 OH    473   0.381E+00   0.242E+00  -0.204E+00
PHE   515 CZ   2844 PHE   392 CE1   901   0.374E+00   0.949E-01  -0.138E+00
PHE   515 CZ   2844 PHE   392 CZ    903   0.368E+00   0.632E-01  -0.132E+00
PHE   515 CZ   2844 GLY   431 N    1491   0.453E+00   0.138E+00  -0.103E+00
PHE   515 CZ   2844 GLY   431 CA   1493   0.388E+00   0.711E-01  -0.156E+00
PHE   515 CZ   2844 GLY   431 C    1496   0.423E+00  -0.255E+00  -0.110E+00
PHE   515 CZ   2844 CYS   432 N    1498   0.446E+00   0.153E+00  -0.112E+00
PHE   515 CZ   2844 CYS   432 SG   1505   0.394E+00   0.151E+00  -0.237E+00
PHE   515 HZ   2845 TYR   365 OH    473   0.325E+00  -0.430E+00  -0.897E-01
PHE   515 HZ   2845 CYS   432 SG   1505   0.313E+00  -0.323E+00  -0.341E-01
PHE   515 CD2  2846 PHE   392 CE1   901   0.424E+00   0.570E-01  -0.109E+00
PHE   515 CD2  2846 PHE   392 CZ    903   0.414E+00   0.385E-01  -0.118E+00
PHE   515 CD2  2846 PHE   392 CE2   907   0.422E+00   0.577E-01  -0.111E+00
PHE   515 CE2  2848 TYR   365 OH    473   0.424E+00   0.288E+00  -0.137E+00
PHE   515 CE2  2848 PHE   392 CE1   901   0.408E+00   0.119E+00  -0.124E+00
PHE   515 CE2  2848 PHE   392 CZ    903   0.378E+00   0.926E-01  -0.139E+00
PHE   515 CE2  2848 PHE   392 CE2   907   0.411E+00   0.116E+00  -0.121E+00
PHE   515 CE2  2848 GLY   431 CA   1493   0.400E+00   0.103E+00  -0.148E+00
PHE   515 CE2  2848 GLY   431 C    1496   0.432E+00  -0.379E+00  -0.101E+00
PHE   515 CE2  2848 CYS   432 N    1498   0.420E+00   0.278E+00  -0.145E+00
PHE   515 CE2  2848 CYS   432 SG   1505   0.411E+00   0.211E+00  -0.222E+00
PHE   515 C    2850 ARG   355 NH1   314   0.938E+00  -0.319E+00  -0.156E-02
PHE   515 C    2850 ARG   355 NH2   317   0.928E+00  -0.324E+00  -0.166E-02
PHE   515 C    2850 ASN   360 ND2   407   0.101E+01  -0.324E+00  -0.985E-03
PHE   515 C    2850 CYS   391 O     890   0.727E+00  -0.420E+00  -0.605E-02
PHE   515 C    2850 PHE   392 O     910   0.731E+00  -0.360E+00  -0.586E-02
PHE   515 C    2850 THR   393 N     911   0.547E+00  -0.318E+00  -0.376E-01
PHE   515 C    2850 THR   393 OG1   917   0.766E+00  -0.393E+00  -0.491E-02
PHE   515 C    2850 THR   393 O     924   0.384E+00  -0.171E+01  -0.190E+00
PHE   515 C    2850 ASN   394 N     925   0.581E+00  -0.488E+00  -0.266E-01
PHE   515 C    2850 ASN   394 OD1   933   0.725E+00  -0.380E+00  -0.615E-02
PHE   515 C    2850 ASN   394 ND2   934   0.690E+00  -0.620E+00  -0.967E-02
PHE   515 C    2850 ASN   394 O     938   0.438E+00  -0.115E+01  -0.109E+00
PHE   515 C    2850 VAL   395 N     939   0.541E+00  -0.597E+00  -0.399E-01
PHE   515 C    2850 TYR   396 N     955   0.637E+00  -0.456E+00  -0.156E-01
PHE   515 C    2850 TYR   396 O     975   0.732E+00  -0.374E+00  -0.582E-02
PHE   515 C    2850 THR   430 OG1  1483   0.683E+00  -0.487E+00  -0.967E-02
PHE   515 C    2850 THR   430 O    1490   0.478E+00  -0.983E+00  -0.694E-01
PHE   515 C    2850 GLY   431 N    1491   0.626E+00  -0.362E+00  -0.173E-01
PHE   515 O    2851 CYS   391 C     889   0.853E+00  -0.322E+00  -0.233E-02
PHE   515 O    2851 PHE   392 C     909   0.728E+00  -0.364E+00  -0.603E-02
PHE   515 O    2851 THR   393 C     923   0.611E+00  -0.526E+00  -0.169E-01
PHE   515 O    2851 ASN   394 CG    932   0.735E+00  -0.380E+00  -0.567E-02
PHE   515 O    2851 ASN   394 C     937   0.598E+00  -0.609E+00  -0.194E-01
PHE   515 O    2851 VAL   395 CB    943   0.660E+00  -0.317E+00  -0.121E-01
PHE   515 O    2851 TYR   396 C     974   0.858E+00  -0.308E+00  -0.225E-02
PHE   515 O    2851 PHE   429 C    1475   0.725E+00  -0.366E+00  -0.617E-02
PHE   515 O    2851 THR   430 CB   1481   0.478E+00  -0.391E+00  -0.778E-01
PHE   515 O    2851 THR   430 HG1  1484   0.592E+00  -0.408E+00  -0.577E-03
PHE   515 O    2851 THR   430 C    1489   0.469E+00  -0.964E+00  -0.765E-01
PHE   515 O    2851 THR   430 O    1490   0.383E+00   0.160E+01  -0.229E+00
PHE   515 O    2851 GLY   431 C    1496   0.690E+00  -0.427E+00  -0.829E-02
GLU   516 N    2852 CYS   391 C     889   0.707E+00  -0.376E+00  -0.838E-02
GLU   516 N    2852 PHE   392 C     909   0.543E+00  -0.557E+00  -0.391E-01
GLU   516 N    2852 THR   393 N     911   0.449E+00   0.392E+00  -0.136E+00
GLU   516 N    2852 THR   393 HN    912   0.366E+00  -0.692E+00  -0.135E-01
GLU   516 N    2852 THR   393 C     923   0.404E+00  -0.117E+01  -0.168E+00
GLU   516 N    2852 ASN   394 CG    932   0.574E+00  -0.525E+00  -0.286E-01
GLU   516 N    2852 ASN   394HD21   935   0.558E+00  -0.340E+00  -0.113E-02
GLU   516 N    2852 ASN   394 C     937   0.457E+00  -0.945E+00  -0.993E-01
GLU   516 N    2852 ASN   394 O     938   0.422E+00   0.981E+00  -0.164E+00
GLU   516 N    2852 VAL   395 HN    940   0.569E+00  -0.403E+00  -0.997E-03
GLU   516 N    2852 VAL   395 CB    943   0.552E+00  -0.388E+00  -0.404E-01
GLU   516 N    2852 VAL   395 C     953   0.657E+00  -0.302E+00  -0.129E-01
GLU   516 N    2852 THR   430 C    1489   0.680E+00  -0.353E+00  -0.106E-01
GLU   516 HN   2853 CYS   391 O     890   0.618E+00  -0.325E+00  -0.446E-03
GLU   516 HN   2853 PHE   392 O     910   0.571E+00  -0.335E+00  -0.718E-03
GLU   516 HN   2853 THR   393 N     911   0.371E+00  -0.465E+00  -0.125E-01
GLU   516 HN   2853 THR   393 CA    913   0.402E+00  -0.418E+00  -0.773E-02
GLU   516 HN   2853 THR   393 OG1   917   0.570E+00  -0.399E+00  -0.851E-03
GLU   516 HN   2853 THR   393 O     924   0.192E+00  -0.698E+01   0.154E+00
GLU   516 HN   2853 ASN   394 N     925   0.403E+00  -0.657E+00  -0.775E-02
GLU   516 HN   2853 ASN   394 OD1   933   0.575E+00  -0.343E+00  -0.690E-03
GLU   516 HN   2853 ASN   394 ND2   934   0.557E+00  -0.544E+00  -0.113E-02
GLU   516 HN   2853 ASN   394 O     938   0.366E+00  -0.103E+01  -0.100E-01
GLU   516 HN   2853 VAL   395 N     939   0.431E+00  -0.578E+00  -0.521E-02
GLU   516 CA   2854 THR   393 O     924   0.344E+00  -0.135E+00  -0.231E+00
GLU   516 CB   2856 THR   393 CG2   919   0.407E+00  -0.642E-01  -0.160E+00
GLU   516 CB   2856 THR   393 C     923   0.436E+00   0.171E+00  -0.110E+00
GLU   516 CB   2856 THR   393 O     924   0.350E+00  -0.301E+00  -0.242E+00
GLU   516 CB   2856 ASN   394 CB    929   0.442E+00  -0.277E-01  -0.116E+00
GLU   516 CG   2859 THR   393 O     924   0.437E+00   0.761E-01  -0.125E+00
GLU   516 CG   2859 ASN   394 CB    929   0.443E+00   0.125E-01  -0.116E+00
GLU   516 CG   2859 ASN   394 ND2   934   0.460E+00   0.946E-01  -0.108E+00
GLU   516 CD   2862 ARG   355 NH1   314   0.101E+01  -0.396E+00  -0.976E-03
GLU   516 CD   2862 ASN   360 OD1   406   0.928E+00  -0.347E+00  -0.141E-02
GLU   516 CD   2862 ASN   360 ND2   407   0.999E+00  -0.460E+00  -0.106E-02
GLU   516 CD   2862 CYS   391 O     890   0.935E+00  -0.381E+00  -0.135E-02
GLU   516 CD   2862 PHE   392 O     910   0.927E+00  -0.335E+00  -0.142E-02
GLU   516 CD   2862 THR   393 CA    913   0.670E+00  -0.318E+00  -0.105E-01
GLU   516 CD   2862 THR   393 OG1   917   0.677E+00  -0.694E+00  -0.103E-01
GLU   516 CD   2862 THR   393 CG2   919   0.542E+00  -0.326E+00  -0.362E-01
GLU   516 CD   2862 THR   393 O     924   0.511E+00  -0.117E+01  -0.479E-01
GLU   516 CD   2862 ASN   394 N     925   0.598E+00  -0.640E+00  -0.226E-01
GLU   516 CD   2862 ASN   394 CB    929   0.436E+00  -0.292E+00  -0.110E+00
GLU   516 CD   2862 ASN   394 OD1   933   0.517E+00  -0.109E+01  -0.447E-01
GLU   516 CD   2862 ASN   394 ND2   934   0.391E+00  -0.323E+01  -0.185E+00
GLU   516 CD   2862 ASN   394 O     938   0.571E+00  -0.861E+00  -0.252E-01
GLU   516 CD   2862 VAL   395 N     939   0.731E+00  -0.447E+00  -0.691E-02
GLU   516 CD   2862 TYR   396 N     955   0.932E+00  -0.319E+00  -0.162E-02
GLU   516 CD   2862 TYR   396 OH    968   0.777E+00  -0.373E+00  -0.450E-02
GLU   516 CD   2862 THR   430 OG1  1483   0.878E+00  -0.433E+00  -0.217E-02
GLU   516 CD   2862 THR   430 O    1490   0.828E+00  -0.438E+00  -0.278E-02
GLU   516 OE1  2863 ASN   360 CG    405   0.103E+01  -0.352E+00  -0.733E-03
GLU   516 OE1  2863 CYS   391 C     889   0.105E+01  -0.380E+00  -0.674E-03
GLU   516 OE1  2863 PHE   392 C     909   0.883E+00  -0.421E+00  -0.189E-02
GLU   516 OE1  2863 THR   393 HN    912   0.690E+00  -0.304E+00  -0.230E-03
GLU   516 OE1  2863 THR   393 HG1   918   0.738E+00  -0.426E+00  -0.154E-03
GLU   516 OE1  2863 THR   393 C     923   0.622E+00  -0.825E+00  -0.153E-01
GLU   516 OE1  2863 ASN   394 CG    932   0.481E+00  -0.153E+01  -0.664E-01
GLU   516 OE1  2863 ASN   394 ND2   934   0.417E+00   0.294E+01  -0.173E+00
GLU   516 OE1  2863 ASN   394HD21   935   0.360E+00  -0.196E+01  -0.110E-01
GLU   516 OE1  2863 ASN   394HD22   936   0.439E+00  -0.117E+01  -0.343E-02
GLU   516 OE1  2863 ASN   394 C     937   0.673E+00  -0.774E+00  -0.961E-02
GLU   516 OE1  2863 VAL   395 HN    940   0.837E+00  -0.369E+00  -0.723E-04
GLU   516 OE1  2863 THR   430 HG1  1484   0.892E+00  -0.306E+00  -0.493E-04
GLU   516 OE1  2863 THR   430 C    1489   0.956E+00  -0.380E+00  -0.118E-02
GLU   516 OE2  2864 ASN   360 CG    405   0.989E+00  -0.376E+00  -0.964E-03
GLU   516 OE2  2864 PHE   392 C     909   0.872E+00  -0.429E+00  -0.204E-02
GLU   516 OE2  2864 THR   393 HN    912   0.686E+00  -0.308E+00  -0.238E-03
GLU   516 OE2  2864 THR   393 CB    915   0.667E+00  -0.304E+00  -0.114E-01
GLU   516 OE2  2864 THR   393 HG1   918   0.708E+00  -0.461E+00  -0.198E-03
GLU   516 OE2  2864 THR   393 C     923   0.583E+00  -0.948E+00  -0.224E-01
GLU   516 OE2  2864 ASN   394 HN    926   0.650E+00  -0.343E+00  -0.329E-03
GLU   516 OE2  2864 ASN   394 CB    929   0.406E+00   0.379E+00  -0.175E+00
GLU   516 OE2  2864 ASN   394 CG    932   0.398E+00  -0.247E+01  -0.167E+00
GLU   516 OE2  2864 ASN   394 ND2   934   0.334E+00   0.530E+01  -0.282E+00
GLU   516 OE2  2864 ASN   394HD21   935   0.274E+00  -0.422E+01  -0.493E-01
GLU   516 OE2  2864 ASN   394HD22   936   0.363E+00  -0.192E+01  -0.106E-01
GLU   516 OE2  2864 ASN   394 C     937   0.603E+00  -0.971E+00  -0.183E-01
GLU   516 OE2  2864 VAL   395 HN    940   0.773E+00  -0.424E+00  -0.116E-03
GLU   516 OE2  2864 VAL   395 C     953   0.905E+00  -0.330E+00  -0.164E-02
GLU   516 OE2  2864 TYR   396 HH    969   0.742E+00  -0.343E+00   0.000E+00
GLU   516 OE2  2864 THR   430 C    1489   0.978E+00  -0.367E+00  -0.103E-02
GLU   516 C    2865 ASN   360 ND2   407   0.892E+00  -0.337E+00  -0.210E-02
GLU   516 C    2865 CYS   391 O     890   0.480E+00  -0.882E+00  -0.674E-01
GLU   516 C    2865 PHE   392 N     891   0.563E+00  -0.386E+00  -0.318E-01
GLU   516 C    2865 PHE   392 O     910   0.601E+00  -0.459E+00  -0.188E-01
GLU   516 C    2865 THR   393 N     911   0.393E+00  -0.614E+00  -0.183E+00
GLU   516 C    2865 THR   393 CA    913   0.462E+00  -0.449E+00  -0.844E-01
GLU   516 C    2865 THR   393 OG1   917   0.608E+00  -0.532E+00  -0.194E-01
GLU   516 C    2865 THR   393 CG2   919   0.406E+00  -0.405E+00  -0.143E+00
GLU   516 C    2865 THR   393 O     924   0.352E+00  -0.186E+01  -0.216E+00
GLU   516 C    2865 ASN   394 N     925   0.561E+00  -0.453E+00  -0.327E-01
GLU   516 C    2865 ASN   394 OD1   933   0.713E+00  -0.337E+00  -0.679E-02
GLU   516 C    2865 ASN   394 ND2   934   0.673E+00  -0.560E+00  -0.113E-01
GLU   516 C    2865 ASN   394 O     938   0.610E+00  -0.459E+00  -0.171E-01
GLU   516 C    2865 VAL   395 N     939   0.658E+00  -0.337E+00  -0.129E-01
GLU   516 C    2865 THR   430 OG1  1483   0.790E+00  -0.319E+00  -0.410E-02
GLU   516 C    2865 THR   430 O    1490   0.735E+00  -0.333E+00  -0.569E-02
GLU   516 O    2866 ASN   360 CG    405   0.755E+00  -0.424E+00  -0.486E-02
GLU   516 O    2866 ASN   360 C     410   0.844E+00  -0.368E+00  -0.249E-02
GLU   516 O    2866 CYS   361 C     420   0.811E+00  -0.411E+00  -0.317E-02
GLU   516 O    2866 LEU   390 C     878   0.746E+00  -0.424E+00  -0.519E-02
GLU   516 O    2866 CYS   391 HN    881   0.622E+00  -0.313E+00  -0.429E-03
GLU   516 O    2866 CYS   391 C     889   0.471E+00  -0.128E+01  -0.750E-01
GLU   516 O    2866 CYS   391 O     890   0.400E+00   0.177E+01  -0.188E+00
GLU   516 O    2866 PHE   392 N     891   0.455E+00   0.806E+00  -0.112E+00
GLU   516 O    2866 PHE   392 HN    892   0.541E+00  -0.337E+00  -0.991E-03
GLU   516 O    2866 PHE   392 CA    893   0.353E+00   0.126E+00  -0.245E+00
GLU   516 O    2866 PHE   392 HA    894   0.262E+00  -0.995E+00   0.106E+00
GLU   516 O    2866 PHE   392 CB    895   0.426E+00   0.253E+00  -0.140E+00
GLU   516 O    2866 PHE   392 CD1   899   0.437E+00   0.199E+00  -0.110E+00
GLU   516 O    2866 PHE   392 HD1   900   0.350E+00  -0.421E+00  -0.684E-01
GLU   516 O    2866 PHE   392 C     909   0.366E+00  -0.209E+01  -0.214E+00
GLU   516 O    2866 THR   393 HN    912   0.186E+00  -0.690E+01   0.374E+00
GLU   516 O    2866 THR   393 CA    913   0.373E+00   0.982E+00  -0.233E+00
GLU   516 O    2866 THR   393 HA    914   0.466E+00  -0.335E+00  -0.140E-01
GLU   516 O    2866 THR   393 CB    915   0.426E+00  -0.609E+00  -0.141E+00
GLU   516 O    2866 THR   393 HG1   918   0.587E+00  -0.487E+00  -0.611E-03
GLU   516 O    2866 THR   393 CG2   919   0.369E+00   0.655E+00  -0.238E+00
GLU   516 O    2866 THR   393HG22   921   0.322E+00  -0.326E+00  -0.918E-01
GLU   516 O    2866 THR   393 C     923   0.372E+00  -0.204E+01  -0.208E+00
GLU   516 O    2866 ASN   394 HN    926   0.568E+00  -0.329E+00  -0.744E-03
GLU   516 O    2866 ASN   394 CG    932   0.651E+00  -0.563E+00  -0.117E-01
GLU   516 O    2866 ASN   394HD21   935   0.651E+00  -0.342E+00  -0.326E-03
GLU   516 O    2866 ASN   394 C     937   0.569E+00  -0.793E+00  -0.258E-01
GLU   516 O    2866 VAL   395 HN    940   0.614E+00  -0.479E+00  -0.463E-03
GLU   516 O    2866 VAL   395 CB    943   0.597E+00  -0.457E+00  -0.220E-01
GLU   516 O    2866 VAL   395 C     953   0.772E+00  -0.311E+00  -0.425E-02
GLU   516 O    2866 THR   430 C    1489   0.850E+00  -0.330E+00  -0.239E-02
LEU   517 N    2867 CYS   391 C     889   0.573E+00  -0.486E+00  -0.287E-01
LEU   517 N    2867 PHE   392 C     909   0.559E+00  -0.439E+00  -0.333E-01
LEU   517 N    2867 THR   393 HN    912   0.387E+00  -0.502E+00  -0.983E-02
LEU   517 N    2867 THR   393 CG2   919   0.461E+00   0.221E+00  -0.107E+00
LEU   517 N    2867 THR   393 C     923   0.555E+00  -0.456E+00  -0.348E-01
LEU   517 HN   2868 CYS   391 O     890   0.558E+00  -0.346E+00  -0.820E-03
LEU   517 HN   2868 THR   393 O     924   0.540E+00  -0.353E+00  -0.101E-02
LEU   517 CA   2869 CYS   391 O     890   0.370E+00   0.370E+00  -0.237E+00
LEU   517 HA   2870 CYS   391 O     890   0.276E+00  -0.114E+01  -0.312E-01
LEU   517 CB   2871 CYS   391 O     890   0.439E+00   0.337E+00  -0.121E+00
LEU   517 CG   2874 CYS   391 O     890   0.492E+00  -0.340E+00  -0.666E-01
LEU   517 CD1  2876 VAL   382 CG2   749   0.449E+00   0.419E-01  -0.109E+00
LEU   517 CD2  2880 LEU   390 CG    868   0.443E+00  -0.924E-01  -0.116E+00
LEU   517 CD2  2880 LEU   390 CD1   870   0.392E+00   0.809E-01  -0.173E+00
LEU   517 CD2  2880 LEU   390 CD2   874   0.421E+00   0.672E-01  -0.142E+00
LEU   517 CD2  2880 PHE   392 CD1   899   0.428E+00   0.437E-01  -0.119E+00
LEU   517 CD2  2880 PHE   392 CE1   901   0.421E+00   0.859E-01  -0.126E+00
LEU   517 C    2884 ASN   360 ND2   407   0.920E+00  -0.392E+00  -0.175E-02
LEU   517 C    2884 CYS   361 O     421   0.828E+00  -0.348E+00  -0.279E-02
LEU   517 C    2884 LEU   390 O     879   0.782E+00  -0.367E+00  -0.394E-02
LEU   517 C    2884 CYS   391 N     880   0.592E+00  -0.451E+00  -0.239E-01
LEU   517 C    2884 CYS   391 O     890   0.385E+00  -0.189E+01  -0.190E+00
LEU   517 C    2884 PHE   392 N     891   0.566E+00  -0.466E+00  -0.310E-01
LEU   517 C    2884 PHE   392 O     910   0.653E+00  -0.471E+00  -0.115E-01
LEU   517 C    2884 THR   393 N     911   0.493E+00  -0.423E+00  -0.671E-01
LEU   517 C    2884 THR   393 CA    913   0.563E+00  -0.345E+00  -0.291E-01
LEU   517 C    2884 THR   393 OG1   917   0.643E+00  -0.577E+00  -0.139E-01
LEU   517 C    2884 THR   393 CG2   919   0.424E+00  -0.441E+00  -0.123E+00
LEU   517 C    2884 THR   393 O     924   0.577E+00  -0.665E+00  -0.238E-01
LEU   517 C    2884 ASN   394 N     925   0.736E+00  -0.316E+00  -0.663E-02
LEU   517 C    2884 ASN   394 ND2   934   0.829E+00  -0.465E+00  -0.327E-02
LEU   517 O    2885 LEU   390 C     878   0.809E+00  -0.346E+00  -0.322E-02
LEU   517 O    2885 CYS   391 C     889   0.615E+00  -0.658E+00  -0.164E-01
LEU   517 O    2885 PHE   392 C     909   0.643E+00  -0.511E+00  -0.126E-01
LEU   517 O    2885 THR   393 HN    912   0.499E+00  -0.416E+00  -0.160E-02
LEU   517 O    2885 THR   393 CB    915   0.552E+00  -0.308E+00  -0.347E-01
LEU   517 O    2885 THR   393 HG1   918   0.669E+00  -0.348E+00  -0.277E-03
LEU   517 O    2885 THR   393 CG2   919   0.429E+00   0.416E+00  -0.136E+00
LEU   517 O    2885 THR   393 C     923   0.648E+00  -0.513E+00  -0.120E-01
LEU   517 O    2885 ASN   394 CG    932   0.813E+00  -0.349E+00  -0.311E-02
LEU   517 O    2885 ASN   394 C     937   0.892E+00  -0.316E+00  -0.179E-02
LEU   518 N    2886 LEU   390 C     878   0.616E+00  -0.372E+00  -0.190E-01
LEU   518 N    2886 CYS   391 HN    881   0.434E+00  -0.431E+00  -0.502E-02
LEU   518 N    2886 CYS   391 C     889   0.418E+00  -0.103E+01  -0.148E+00
LEU   518 N    2886 PHE   392 C     909   0.507E+00  -0.549E+00  -0.576E-01
LEU   518 N    2886 THR   393 N     911   0.466E+00   0.300E+00  -0.112E+00
LEU   518 N    2886 THR   393 HN    912   0.424E+00  -0.396E+00  -0.576E-02
LEU   518 N    2886 THR   393 CG2   919   0.420E+00   0.279E+00  -0.164E+00
LEU   518 N    2886 THR   393 C     923   0.620E+00  -0.358E+00  -0.182E-01
LEU   518 HN   2887 CYS   391 N     880   0.411E+00  -0.492E+00  -0.694E-02
LEU   518 HN   2887 CYS   391 O     890   0.213E+00  -0.467E+01  -0.757E-01
LEU   518 HN   2887 PHE   392 N     891   0.413E+00  -0.454E+00  -0.669E-02
LEU   518 HN   2887 PHE   392 O     910   0.538E+00  -0.327E+00  -0.103E-02
LEU   518 CA   2888 CYS   391 O     890   0.391E+00   0.318E+00  -0.202E+00
LEU   518 CA   2888 THR   393 CG2   919   0.425E+00   0.773E-01  -0.137E+00
LEU   518 CB   2890 CYS   391 CB    884   0.425E+00   0.138E+00  -0.137E+00
LEU   518 CB   2890 CYS   391 SG    887   0.470E+00   0.139E+00  -0.148E+00
LEU   518 CB   2890 CYS   391 C     889   0.433E+00  -0.384E+00  -0.113E+00
LEU   518 CB   2890 CYS   391 O     890   0.365E+00   0.546E+00  -0.242E+00
LEU   518 CB   2890 THR   393 CB    915   0.450E+00  -0.129E+00  -0.108E+00
LEU   518 CB   2890 THR   393 CG2   919   0.428E+00   0.108E+00  -0.134E+00
LEU   518 CG   2893 CYS   391 O     890   0.500E+00  -0.326E+00  -0.605E-01
LEU   518 CD1  2895 THR   393 CB    915   0.439E+00  -0.117E+00  -0.120E+00
LEU   518 CD1  2895 THR   393 CG2   919   0.419E+00   0.973E-01  -0.144E+00
LEU   518 CD2  2899 CYS   391 CB    884   0.443E+00   0.106E+00  -0.116E+00
LEU   518 CD2  2899 CYS   391 SG    887   0.430E+00   0.148E+00  -0.218E+00
LEU   518 C    2903 ASN   360 ND2   407   0.954E+00  -0.370E+00  -0.141E-02
LEU   518 C    2903 CYS   361 O     421   0.893E+00  -0.307E+00  -0.178E-02
LEU   518 C    2903 ASP   389 O     860   0.716E+00  -0.387E+00  -0.662E-02
LEU   518 C    2903 LEU   390 O     879   0.788E+00  -0.362E+00  -0.376E-02
LEU   518 C    2903 CYS   391 N     880   0.589E+00  -0.455E+00  -0.245E-01
LEU   518 C    2903 CYS   391 O     890   0.475E+00  -0.110E+01  -0.715E-01
LEU   518 C    2903 PHE   392 N     891   0.671E+00  -0.326E+00  -0.114E-01
LEU   518 C    2903 PHE   392 O     910   0.757E+00  -0.353E+00  -0.475E-02
LEU   518 C    2903 THR   393 OG1   917   0.731E+00  -0.448E+00  -0.649E-02
LEU   518 C    2903 THR   393 O     924   0.812E+00  -0.340E+00  -0.314E-02
LEU   518 C    2903 ASN   394 ND2   934   0.101E+01  -0.340E+00  -0.100E-02
